# Supplementary material for: Exploring the key genetic association between chronic pancreatitis and pancreatic ductal adenocarcinoma through integrated bioinformatics
Source: Front Genet. 2023 Jul 12;14:1115660. doi: 10.3389/fgene.2023.1115660 (PMC10369079; doi:10.3389/fgene.2023.1115660)
Supplement: Supplementary file 1 [file Table2.XLSX]

## Sheet: Sheet1
hsa-let-7
hsa-let-7a
hsa-let-7a-1
hsa-let-7a-2
hsa-let-7a-3
hsa-let-7b
hsa-let-7c
hsa-let-7d
hsa-let-7e
hsa-let-7f
hsa-let-7f-1
hsa-let-7f-2
hsa-let-7g
hsa-let-7i
hsa-mir-1
hsa-mir-10
hsa-mir-100
hsa-mir-101
hsa-mir-101-1
hsa-mir-101-2
hsa-mir-103
hsa-mir-103a
hsa-mir-103a-1
hsa-mir-103a-2
hsa-mir-103b-1
hsa-mir-103b-2
hsa-mir-106a
hsa-mir-106b
hsa-mir-107
hsa-mir-10a
hsa-mir-10b
hsa-mir-1178
hsa-mir-1179
hsa-mir-1181
hsa-mir-122
hsa-mir-124
hsa-mir-124-1
hsa-mir-124-2
hsa-mir-124-3
hsa-mir-1246
hsa-mir-1247
hsa-mir-124a
hsa-mir-125
hsa-mir-125a
hsa-mir-125b
hsa-mir-125b-1
hsa-mir-125b-2
hsa-mir-126
hsa-mir-1261
hsa-mir-127
hsa-mir-1271
hsa-mir-1273
hsa-mir-128
hsa-mir-128-2
hsa-mir-1291
hsa-mir-129-1
hsa-mir-130
hsa-mir-1300
hsa-mir-1301
hsa-mir-130a
hsa-mir-130b
hsa-mir-132
hsa-mir-133
hsa-mir-133a
hsa-mir-133a-1
hsa-mir-133b
hsa-mir-134
hsa-mir-135a
hsa-mir-135b
hsa-mir-138
hsa-mir-139
hsa-mir-141
hsa-mir-142
hsa-mir-143
hsa-mir-144
hsa-mir-145
hsa-mir-146a
hsa-mir-146b
hsa-mir-148a
hsa-mir-148b
hsa-mir-150
hsa-mir-152
hsa-mir-153
hsa-mir-155
hsa-mir-15a
hsa-mir-15b
hsa-mir-16
hsa-mir-16-1
hsa-mir-16-2
hsa-mir-17
hsa-mir-181a
hsa-mir-181b
hsa-mir-181b-1
hsa-mir-181b-2
hsa-mir-181c
hsa-mir-181d
hsa-mir-182
hsa-mir-1825
hsa-mir-183
hsa-mir-184
hsa-mir-186
hsa-mir-18a
hsa-mir-19
hsa-mir-190
hsa-mir-190a
hsa-mir-191
hsa-mir-192
hsa-mir-193a
hsa-mir-193b
hsa-mir-194
hsa-mir-194-1
hsa-mir-194-2
hsa-mir-195
hsa-mir-196
hsa-mir-196a
hsa-mir-196a-1
hsa-mir-196a-2
hsa-mir-196b
hsa-mir-197
hsa-mir-198
hsa-mir-199a
hsa-mir-199a-1
hsa-mir-199b
hsa-mir-19a
hsa-mir-200
hsa-mir-200a
hsa-mir-200b
hsa-mir-200c
hsa-mir-202
hsa-mir-203
hsa-mir-204
hsa-mir-205
hsa-mir-206
hsa-mir-208
hsa-mir-20a
hsa-mir-21
hsa-mir-210
hsa-mir-211
hsa-mir-212
hsa-mir-214
hsa-mir-215
hsa-mir-216
hsa-mir-216a
hsa-mir-216b
hsa-mir-217
hsa-mir-218
hsa-mir-218-1
hsa-mir-218-2
hsa-mir-22
hsa-mir-221
hsa-mir-222
hsa-mir-223
hsa-mir-224
hsa-mir-23a
hsa-mir-23b
hsa-mir-24
hsa-mir-24-1
hsa-mir-24-2
hsa-mir-25
hsa-mir-26a
hsa-mir-26a-1
hsa-mir-26a-2
hsa-mir-26b
hsa-mir-27a
hsa-mir-27b
hsa-mir-29
hsa-mir-296
hsa-mir-29a
hsa-mir-29b
hsa-mir-29b-1
hsa-mir-29b-2
hsa-mir-29c
hsa-mir-30
hsa-mir-301
hsa-mir-301a
hsa-mir-301b
hsa-mir-302a
hsa-mir-30a
hsa-mir-30b
hsa-mir-30c
hsa-mir-30c-1
hsa-mir-30c-2
hsa-mir-30e
hsa-mir-31
hsa-mir-3157
hsa-mir-32
hsa-mir-320c
hsa-mir-323
hsa-mir-326
hsa-mir-330
hsa-mir-335
hsa-mir-337
hsa-mir-338
hsa-mir-33a
hsa-mir-34
hsa-mir-342
hsa-mir-345
hsa-mir-34a
hsa-mir-34b
hsa-mir-34c
hsa-mir-365
hsa-mir-367
hsa-mir-3676
hsa-mir-372
hsa-mir-373
hsa-mir-374
hsa-mir-375
hsa-mir-376a
hsa-mir-377
hsa-mir-378
hsa-mir-378a
hsa-mir-3976
hsa-mir-410
hsa-mir-421
hsa-mir-425
hsa-mir-429
hsa-mir-4306
hsa-mir-4455
hsa-mir-449a
hsa-mir-451
hsa-mir-451a
hsa-mir-451b
hsa-mir-4521
hsa-mir-4644
hsa-mir-4650
hsa-mir-4709
hsa-mir-4787
hsa-mir-483
hsa-mir-484
hsa-mir-485
hsa-mir-486
hsa-mir-489
hsa-mir-494
hsa-mir-495
hsa-mir-497
hsa-mir-501
hsa-mir-502
hsa-mir-505
hsa-mir-506
hsa-mir-5091
hsa-mir-520h
hsa-mir-545
hsa-mir-548an
hsa-mir-548d-1
hsa-mir-548d-2
hsa-mir-552
hsa-mir-601
hsa-mir-603
hsa-mir-615
hsa-mir-625
hsa-mir-628
hsa-mir-630
hsa-mir-636
hsa-mir-642b
hsa-mir-643
hsa-mir-652
hsa-mir-663
hsa-mir-663a
hsa-mir-7
hsa-mir-708
hsa-mir-744
hsa-mir-874
hsa-mir-885
hsa-mir-9
hsa-mir-92a
hsa-mir-92a-1
hsa-mir-940
hsa-mir-95
hsa-mir-96
hsa-mir-98
hsa-mir-99a
hsa-mir-99b
