# Supplementary material for: Exploring the key genetic association between chronic pancreatitis and pancreatic ductal adenocarcinoma through integrated bioinformatics
Source: Front Genet. 2023 Jul 12;14:1115660. doi: 10.3389/fgene.2023.1115660 (PMC10369079; doi:10.3389/fgene.2023.1115660)
Supplement: Supplementary file 2 [file Table3.XLSX]

## Sheet: Sheet1
hsa-mir-198	tissue_expression_ns	Chronic Pancreatitis	25908274	Our data suggest that altered expression of examined microRNAs is related to neoplastic transformation and progression of the disease and these microRNAs could serve as diagnostic and prognostic biomarkers for pancreatic ductal adenocarcinoma.	NO
hsa-mir-21	tissue_expression_ns	Chronic Pancreatitis	25908274	Our data suggest that altered expression of examined microRNAs is related to neoplastic transformation and progression of the disease and these microRNAs could serve as diagnostic and prognostic biomarkers for pancreatic ductal adenocarcinoma.	NO
hsa-mir-217	tissue_expression_ns	Chronic Pancreatitis	25908274	Our data suggest that altered expression of examined microRNAs is related to neoplastic transformation and progression of the disease and these microRNAs could serve as diagnostic and prognostic biomarkers for pancreatic ductal adenocarcinoma.	NO
hsa-mir-34a	tissue_expression_ns	Chronic Pancreatitis	25908274	Our data suggest that altered expression of examined microRNAs is related to neoplastic transformation and progression of the disease and these microRNAs could serve as diagnostic and prognostic biomarkers for pancreatic ductal adenocarcinoma.	NO
