# Supplementary material for: Exploring the key genetic association between chronic pancreatitis and pancreatic ductal adenocarcinoma through integrated bioinformatics
Source: Front Genet. 2023 Jul 12;14:1115660. doi: 10.3389/fgene.2023.1115660 (PMC10369079; doi:10.3389/fgene.2023.1115660)
Supplement: Supplementary file 5 [file DataSheet1.CSV]

Query	Statistic	P-value	FDR (BH)	Event_SD	Event_TD
A1BG	0.010269925	0.891678367	0.944867257	178	178
A1CF	0.136143334	0.069981861	0.20708664	178	176
A2BP1	0.14078588	0.060870983	0.188337163	178	136
A2LD1	0.235856238	0.001527643	0.01300371	178	178
A2ML1	0.036473376	0.628848612	0.791072201	178	152
CHRD	0.245340871	0.000995125	0.009415118	178	178
A4GALT	-0.054672244	0.468561172	0.676005298	178	178
SIGLEC8	0.245357894	0.000994297	0.009411793	178	177
AAA1	-0.072375284	0.337023247	0.555635959	178	123
AAAS	-0.030486345	0.685959484	0.828497608	178	178
AACSL	0.14927922	0.04672778	0.157497904	178	105
AACS	-0.087033262	0.248016218	0.462361902	178	178
AADACL2	0.204190253	0.006258723	0.03743477	178	32
AADACL3	0.001252111	0.986765646	0.993599342	178	15
AADACL4	-0.072823836	0.334029473	0.553021431	178	42
VNN3	0.244728535	0.000993745	0.009411071	178	173
AADAT	0.138981774	0.064332963	0.196072752	178	178
AAGAB	-0.115253447	0.125535005	0.302243906	178	178
AAK1	0.18537464	0.013339144	0.064855725	178	178
AAMP	-0.109638302	0.145158507	0.332564514	178	178
AANAT	-0.024349524	0.746981327	0.866018337	178	121
AARS2	-0.012109432	0.872544236	0.935818719	178	178
AARSD1	-0.068555178	0.362862663	0.581085706	178	178
AARS	0.010023108	0.89436251	0.946335845	178	178
PDE11A	0.244749468	0.000992719	0.009405859	178	178
AASDH	0.004898245	0.948261015	0.974814136	178	178
CHEK2	-0.245419601	0.000991303	0.009397036	178	178
AATF	-0.029158585	0.698957782	0.836603295	178	178
AATK	0.071874578	0.34004975	0.558715726	178	178
MAOB	0.244778193	0.000991313	0.009397036	178	178
ABCA10	0.210859544	0.004796649	0.030895418	178	178
ABCA11P	-0.010453987	0.889849433	0.943990189	178	178
ABCA12	0.028214133	0.708518947	0.842408289	178	173
ABCA13	0.007391023	0.921999662	0.96001376	178	174
ABCA17P	0.0968063	0.198624899	0.404261019	178	177
ABCA1	-0.020802635	0.782642016	0.887637696	178	178
ABCA2	-0.118331341	0.115684889	0.287286154	178	178
ABCA3	0.187534378	0.012286421	0.061017442	178	178
ABCA4	-0.133556188	0.075522361	0.217440183	178	175
RAB20	0.244780321	0.000991209	0.009397036	178	178
ABCA6	0.163721941	0.02908584	0.113351084	178	178
ABCA7	-0.145612062	0.052523091	0.170820987	178	178
C20orf199	-0.245468541	0.000988935	0.009387994	178	178
GRK6	-0.244952675	0.000982809	0.009334327	178	178
ABCB10	0.125172354	0.095953458	0.25519619	178	178
ABCB11	-0.027124572	0.719293273	0.849812054	178	164
VSIG4	0.245608977	0.000982166	0.009332703	178	178
ABCB4	-0.188740852	0.011730769	0.058978955	178	178
ABCB5	0.182842655	0.014571046	0.069062289	178	167
ABCB6	-0.090512204	0.229540397	0.441186995	178	178
ABCB7	0.209409657	0.005025998	0.031946023	178	178
ABCB8	-0.20282841	0.006621859	0.03897043	178	178
ABCB9	-0.000422372	0.995542177	0.997863494	178	178
ABCC10	-0.017465168	0.817011523	0.906852981	178	178
ABCC11	-0.033952371	0.652768477	0.80762791	178	168
ABCC12	0.237257578	0.001428815	0.01240477	178	37
ABCC13	-0.133591268	0.075444929	0.217320551	178	91
ABCC1	-0.228701682	0.002136544	0.016818481	178	178
ABCC2	-0.012404128	0.869349283	0.934659154	178	178
ABCC3	0.167990348	0.025101766	0.102018519	178	178
ABCC4	0.100989543	0.179650573	0.380955542	178	178
ABCC5	-0.109358318	0.146194731	0.334218363	178	178
APBB1IP	0.245753669	0.000975237	0.00927132	178	178
CACNB2	0.24586006	0.000970171	0.009227595	178	178
SFI1	-0.245921766	0.000967244	0.009204181	178	178
CLIC2	0.245983473	0.000964325	0.009186098	178	178
ABCC9	0.183825587	0.014142203	0.067547808	178	178
ABCD1	0.188249325	0.011954415	0.059784168	178	178
ABCD2	0.207190338	0.005520754	0.034232481	178	176
ABCD3	0.180311588	0.016018985	0.073974642	178	178
ABCD4	0.038733797	0.607723855	0.776389751	178	178
ABCE1	-0.019502558	0.79610748	0.895972072	178	178
ABCF1	0.012162634	0.871989045	0.935599183	178	178
ABCF2	-0.180615186	0.015838933	0.073400297	178	178
ABCF3	-0.088979156	0.237558764	0.450771231	178	178
ABCG1	-0.221674308	0.002941796	0.021394288	178	178
ABCG2	0.019436574	0.79659381	0.896124088	178	178
ABCG4	0.046683313	0.535704979	0.72488013	178	177
ABCG5	0.053090038	0.481547497	0.68534045	178	167
ABCG8	0.085542881	0.256238708	0.471292364	178	134
ABHD10	-0.031431097	0.676766317	0.823226941	178	178
ABHD11	-0.132702576	0.077444883	0.221108161	178	178
ABHD12B	-0.028038177	0.710255079	0.84361989	178	156
ABHD12	0.182774444	0.014710987	0.069575475	178	178
ABHD13	0.107964595	0.151436584	0.342262068	178	178
ABHD14A	0.126272371	0.093046066	0.249646257	178	178
ABHD14B	0.040261552	0.593294041	0.766533575	178	178
ABHD15	0.045477952	0.546649181	0.733290883	178	178
ABHD1	0.015556502	0.836712909	0.916781796	178	176
ABHD2	0.078647472	0.296710792	0.515386437	178	178
ABHD3	-0.015734192	0.834874288	0.916123154	178	178
ABHD4	0.214874855	0.003972808	0.026820865	178	178
ABHD5	0.123506137	0.100466221	0.263372538	178	178
ABHD6	-0.124538196	0.097662043	0.258338749	178	178
ABHD8	0.082189274	0.275421361	0.491976694	178	178
ABI1	-0.027479735	0.715519074	0.847124546	178	178
ABI2	0.068831831	0.361271671	0.579758644	178	178
OSBPL10	-0.245979218	0.000964526	0.009186098	178	178
SHISA6	0.24532516	0.000964879	0.009186098	178	167
ABL1	0.002433164	0.974285606	0.987745347	178	178
ABL2	0.033707865	0.654809489	0.808756583	178	178
ABLIM1	-0.046370524	0.538443902	0.726969119	178	178
ABLIM2	-0.118133391	0.116240767	0.288146538	178	178
ABLIM3	-0.064980475	0.388824555	0.605593632	178	178
ABO	-0.069204163	0.358329171	0.577152705	178	177
ABP1	-0.140790421	0.060913669	0.18838081	178	178
ABRA	0.173232019	0.020753912	0.088886258	178	130
ABR	-0.029159665	0.69921544	0.836689024	178	178
ABT1	-0.055841452	0.458722982	0.668389418	178	178
ABTB1	-0.163026143	0.029784036	0.115096644	178	178
ABTB2	-0.001692681	0.982102562	0.991478842	178	178
ACAA1	0.165373129	0.027484753	0.109111323	178	178
SEPX1	0.246079225	0.000959812	0.009151069	178	178
ACACA	-0.021269703	0.778092378	0.884608675	178	178
TXK	0.245450585	0.00095891	0.009146882	178	178
ACAD10	0.132009188	0.079001493	0.223967818	178	178
ACAD11	0.058801312	0.435593849	0.649041728	178	178
ACAD8	0.21035525	0.004900253	0.031450051	178	178
ACAD9	0.018678026	0.804550781	0.900468098	178	178
C17orf39	0.246177105	0.000955218	0.009116062	178	178
ACADM	0.18633884	0.012759701	0.062685795	178	178
C1QTNF9	0.245530983	0.000955101	0.009116062	178	165
ACADS	0.176633554	0.018451008	0.081841683	178	178
ACADVL	0.159553541	0.033486407	0.124747592	178	178
ACAN	-0.071051111	0.345622097	0.564447583	178	178
ACAP1	0.160298363	0.032563766	0.122277991	178	178
ACAP2	-0.052692334	0.484842023	0.687900277	178	178
ACAP3	-0.101427874	0.177761772	0.378126214	178	178
SCMH1	0.246196255	0.000954322	0.009116062	178	178
ACAT2	0.157859796	0.035429741	0.129887216	178	178
ACBD3	-0.123580611	0.10026012	0.263008626	178	178
ACBD4	0.103498243	0.169038625	0.36671089	178	178
ACBD5	0.083942645	0.26527416	0.481606682	178	178
ACBD6	-0.122487042	0.10335392	0.267853265	178	178
ACBD7	-0.141499061	0.059561831	0.18541808	178	178
CAMK2B	0.245581446	0.000952718	0.009105386	178	176
MS4A7	0.24635797	0.000946783	0.009053038	178	178
ACCN3	-0.203801564	0.006441801	0.038172061	178	178
ACCN4	-0.16648684	0.026345067	0.105776113	178	166
ACCN5	-0.061883869	0.411871943	0.626296201	178	13
ACCSL	-0.169465588	0.023734135	0.098040274	178	8
ACCS	0.06074395	0.420190763	0.63445725	178	178
ACD	-0.165229589	0.027518801	0.109178528	178	178
ACE2	0.225045722	0.002579751	0.019418343	178	178
ACER1	0.033654359	0.655620248	0.80900061	178	80
ACER2	0.007390984	0.921931748	0.96001376	178	178
ACER3	0.057875648	0.442500911	0.654998799	178	178
ACE	0.008622992	0.908968858	0.953765938	178	178
ACHE	-0.012987151	0.863266607	0.931125292	178	178
ACIN1	0.008918764	0.90594471	0.952070084	178	178
ACLY	0.056615978	0.452507661	0.663248572	178	178
ACMSD	0.118905536	0.113915852	0.284919309	178	165
ACN9	0.02730846	0.717470907	0.84845593	178	178
SPESP1	0.246483511	0.000940968	0.009001792	178	177
ACO2	-0.016986398	0.821943168	0.909540036	178	178
ACOT11	-0.122337964	0.103743168	0.268493061	178	178
ACOT12	-0.022753539	0.763055832	0.874654572	178	46
ACOT13	0.043574614	0.563577115	0.745564738	178	178
ACOT1	0.008956	0.905553838	0.95194378	178	178
ACOT2	0.089218441	0.236047773	0.448938028	178	178
ACOT4	0.048870713	0.516748122	0.712072219	178	178
ACOT6	0.189059429	0.011489998	0.058048858	178	141
EDARADD	0.246579263	0.000936555	0.008963913	178	178
ACOT8	-0.181160685	0.015519851	0.072550719	178	178
ACOT9	-0.106792109	0.155824076	0.348478191	178	178
IL18BP	0.246006339	0.000932865	0.008932919	178	178
ACOX2	0.162609091	0.03020935	0.11605978	178	178
ACOX3	0.211799202	0.004538065	0.029498913	178	178
ACOXL	-0.086812381	0.249223136	0.463650229	178	171
ACP1	0.093227304	0.215811769	0.425215416	178	178
ACP2	0.19657123	0.008633125	0.047301585	178	178
ACP5	0.020624984	0.784651806	0.88889172	178	178
ACP6	-0.112307419	0.135463164	0.318673729	178	178
ACPL2	0.202812127	0.006708862	0.039409276	178	178
ACPP	0.0796401	0.290637061	0.509129806	178	177
ACPT	-0.047443128	0.529437387	0.720515822	178	31
ACRBP	0.112115915	0.136134116	0.319690829	178	178
ACRC	0.053568968	0.477596198	0.682664972	178	178
ACRV1	-0.056197087	0.456229742	0.66644883	178	133
ACR	-0.064359398	0.393383606	0.61000372	178	161
ACSBG1	-0.014866016	0.843720887	0.921091858	178	178
ACSBG2	0.010741354	0.886841464	0.942563994	178	125
ACSF2	0.186565255	0.012649525	0.06225279	178	178
ACSF3	-0.030402329	0.68705628	0.829214531	178	178
ACSL1	0.037204958	0.621977468	0.786883074	178	178
ACSL3	-0.017731145	0.814274859	0.905379576	178	178
ACSL4	0.15576725	0.037871448	0.136655113	178	178
ACSL5	-0.119810113	0.111122901	0.280523967	178	178
RAD54L	-0.246088931	0.000929051	0.008900701	178	178
MYLIP	0.246127363	0.000927281	0.008888049	178	178
ACSM2A	0.154553382	0.039411402	0.14045088	178	100
ACSM2B	0.223848148	0.002667389	0.019892822	178	88
MCM7	-0.246249713	0.000921666	0.008838516	178	178
ACSM4	-0.007970644	0.915904391	0.957380293	178	16
ACO1	0.246930353	0.000920537	0.008831978	178	178
ADRBK2	0.2463198	0.000918464	0.008816358	178	178
ACSS2	0.007612277	0.919601734	0.959031944	178	178
C3AR1	0.247002699	0.000917268	0.008811005	178	178
ACTA1	0.05808145	0.441244017	0.653780664	178	170
ACTA2	-0.075814277	0.314506587	0.533653079	178	178
ACTBL2	0.014712407	0.845458991	0.921717174	178	170
psiTPTE22	0.246998443	0.00091746	0.008811005	178	177
ACTC1	0.034962234	0.643142342	0.801001238	178	176
ACTG1	-0.024985943	0.74060129	0.862007764	178	178
ACTG2	-0.159048268	0.033960882	0.126040254	178	178
ACTL6A	-0.141026071	0.060427462	0.187287245	178	178
ACTL6B	0.224284809	0.00261515	0.019580454	178	148
ACTL7A	0.048380131	0.521328037	0.715114386	178	9
ACTL7B	-0.129315681	0.085366612	0.236089425	178	53
ACTL8	-0.14273027	0.057356303	0.18091618	178	90
ACTL9	0.018059322	0.810901326	0.903687525	178	12
ACTN1	-0.09110161	0.226508995	0.438042921	178	178
CLEC7A	0.247111218	0.000912385	0.008773344	178	178
ACTN3	0.031079511	0.680463608	0.825417858	178	156
ACTN4	-0.048816479	0.517573386	0.712807921	178	178
ACTR10	-0.122080563	0.104512326	0.270039555	178	178
ACTR1A	-0.088666319	0.23921882	0.452618213	178	178
ACTR1B	0.04324797	0.56650721	0.747255925	178	178
ACTR2	-0.041723386	0.580278148	0.757137585	178	178
ACTR3B	0.060192908	0.424789403	0.63900994	178	178
TRPM8	0.246447585	0.000912651	0.008773344	178	174
ACTR3	-0.088716275	0.238703398	0.452118868	178	178
ACTR5	-0.134202761	0.074105476	0.215241139	178	178
ACTR6	-0.104632427	0.16454285	0.360238078	178	178
ACTR8	0.097386131	0.195936583	0.400780013	178	178
ACTRT1	0.078675388	0.296538833	0.515223521	178	17
ACTRT2	-0.011495404	0.878956368	0.938978024	178	4
SKA1	-0.247160158	0.00091019	0.008758198	178	178
ACVR1C	0.047532314	0.528306081	0.719825964	178	178
ACVR1	0.048243057	0.522510382	0.715764202	178	178
ACVR2A	0.178998722	0.016818284	0.076709016	178	178
CHRDL1	0.246564499	0.000907363	0.008737047	178	177
ACVRL1	0.241791667	0.001182148	0.010752431	178	178
ACY1	-0.114660788	0.127423746	0.305119539	178	178
ACY3	0.193585899	0.009716067	0.051411695	178	178
ACYP1	-0.15507137	0.038747937	0.138854966	178	178
ACYP2	0.178608171	0.017167058	0.077822422	178	178
ADAD2	0.061919174	0.411604732	0.626034303	178	152
ADAL	0.011232769	0.881701431	0.940195363	178	178
ADAM10	0.060448183	0.42246047	0.636960224	178	178
ADAM11	-0.033527018	0.656840331	0.809546291	178	176
ADAM12	-0.075579113	0.315693942	0.534759294	178	178
ADAM15	-0.223582019	0.002699689	0.020084145	178	178
ADAM17	0.041985086	0.577563748	0.755090615	178	178
ADAM18	-0.010521967	0.889137716	0.943778405	178	26
ADAM19	-0.080195462	0.28727533	0.505479834	178	178
ADAM20	-0.104238289	0.166147455	0.362504517	178	161
ADAM21P1	0.001705372	0.981975546	0.991466461	178	115
ADAM21	-0.079117084	0.293826898	0.512055905	178	170
ADAM22	0.052460345	0.486404559	0.688980211	178	178
ADAM23	0.094889082	0.20749352	0.415300966	178	178
ADAM28	0.088122614	0.241869818	0.455065059	178	178
ADAM29	0.065854301	0.382464445	0.599370102	178	114
ADAM2	-0.072350223	0.337191016	0.555819869	178	9
ADAM30	0.109506651	0.145645052	0.333254485	178	5
ADAM32	0.209925431	0.00499014	0.031793012	178	177
ADAM33	0.108634801	0.148779452	0.33827353	178	177
ADAM5P	-0.077552304	0.303508929	0.523013992	178	7
ADAM6	0.144018325	0.055183347	0.176826365	178	178
ADAM7	0.186183941	0.012835561	0.063011514	178	8
ADAM8	-0.164741167	0.028088388	0.110840108	178	178
ADAM9	0.090805795	0.22779008	0.439403086	178	178
ADAMDEC1	0.039781749	0.598037902	0.770046328	178	176
WSCD2	0.24656036	0.00090755	0.008737047	178	174
ADAMTS12	0.021504816	0.775497165	0.883130669	178	178
ADAMTS13	-0.080374199	0.28619895	0.504348814	178	178
ADAMTS14	-0.127631981	0.089543943	0.243751493	178	178
ADAMTS15	0.094148601	0.21107399	0.419897091	178	177
ADAMTS16	0.106658056	0.156346209	0.349332196	178	178
FOXP2	0.247281444	0.000904772	0.008718793	178	177
ADAMTS18	-0.041443688	0.582821331	0.758903529	178	175
ADAMTS19	0.089701371	0.233757224	0.44655737	178	89
ADAMTS1	0.204805895	0.006180476	0.037088886	178	178
ADAMTS20	0.025241656	0.738042735	0.860544792	178	52
ADAMTS2	0.073891751	0.326642937	0.545434676	178	178
ADAMTS3	0.176837825	0.018314422	0.081418476	178	177
ADAMTS4	-0.019121657	0.799819471	0.897340721	178	178
ADAMTS5	-0.01077209	0.88641611	0.942388864	178	178
C14orf180	0.246718779	0.000900428	0.008681164	178	140
ADAMTS7	-0.115826834	0.123579507	0.299321556	178	178
CD84	0.247396346	0.000899667	0.008681164	178	178
FLJ42289	0.246725281	0.000900137	0.008681164	178	178
ADAMTSL1	0.033068473	0.661241276	0.812719139	178	178
ADAMTSL2	0.20152054	0.007072336	0.040878064	178	178
PTCD1	-0.246719962	0.000900375	0.008681164	178	178
ADAMTSL4	-0.063548417	0.39902553	0.614990712	178	178
ADAMTSL5	-0.14101597	0.060497952	0.187446959	178	177
ADAP1	-0.187983448	0.011978222	0.059872942	178	178
ADAP2	0.213890737	0.004146366	0.027616712	178	178
ADARB1	-0.051241104	0.496602376	0.696490204	178	178
RNFT1	0.246775285	0.0008979	0.008681164	178	178
ADAR	-0.052760368	0.483912506	0.687271845	178	178
ADAT1	0.022998546	0.760361461	0.873268867	178	178
ADAT2	-0.020992011	0.780713249	0.88642477	178	178
ADAT3	-0.022669809	0.763902016	0.874848139	178	178
ADA	-0.013040347	0.862712014	0.93108107	178	178
ADCK1	0.059863064	0.427336201	0.641350005	178	178
ADCK2	-0.032699313	0.664792793	0.815687062	178	178
ADCK4	0.016612957	0.825632705	0.911306788	178	178
ADCK5	-0.171311876	0.022335097	0.093758807	178	178
ADCY10	0.044853784	0.552172803	0.737349068	178	153
SLC41A2	0.247383579	0.000900233	0.008681164	178	178
ADCY2	-0.057368193	0.446883167	0.658371908	178	178
ADCY3	0.184185286	0.013850449	0.066600261	178	178
ADCY4	0.136458179	0.069365379	0.205957638	178	178
TCEAL5	0.247417624	0.000898724	0.008681164	178	178
ADCY6	-0.054849917	0.467114979	0.674706471	178	178
ADCY7	-0.084290409	0.263016286	0.479035096	178	178
ADCY8	0.020347554	0.787479108	0.890671617	178	84
CDK1	-0.247460181	0.000896842	0.008676199	178	178
DGKB	0.247534654	0.000893557	0.008648648	178	177
ADAMTS6	-0.246935804	0.000890755	0.008625754	178	178
ADC	-0.133762231	0.075091658	0.216704969	178	178
ADD1	0.03693898	0.624471842	0.788290452	178	178
ADD2	0.127357492	0.09023979	0.244945018	178	178
ADD3	0.102432259	0.173649564	0.372585339	178	178
DTX1	0.247600617	0.000890656	0.008625754	178	178
P2RY8	0.24763679	0.000889069	0.008617868	178	178
NRXN2	0.247045387	0.000885907	0.008591431	178	178
ADH4	-0.089197919	0.236402713	0.449224221	178	157
ADH5	-0.002262937	0.976070783	0.988807876	178	178
ADH6	0.108532666	0.149163482	0.33873393	178	177
ADH7	0.037519247	0.61903556	0.784717556	178	35
VWA5B2	0.247747436	0.000884231	0.008579383	178	178
ADI1	0.195789361	0.008814883	0.048079147	178	178
ADIG	-0.069881586	0.353977502	0.573169925	178	8
CRBN	0.247106161	0.000883229	0.008573868	178	178
ADIPOR1	-0.122014535	0.104665206	0.270224544	178	178
ADIPOR2	0.089560051	0.234497704	0.447573356	178	178
ADK	0.033661071	0.655555961	0.808971766	178	178
ADM2	0.05409986	0.473236831	0.679838274	178	178
RPGRIP1	0.247142334	0.000881638	0.008562632	178	176
ADNP2	0.008326165	0.912168137	0.955563294	178	178
ADNP	-0.040225443	0.593958006	0.766873744	178	178
FAM72D	-0.247828293	0.000880711	0.008557825	178	178
ADORA2A	0.109709409	0.144896229	0.332220834	178	178
ADORA2B	-0.072723578	0.334364873	0.553329233	178	178
ADORA3	0.202607857	0.006765213	0.039637134	178	178
ADO	0.14586535	0.0520428	0.169761518	178	178
ADPGK	-0.022485765	0.765762976	0.876385988	178	178
ADPRHL1	0.175646246	0.019123728	0.083922016	178	178
ADPRHL2	-0.057392663	0.446689032	0.658233021	178	178
CACNA1B	0.247211728	0.000878595	0.00854146	178	173
ADRA1A	0.049089776	0.515228835	0.711045674	178	147
ADRA1B	-0.139066887	0.064168599	0.195813252	178	178
NAPSB	0.247232635	0.000877679	0.00854146	178	178
NUPR1	0.247219868	0.000878238	0.00854146	178	178
ADRA2B	0.017173647	0.820013542	0.908344268	178	178
ZNF582	0.247887872	0.000878125	0.00854146	178	178
ADRB1	0.117018413	0.119744635	0.293229773	178	178
ADRB2	0.143963078	0.055215819	0.176873093	178	178
NBPF14	0.247924045	0.000876559	0.00854115	178	178
ADRBK1	-0.224317062	0.002611329	0.019559247	178	178
WDR93	0.247917662	0.000876835	0.00854115	178	178
ADRM1	-0.143880016	0.05541938	0.177324081	178	178
ADSL	0.040512634	0.590990373	0.764756471	178	178
ADSSL1	0.127285281	0.090431305	0.245192463	178	178
ADSS	-0.095506201	0.204749613	0.41187149	178	178
AEBP1	-0.128643828	0.08701671	0.239314105	178	178
AEBP2	0.121303908	0.106754083	0.273462149	178	178
AEN	-0.057093704	0.449064115	0.660401662	178	178
AES	-0.049968668	0.507364697	0.704541754	178	178
AFAP1L1	0.035456933	0.638139683	0.797382249	178	178
AFAP1L2	0.010123105	0.893217814	0.945580013	178	178
AFAP1	-0.147431427	0.04954542	0.164105717	178	178
AFARP1	-0.104920493	0.163377423	0.358530317	178	168
AFF1	0.211236168	0.004720562	0.030474828	178	178
AFF2	0.188828092	0.011691462	0.058856153	178	178
AFF3	0.092974044	0.216844045	0.426357179	178	178
AFF4	0.042568109	0.572287147	0.751371493	178	178
AFG3L1	-0.052012495	0.490501632	0.691367951	178	178
AFG3L2	2.66E-05	0.999729827	0.999960512	178	178
KIF4A	-0.247284767	0.000875401	0.008535595	178	178
LRFN5	0.247977241	0.00087426	0.008528671	178	177
AFP	0.122851835	0.102322949	0.266368303	178	105
AFTPH	0.124445702	0.097913248	0.258738016	178	178
AG2	-0.0081953	0.913466378	0.956134673	178	178
AGAP11	0.066539104	0.377524606	0.594834388	178	178
AGAP1	0.054479647	0.469765423	0.677006588	178	178
AGAP2	0.114862931	0.126750775	0.303912918	178	178
AGAP3	-0.19932463	0.007730764	0.043577002	178	178
AGAP4	-0.019945134	0.791585117	0.892643772	178	178
AGAP5	0.110722252	0.141199334	0.326596751	178	178
AGAP6	-0.090758016	0.228272692	0.43983671	178	178
AGAP7	-0.150654996	0.044797868	0.153160221	178	178
AGAP8	0.042878771	0.569484851	0.749260246	178	178
AGA	0.212159755	0.004468257	0.029169236	178	178
AGBL1	-0.101637334	0.177030029	0.37705642	178	53
AGBL2	0.046883328	0.533957222	0.723877012	178	178
AGBL3	0.223951077	0.002654991	0.019833697	178	178
AGBL4	0.144659387	0.054036299	0.174337377	178	159
AGBL5	0.216545079	0.003757615	0.025707508	178	178
AGER	-0.013976588	0.852962409	0.925587962	178	178
AGFG1	-0.031451328	0.676854032	0.823232355	178	178
AGFG2	0.184225617	0.013930862	0.066812723	178	178
AGGF1	0.107971036	0.151412037	0.342262068	178	178
AGK	-0.166128682	0.026674982	0.106689138	178	178
AGL	0.165948793	0.026842017	0.107183771	178	178
AGMAT	-0.21460485	0.004019763	0.027036324	178	178
AGPAT1	-0.059114039	0.432786963	0.646906751	178	178
AGPAT2	0.013387181	0.859097723	0.928904111	178	178
CLEC12A	0.247340222	0.000872984	0.008523648	178	176
AGPAT4	0.054841376	0.46681812	0.674524041	178	178
AGPAT5	-0.051530543	0.494535073	0.69470432	178	178
LUZP4	-0.247332643	0.000873314	0.008523648	178	37
AGPAT9	-0.025139133	0.738830563	0.861011054	178	178
AGPHD1	0.15144769	0.043592931	0.15007079	178	178
AGPS	-0.002873623	0.969632763	0.985575132	178	178
AGR2	-0.042410673	0.574050935	0.753087189	178	176
AGR3	-0.115131281	0.125938941	0.302884532	178	175
AGRN	0.100508655	0.181739756	0.383647835	178	178
AGRP	0.02139807	0.776788214	0.883735697	178	155
AGTPBP1	0.092163344	0.220891859	0.431467716	178	178
AGTR1	0.160287639	0.032672706	0.122524198	178	178
DNTTIP1	-0.247367883	0.00087178	0.008517088	178	178
AGTRAP	0.06165469	0.413609018	0.6279718	178	178
FLG2	0.247375411	0.000871453	0.008517088	178	92
AGXT2L1	0.060184828	0.424851687	0.639055017	178	122
AGXT2L2	0.084696823	0.260715381	0.476512241	178	178
AGXT2	-0.05890996	0.434744689	0.648247459	178	33
AGXT	-0.204834494	0.006093213	0.036767529	178	138
AHCTF1	0.001886313	0.980054327	0.990726152	178	178
FAM19A4	0.247393973	0.000870647	0.008514425	178	121
AHCYL2	0.10664641	0.156523786	0.349649949	178	178
AHCY	-0.045259874	0.548575992	0.734530178	178	178
AHDC1	0.00869321	0.908230733	0.953327882	178	178
AHI1	0.048276038	0.522225774	0.71567624	178	178
AHNAK2	-0.063256906	0.401195399	0.616748644	178	178
AHNAK	0.034197264	0.650127474	0.805792947	178	178
AHRR	0.018582265	0.805532881	0.90078475	178	178
AHR	-0.061957937	0.411311462	0.625941613	178	178
AHSA1	-0.20777846	0.005461685	0.033922648	178	178
AHSA2	-0.009344323	0.901390127	0.949818012	178	178
AHSG	-0.067625825	0.369765982	0.587525314	178	155
AHSP	0.053778014	0.475877041	0.681470251	178	78
AICDA	0.012306779	0.870485128	0.935119627	178	157
AIDA	-0.121358167	0.106596249	0.27320957	178	178
AIF1L	0.150312417	0.045290669	0.15449866	178	178
AIF1	0.204886752	0.006159855	0.037011538	178	178
AIFM1	0.07654412	0.309857137	0.52890409	178	178
AIFM2	-0.033837698	0.653865224	0.808309164	178	178
AIFM3	-0.15435102	0.039761039	0.141225538	178	178
AIG1	-0.012160499	0.872011316	0.935599183	178	178
AIM1L	-0.200021597	0.007430083	0.042365184	178	177
AIM1	0.135953886	0.070408549	0.208048213	178	178
AIM2	0.092348661	0.220188828	0.430408648	178	175
AIMP1	-0.214388762	0.0040577	0.027235902	178	178
AIMP2	-0.126365928	0.092789553	0.249262413	178	178
AIPL1	0.017892034	0.81262055	0.90456714	178	53
AIP	-0.086024583	0.253294885	0.467847092	178	178
AIRE	-0.008342351	0.911998082	0.955486387	178	140
AKNAD1	-0.247427739	0.000869181	0.008504301	178	140
AK1	-0.14169482	0.059206564	0.184631854	178	178
AK2	-0.217829335	0.00349035	0.024302175	178	178
AK3L1	-0.188542001	0.01172255	0.058978955	178	178
AK3	0.14891247	0.047276135	0.158748497	178	178
ACCN1	0.247528647	0.000864816	0.008465777	178	167
AK7	0.197203193	0.008418126	0.046393539	178	178
AKAP10	0.138926525	0.06439556	0.196199004	178	178
AKAP11	-0.062602701	0.406451443	0.621350663	178	178
AKAP12	0.070692611	0.348405783	0.567306979	178	178
AKAP13	0.103636606	0.168619469	0.365962176	178	178
AKAP14	-0.081038181	0.282224034	0.49934664	178	57
AKAP1	-0.105049424	0.162715021	0.357821043	178	178
AKAP2	0.03319295	0.660045431	0.812229017	178	176
AKAP3	0.217921779	0.003538772	0.024587381	178	177
AKAP4	-0.028433069	0.706360843	0.841217737	178	60
AKAP5	-0.096277587	0.201099424	0.407659028	178	178
AKAP6	0.238980817	0.001352586	0.011915852	178	178
IL17RD	0.247583726	0.000862442	0.008446716	178	178
AKAP8L	-0.076591955	0.309238153	0.528237321	178	178
AKAP8	-0.055844822	0.459062339	0.668472151	178	178
AKAP9	0.133013238	0.076748879	0.21970967	178	178
AKD1	0.026456268	0.725929547	0.853888053	178	178
AKIRIN1	-0.06370059	0.398254544	0.614281229	178	178
AKIRIN2	0.03706988	0.623243704	0.787678705	178	178
OTOF	0.247587981	0.000862258	0.008446716	178	177
AKNA	0.110549898	0.141823301	0.327525139	178	178
AKR1A1	0.017825852	0.813300952	0.904969502	178	178
AKR1B10	0.055879782	0.458780783	0.668389418	178	176
AKR1B15	-0.109283524	0.146472494	0.334582406	178	154
AKR1B1	0.05593082	0.458003412	0.667740136	178	178
MYOM1	0.248275136	0.000861489	0.008445749	178	178
AKR1C2	0.135387886	0.071594556	0.21026448	178	178
AKR1C3	0.045719411	0.544167626	0.731500384	178	178
AKR1C4	0.047041561	0.532932132	0.723131818	178	166
AKR1CL1	-0.098109315	0.192620804	0.396676087	178	50
AKR1D1	0.072823411	0.334032301	0.553021431	178	66
ACTB	-0.247685993	0.000858049	0.0084162	178	178
AKR7A2	-0.075742995	0.314963113	0.534094897	178	178
AKR7A3	0.110860501	0.140595873	0.325734363	178	178
AKR7L	0.004101374	0.95663603	0.978710723	178	178
AKT1S1	-0.126437277	0.092616319	0.249000012	178	178
AKT1	-0.056107459	0.456949523	0.666744383	178	178
AKT2	0.001628847	0.98278423	0.991660732	178	178
AKT3	0.087571508	0.244835431	0.458724257	178	178
AKTIP	0.047560001	0.528422443	0.719927338	178	178
TTC39C	0.247701952	0.000857365	0.008413668	178	178
ALAS1	-0.075403688	0.317142124	0.535997295	178	178
C10orf57	0.248407061	0.000855888	0.00840334	178	178
EFCAB1	0.24776073	0.000854852	0.008397337	178	175
ALCAM	0.160194015	0.032775538	0.122816654	178	178
ALDH16A1	-0.031401308	0.677055471	0.82335633	178	178
ALDH18A1	-0.130258913	0.08309242	0.23169763	178	178
ALDH1A1	0.138997807	0.064257425	0.195902919	178	178
KIF22	-0.248432594	0.000854808	0.008397337	178	178
ALDH1A3	0.074770541	0.320910393	0.539540564	178	178
ALDH1B1	-0.070074442	0.352305663	0.571445507	178	178
SUGT1L1	0.248441106	0.000854448	0.008397337	178	178
SUN1	-0.247779617	0.000854046	0.008397337	178	178
ALDH2	0.011971123	0.873987847	0.936554256	178	178
ALDH3A1	-0.041433981	0.582572308	0.758815848	178	177
BCAM	0.248513452	0.000851396	0.008384755	178	178
ALDH3B1	-0.101721513	0.176504701	0.376405214	178	178
ALDH3B2	-0.107545586	0.153039922	0.344553275	178	175
ALDH4A1	0.067054037	0.373835931	0.591241773	178	178
ALDH5A1	0.069329705	0.357456303	0.576390973	178	178
ALDH6A1	0.240172396	0.001277757	0.011396644	178	178
FHL2	-0.247830553	0.000851875	0.008384755	178	178
ALDH8A1	0.212231988	0.004524586	0.029450018	178	178
ALDH9A1	0.054790309	0.467233591	0.674729937	178	178
TMEM90B	-0.248507068	0.000851665	0.008384755	178	178
ANAPC16	0.247871114	0.00085015	0.008380291	178	178
RPS6KA5	0.248598564	0.000847817	0.008361467	178	178
ALG10B	0.115094864	0.12598202	0.302951291	178	178
ALG10	0.173809937	0.020431721	0.087885508	178	178
ALG11	-0.221676436	0.002941515	0.021394288	178	178
ALG12	0.028796856	0.702514431	0.838707985	178	178
ALG13	0.072700172	0.334520778	0.553448282	178	178
ALG14	0.131654765	0.079816502	0.225470214	178	178
ALG1L2	-0.133399612	0.075868755	0.218119912	178	107
ALG1L	-0.123163558	0.101418611	0.265061012	178	178
ALG1	0.015704378	0.835029484	0.916155635	178	178
ALG2	0.166181966	0.026625677	0.106556596	178	178
ALG3	-0.168853359	0.024251805	0.099492778	178	178
ALG5	0.161892015	0.030952753	0.118112648	178	178
ALG6	0.096478564	0.199956139	0.406072989	178	178
ALG8	-0.054220082	0.472252663	0.678953334	178	178
S1PR1	0.248617715	0.000847014	0.008357715	178	178
ALKBH1	0.164716784	0.028010226	0.110597887	178	178
ALKBH2	-0.017982219	0.811693606	0.904096736	178	178
ALKBH3	0.101907806	0.175874421	0.375606523	178	178
ALKBH4	-0.070647927	0.348711317	0.567632837	178	178
ALKBH5	0.006979254	0.926332593	0.962295808	178	178
ALKBH6	-0.136794375	0.068676963	0.20498389	178	178
ALKBH7	0.011334905	0.880633742	0.939703827	178	178
ALKBH8	0.15213604	0.04263542	0.14793346	178	178
ALK	0.155229299	0.038547534	0.138437875	178	170
ALLC	0.153599896	0.040657684	0.142927118	178	136
ALMS1P	0.223104056	0.00275859	0.020384291	178	157
ALMS1	0.14300761	0.056927542	0.180138455	178	178
ALOX12B	0.041976292	0.577983025	0.75526141	178	172
ALOX12P2	-0.01597782	0.832354843	0.915073623	178	176
ALOX12	-0.061782326	0.412278859	0.626674007	178	177
ALOX15B	0.033018451	0.661427935	0.812808731	178	178
ALOX15	-0.052311769	0.488005864	0.689758098	178	157
ALOX5AP	0.163455963	0.029351064	0.113846204	178	178
ALOX5	0.081583822	0.278694518	0.495986446	178	178
ALOXE3	0.007576124	0.920052633	0.959322539	178	175
ALPI	-0.07309037	0.332258617	0.551088903	178	135
ALPK1	0.0947987	0.208139278	0.415981291	178	178
ALPK2	-0.229741821	0.002083761	0.016481564	178	178
ALPK3	0.208512558	0.005296139	0.033183095	178	178
ALPL	0.044659756	0.553546501	0.738086885	178	178
ALPPL2	-0.153784978	0.040413209	0.142447558	178	154
ALPP	-0.153877924	0.040290905	0.142216958	178	156
ALS2CL	-0.015907593	0.83308091	0.915252921	178	178
ALS2CR11	0.075232615	0.318244452	0.536896664	178	172
ALS2CR12	0.149074525	0.047033177	0.158249795	178	160
ALS2CR4	-0.031007711	0.681161482	0.825640237	178	178
ALS2CR8	0.126243645	0.093121088	0.249745882	178	178
ALS2	0.007820808	0.917479606	0.958233863	178	178
ALX1	-0.051559473	0.494292459	0.694531307	178	104
ALX3	0.026150967	0.728968025	0.855110767	178	178
ALX4	0.014159921	0.851193875	0.924463791	178	40
AMAC1L2	0.07865556	0.29666096	0.515363398	178	155
AMAC1L3	0.10031034	0.182781042	0.384682754	178	80
AMAC1	0.009424921	0.90063359	0.949482503	178	44
AMACR	0.114077765	0.129380207	0.308396532	178	178
AMBN	-0.092522974	0.219315486	0.429140279	178	39
GATA4	0.248000779	0.000844657	0.008338615	178	176
AMBRA1	0.02883306	0.70242408	0.838650752	178	178
AMD1	0.158557721	0.034617687	0.127723207	178	178
AMDHD1	0.122342415	0.10376492	0.268496143	178	176
AMDHD2	-0.078211227	0.299098356	0.518009412	178	178
AMELX	-0.131331722	0.080565241	0.226979825	178	46
AMELY	0.138520222	0.065187567	0.197575494	178	16
AMFR	0.070677716	0.348507609	0.567426057	178	178
PLP1	0.248022453	0.000843742	0.008333743	178	175
AMH	-0.00783745	0.917304629	0.958152329	178	168
AMICA1	0.231756049	0.001853728	0.015028955	178	178
AMIGO1	0.21006917	0.004886836	0.03138431	178	178
AMIGO2	-0.023143237	0.758900053	0.87236889	178	178
AMIGO3	-0.02337945	0.756739246	0.871100352	178	178
AMMECR1L	-0.040243529	0.593791963	0.766873744	178	178
AMMECR1	-0.033445115	0.657625548	0.810274329	178	178
AMN1	-0.007184589	0.924171633	0.961060734	178	178
AMN	-0.038876341	0.606076063	0.775849555	178	177
AMOTL1	0.174237721	0.020015083	0.086736413	178	178
AMOTL2	0.083126491	0.269682682	0.486294487	178	178
AMOT	0.151725371	0.043204526	0.149277499	178	178
AMPD1	0.135947479	0.070389382	0.208048213	178	152
CDHR4	-0.248057748	0.000842254	0.008327153	178	110
AMPD3	-0.080517784	0.285039637	0.502753883	178	178
AMPH	0.097740361	0.194115623	0.398538299	178	178
PTGFR	0.248721978	0.000842654	0.008327153	178	178
GRAP2	0.2480827	0.000841203	0.008321138	178	178
NPTXR	0.248828369	0.000838225	0.008295831	178	178
DACH2	0.248183933	0.000836954	0.008287392	178	160
ARL5C	0.248241418	0.000834549	0.008267724	178	62
AMZ1	-0.15204888	0.042755678	0.148200182	178	177
AMZ2P1	-0.007847405	0.917199962	0.95809361	178	178
AMZ2	-0.085987437	0.253766668	0.468313775	178	178
ANAPC10	-0.024223119	0.74825059	0.866473833	178	178
ANAPC11	-0.06936375	0.357219823	0.576387005	178	178
ANAPC13	0.080226272	0.286791499	0.504987987	178	178
FGB	0.24839983	0.000827956	0.00820652	178	171
ANAPC1	0.006050457	0.936059777	0.967875237	178	178
ANAPC2	-0.027784073	0.712764915	0.845367875	178	178
ANAPC4	0.001271373	0.986559549	0.993492999	178	178
ANAPC5	-0.049217547	0.513774355	0.709701299	178	178
ANAPC7	-0.141101083	0.060341685	0.187158393	178	178
CFP	0.24910073	0.000826987	0.00820102	178	178
ANGEL2	0.037102842	0.622934615	0.787439052	178	178
ANGPT1	0.242586537	0.001104033	0.0101892	178	178
KCNH7	0.248488331	0.000824294	0.008178417	178	156
ANGPT4	0.091307579	0.225456375	0.436904583	178	152
CATSPERB	0.249232655	0.000821593	0.008169394	178	177
ANGPTL2	-0.15674269	0.03676311	0.133582091	178	178
ANGPTL3	0.025675107	0.733712391	0.857310628	178	157
ANGPTL4	0.027005231	0.720224512	0.850274561	178	178
ANGPTL5	0.020115681	0.789844273	0.89191826	178	142
ANGPTL6	0.039328544	0.602218234	0.772411193	178	176
ANGPTL7	0.225668898	0.002455637	0.018747871	178	162
ANG	0.001190515	0.987414982	0.994101312	178	178
ANK1	-0.026139208	0.728839554	0.855110767	178	178
ANK2	0.094663533	0.208579456	0.416547478	178	178
GMCL1	0.248526351	0.000822725	0.008169394	178	178
NUDT7	0.249211377	0.000822461	0.008169394	178	178
ANKDD1A	0.170170572	0.023149838	0.096110235	178	178
ANKFN1	-0.148985072	0.047167159	0.15854579	178	167
ANKFY1	0.112606498	0.134513631	0.317180126	178	178
ANKHD1-EIF4EBP3	0.165122134	0.027621161	0.109455078	178	178
ANKHD1	0.082207273	0.275028281	0.491674281	178	178
ANKH	-0.176001592	0.018879193	0.083255388	178	178
ANKIB1	-0.028522382	0.705481128	0.84062572	178	178
ANKK1	-0.017756755	0.814011479	0.905199808	178	174
ANKLE1	0.028165972	0.708993996	0.842729459	178	178
ANKLE2	-0.126875743	0.091481354	0.247057128	178	178
ANKMY1	-0.051873067	0.491302506	0.691901252	178	178
ANKMY2	-0.138032766	0.066189117	0.199789895	178	178
ANKRA2	0.002944905	0.968879859	0.985171509	178	178
ANKRD10	0.075011025	0.319675988	0.53830137	178	178
ANKRD11	0.104918619	0.163384984	0.358530317	178	178
ANKRD12	0.087924726	0.242931787	0.456238309	178	178
ANKRD13A	0.105309018	0.161674298	0.356418852	178	178
ANKRD13B	-0.137109292	0.068037188	0.203843538	178	178
ANKRD13C	0.050920895	0.49966228	0.698453409	178	178
ANKRD13D	-0.082609431	0.272680802	0.489291306	178	178
ANKRD16	0.11928667	0.112701278	0.282919268	178	178
ANKRD17	0.087269404	0.246730407	0.461138664	178	178
ANKRD19	-0.014661746	0.8458415	0.921954952	178	178
ANKRD1	0.167112711	0.025776939	0.104065575	178	176
ANKRD20A3	0.167571168	0.025471041	0.103125383	178	177
ANKRD20A4	-0.063157253	0.402298717	0.617705332	178	140
ANKRD20B	0.083913703	0.265439551	0.481707531	178	173
ANKRD22	-0.112760645	0.133885356	0.316226591	178	178
ANKRD23	-0.008121894	0.914314634	0.9565158	178	178
ANKRD24	0.118056789	0.116478902	0.288555976	178	178
ANKRD26P1	-0.008965555	0.905453548	0.95194378	178	93
ANKRD26	0.112528712	0.134691005	0.317446953	178	178
ANKRD27	-0.160011022	0.032977321	0.123339049	178	178
ANKRD28	0.11182671	0.137250438	0.321367305	178	178
ANKRD29	-0.014365979	0.848913934	0.923345661	178	178
ANKRD2	0.075299042	0.317816129	0.536494462	178	173
ANKRD30A	-0.045357616	0.547711985	0.733949793	178	21
ANKRD30B	0.229960712	0.002015526	0.016044687	178	94
ANKRD31	0.011806834	0.875703178	0.937680979	178	131
ANKRD32	0.048604735	0.519034605	0.713607727	178	178
ANKRD33	-0.039811946	0.597759834	0.769961292	178	133
ANKRD34A	-0.162743143	0.03007208	0.115802398	178	178
ANKRD34B	-0.129336421	0.085316074	0.236015676	178	121
PTCHD3	0.24852038	0.000822971	0.008169394	178	140
ANKRD35	0.054376477	0.470974047	0.678101122	178	178
ANKRD36BP1	0.046972697	0.533177234	0.72331293	178	177
ANKRD36B	0.03583143	0.634593615	0.795061404	178	177
ANKRD36	-0.075707886	0.315188127	0.534248863	178	178
ANKRD37	-0.151576342	0.043494753	0.149863261	178	178
ANKRD39	-0.142324656	0.058075341	0.182398633	178	178
ANKRD40	0.16848631	0.024566792	0.100389286	178	178
ANKRD42	0.035007982	0.642707652	0.800762307	178	178
ANKRD43	0.131885493	0.07929988	0.224433943	178	178
ANKRD44	0.178978412	0.016935186	0.077000776	178	178
ANKRD45	0.234231704	0.001650001	0.013743522	178	174
ANKRD46	0.200966457	0.007148715	0.041176433	178	178
ANKRD49	0.079204919	0.292986297	0.511342546	178	178
ANKRD50	0.156132006	0.037509803	0.135725305	178	178
ANKRD52	0.074031202	0.326055898	0.544868531	178	178
STK32B	0.248550821	0.000821717	0.008169394	178	178
ANKRD54	0.10347702	0.1692797	0.366794638	178	178
ANKRD55	0.229137208	0.002093953	0.01652435	178	165
ANKRD56	0.087079982	0.247501746	0.461842495	178	178
ANKRD57	-0.058727871	0.436168383	0.649408449	178	178
ANKRD58	0.180038067	0.01628658	0.074825939	178	178
ANKRD5	0.171435289	0.022237588	0.093487704	178	178
TDRD9	0.248546565	0.000821892	0.008169394	178	176
ANKRD7	0.223607294	0.002696607	0.020070349	178	135
ANKRD9	-0.097231812	0.196454412	0.401368448	178	178
ANKS1A	0.184655731	0.013605444	0.06571423	178	178
ARHGEF15	0.249360324	0.000816404	0.008128688	178	178
ANKS3	-0.067293381	0.371778527	0.589317223	178	178
ANKS4B	-0.128728941	0.086806268	0.238923179	178	176
ANKS6	-0.046259877	0.539414441	0.72768656	178	178
ANKZF1	-0.179086153	0.016763995	0.076521523	178	178
ANLN	-0.193909327	0.009593198	0.050992188	178	178
ANO10	0.062019644	0.410844862	0.62555219	178	178
ANO1	0.009944368	0.895092463	0.946601688	178	178
ANO2	0.186242791	0.012906819	0.063298473	178	178
GGA2	0.249377347	0.000815715	0.008125914	178	178
ANO4	0.071634134	0.341670872	0.560727016	178	178
KIAA1467	0.249441181	0.000813133	0.008104285	178	178
ANO6	0.196043531	0.008816374	0.048079147	178	178
ANO7	-0.016281026	0.829221658	0.913424985	178	178
ANO8	-0.013970204	0.85302881	0.925587962	178	178
ANO9	-0.11210102	0.136186408	0.319713883	178	178
ANP32A	0.008407022	0.911318657	0.955128802	178	178
ANP32B	-0.08428939	0.263298091	0.479421326	178	178
ANP32C	0.043522581	0.564043387	0.745697262	178	160
ANP32D	-0.07533101	0.31761013	0.536329865	178	42
ANP32E	-0.042622414	0.572138783	0.751371493	178	178
GUCY1B3	0.249605023	0.000806543	0.008042655	178	178
ANTXR1	-0.032269459	0.668648247	0.818285087	178	178
ANTXR2	-0.050160172	0.505737207	0.703810791	178	178
ANTXRL	-0.059809797	0.427748315	0.641760485	178	31
ANUBL1	0.155059584	0.038852101	0.13912739	178	178
ANXA10	0.038349726	0.611291022	0.779275615	178	178
ANXA11	-0.012576502	0.86767227	0.933775167	178	178
ANXA13	-0.008016563	0.915346762	0.9572123	178	178
ANXA1	-0.126256479	0.093087563	0.249689837	178	178
ANXA2P1	-0.064459124	0.392292024	0.608836236	178	178
ANXA2P2	-0.055438318	0.462343175	0.670852212	178	178
ANXA2P3	0.033997267	0.65233929	0.807432299	178	176
ANXA2	-0.074681173	0.321490362	0.540114734	178	178
ANXA3	-0.052871015	0.482995191	0.686560773	178	178
ASF1A	0.248948856	0.000805475	0.008036058	178	178
ANXA5	0.192096526	0.010205119	0.053300587	178	178
ANXA6	-0.059441755	0.430602007	0.644516942	178	178
ANXA7	0.016684274	0.825058856	0.91113112	178	178
ANXA8L1	-0.082447215	0.273912342	0.490699643	178	37
ANXA8L2	0.033089673	0.661037548	0.812541585	178	171
ANXA8	0.027627766	0.714310324	0.846301518	178	174
HEPH	-0.249641196	0.000805095	0.008036058	178	178
CNNM3	0.249009631	0.000803021	0.00801967	178	178
AOC2	0.174126982	0.020200503	0.087337027	178	178
AOC3	0.035978249	0.633205659	0.794228272	178	178
THAP9	0.249700775	0.000802714	0.00801967	178	178
AOX2P	-0.057880994	0.442824767	0.655224255	178	19
AP1AR	-0.122950907	0.102044361	0.266203851	178	178
AP1B1	0.017448136	0.817186841	0.906945759	178	178
AP1G1	0.105539943	0.16089223	0.355489413	178	178
AP1G2	0.012904166	0.864131907	0.931444226	178	178
AP1M1	-0.130080107	0.083519753	0.232444702	178	178
AP1M2	-0.037034771	0.623573004	0.787994158	178	178
AP1S1	-0.24031296	0.001233283	0.011110223	178	178
AP1S2	0.132647253	0.077569364	0.221335728	178	178
AP1S3	-0.065452851	0.385378494	0.601838125	178	178
AP2A1	-0.096525376	0.199737207	0.405836778	178	178
ESYT2	-0.249031841	0.000802126	0.008018832	178	178
AP2B1	-0.115410906	0.125015853	0.301567696	178	178
GPI	-0.249123205	0.000798454	0.00798616	178	178
AP2S1	-0.137371014	0.067509195	0.202717288	178	178
AP3B1	0.024455078	0.745921961	0.865195967	178	178
CYGB	0.249201003	0.00079534	0.007959034	178	178
AP3D1	0.019161032	0.799601935	0.897198472	178	178
AP3M1	0.162323963	0.030503101	0.116893085	178	178
AP3M2	-0.120027215	0.110521063	0.279397022	178	178
AP3S1	-0.068021131	0.366968247	0.584834444	178	178
AP3S2	0.141228752	0.060107909	0.186618589	178	178
AP4B1	-0.099507569	0.18632615	0.388856285	178	178
AP4E1	0.011753028	0.876265088	0.938028684	178	178
AP4M1	-0.095617911	0.204218062	0.411480438	178	178
SLC6A17	0.249917813	0.000794098	0.007950631	178	178
APAF1	0.106479376	0.157177477	0.350674424	178	178
APBA1	-0.003163007	0.966576371	0.983841105	178	178
APBA2	-0.058326746	0.43894823	0.652074397	178	178
APBA3	-0.107847508	0.151759138	0.342645033	178	178
TEF	0.24997952	0.000791664	0.007930275	178	178
APBB1	0.139800985	0.062765208	0.192690454	178	178
APBB2	0.02825639	0.70784054	0.842160947	178	178
APBB3	-0.057790535	0.443173056	0.655568255	178	178
APC2	-0.009037922	0.904694	0.951615466	178	178
APCDD1L	-0.044409761	0.556118695	0.740182224	178	177
PMS2L1	-0.249423227	0.000786505	0.007882587	178	178
UBE2C	-0.250128467	0.000785817	0.007879686	178	178
APC	0.10871146	0.148610211	0.338005328	178	178
APEH	0.01439152	0.848788875	0.923308478	178	178
APEX1	-0.019712138	0.793965079	0.894528259	178	178
APEX2	-0.019479162	0.796346734	0.896088335	178	178
APH1A	-0.092305957	0.220403159	0.430742446	178	178
APH1B	0.117378015	0.118605703	0.291668845	178	178
API5	-0.008524066	0.910089181	0.954367621	178	178
APIP	0.010445475	0.889938547	0.943990189	178	178
APITD1	0.111094561	0.139755655	0.324586366	178	178
APLF	0.138168947	0.0659201	0.199160283	178	178
APLNR	0.21897505	0.003379193	0.023737181	178	178
BCMO1	-0.250141234	0.000785317	0.007878674	178	177
ALDOA	-0.24946472	0.000784865	0.007878133	178	178
APLP2	0.083380899	0.268496942	0.484819516	178	178
APOA1BP	-0.059784335	0.427945389	0.641999251	178	178
APOA1	0.00503554	0.9468129	0.973901284	178	173
APOA2	-0.109730151	0.144819788	0.33221189	178	52
APOA4	0.063852662	0.397127002	0.613307509	178	111
APOA5	0.051181502	0.497467129	0.697010912	178	82
APOB48R	0.07378536	0.327341407	0.546093731	178	178
APOBEC1	0.007481228	0.921050765	0.959682676	178	167
DGAT1	-0.249550897	0.00078147	0.007848036	178	178
APOBEC3A	-0.020140883	0.789392224	0.891560534	178	177
APOBEC3B	0.132555827	0.077757648	0.221681044	178	178
APOBEC3C	0.073550275	0.32921717	0.548205501	178	178
APOBEC3D	0.052312518	0.487999632	0.689758098	178	178
APOBEC3F	0.16832016	0.024814465	0.101192047	178	178
APOBEC3G	0.085017105	0.25918373	0.474678066	178	178
APOBEC3H	0.194153995	0.009408393	0.05033592	178	174
APOBEC4	-0.059511501	0.430060382	0.643969639	178	141
APOB	0.018036469	0.810960612	0.903687525	178	178
APOC1P1	0.048637861	0.519108665	0.713607727	178	85
APOC1	0.205133579	0.006097288	0.036780895	178	178
APOC2	0.146037626	0.051831042	0.169238279	178	178
APOC3	-0.068164713	0.36595531	0.583957416	178	97
APOC4	0.118180272	0.116153858	0.28800331	178	130
ECT2	-0.250322099	0.000778275	0.007819923	178	178
APOE	0.151737074	0.04318822	0.149275277	178	178
APOF	-0.097429611	0.195736063	0.400422605	178	99
FAM123A	0.249662822	0.00077708	0.007811888	178	104
APOL1	-0.057871392	0.442534505	0.654998799	178	178
APOL2	-0.023958205	0.750912844	0.867989886	178	178
APOL3	0.095233789	0.205841765	0.413062215	178	178
APOL4	0.048817517	0.517205003	0.712475351	178	178
APOL5	-0.122933376	0.102093614	0.266239318	178	48
APOL6	0.075387609	0.316924389	0.535720881	178	178
APOLD1	0.186134272	0.012960178	0.06346279	178	178
APOM	-0.014519182	0.84732217	0.922629327	178	178
APOOL	0.179684849	0.016500331	0.075632255	178	178
APOO	-0.005174864	0.945343564	0.973149234	178	178
APPBP2	0.184074542	0.014010349	0.06712882	178	178
FEV	0.249770592	0.000772875	0.007773566	178	173
APPL2	0.133902667	0.074784185	0.216412187	178	178
APP	0.166525433	0.026309728	0.105677139	178	178
APRT	-0.04350435	0.563861698	0.745596704	178	178
APTX	-0.121509307	0.10615757	0.272618155	178	178
AQP10	-0.04737923	0.529992704	0.721023442	178	162
AQP11	0.163988093	0.028721426	0.112345061	178	178
CDC25C	-0.249817007	0.00077107	0.007759361	178	177
CDHR3	-0.249937096	0.000766419	0.007716483	178	178
PSG9	0.249948588	0.000765975	0.007715944	178	65
AQP2	0.122440777	0.103485254	0.268038158	178	162
AQP3	0.120329301	0.109574533	0.277883929	178	178
AASS	0.250010506	0.000763589	0.007695822	178	178
AQP5	-0.008178295	0.913721911	0.956228477	178	175
AQP6	-0.011478533	0.879132669	0.939064898	178	176
AQP7P1	0.153209608	0.041177291	0.144419963	178	176
AQP7P3	0.072815047	0.334087965	0.553056126	178	149
AQP7	0.033784467	0.654075755	0.808309164	178	178
C10orf93	0.250075025	0.000761109	0.007674742	178	165
AQP9	0.090212181	0.2310944	0.443226059	178	178
AQPEP	0.043061524	0.568182934	0.748266396	178	172
AQR	0.076006805	0.312957214	0.532062243	178	178
ARAF	0.074289693	0.324364873	0.543190295	178	178
ARAP1	0.125474438	0.095147948	0.253736417	178	178
ARAP2	0.086401207	0.251216903	0.46538908	178	178
ARAP3	0.016974723	0.822063526	0.909550367	178	178
ARCN1	-0.04556304	0.545898288	0.732730977	178	178
ARC	-0.028203209	0.708626692	0.842408289	178	177
AREG	-0.106877222	0.155493246	0.348095035	178	178
ARF1	-0.234821178	0.001604605	0.0135019	178	178
ARF3	0.035903795	0.634220414	0.794996797	178	178
ARF4	-0.177230596	0.017949472	0.080265231	178	178
ARF5	-0.091973968	0.221845116	0.432662523	178	178
ARF6	-0.194158282	0.009499561	0.05061825	178	178
ACADSB	0.250796603	0.000760075	0.007668222	178	178
ARFGAP2	0.155176697	0.038614186	0.13862689	178	178
ARFGAP3	0.109983839	0.143777194	0.330587237	178	178
ARFGEF1	0.10504304	0.162740676	0.357835485	178	178
ARFGEF2	0.047181223	0.531359493	0.722040639	178	178
ARFIP1	-0.079143338	0.293666223	0.511896676	178	178
ARFIP2	-0.086926779	0.248336919	0.462872489	178	178
ARFRP1	-0.197078071	0.008370796	0.046209974	178	178
ARG1	-0.018805816	0.803240696	0.899443996	178	132
ARG2	0.022911305	0.761243016	0.873614105	178	178
ARGFXP2	0.083474596	0.267957552	0.484134122	178	133
ARGFX	-0.098474888	0.190960303	0.394628475	178	20
ARGLU1	-0.077647354	0.302603985	0.521818366	178	178
ARHGAP10	0.115349199	0.125219107	0.301814068	178	178
ARHGAP11A	-0.162615474	0.030202801	0.11605978	178	178
ARHGAP11B	-0.011343422	0.880544715	0.939659536	178	176
ARHGAP12	0.119765429	0.11125696	0.280731567	178	178
ARHGAP15	0.195411672	0.008948928	0.048641039	178	178
ARHGAP17	-0.022326154	0.767163791	0.877532065	178	178
TSHZ1	0.250148815	0.000758282	0.007654042	178	178
ARHGAP19	0.073176804	0.331355158	0.550282766	178	178
ARHGAP1	-0.16185797	0.030988433	0.118203177	178	178
ARHGAP20	0.024211403	0.748138196	0.866431474	178	178
ARHGAP21	-0.002741696	0.971007825	0.986270225	178	178
ARHGAP22	0.134709183	0.073010824	0.21296888	178	178
ARHGAP23	-0.081602972	0.278581414	0.495919056	178	178
ASB9	0.250249886	0.000754426	0.007619004	178	178
ARHGAP25	0.154076531	0.040117936	0.141938103	178	178
ARHGAP26	0.052713556	0.484300884	0.68759321	178	178
ARHGAP27	-0.108486975	0.149455503	0.339108791	178	178
ARHGAP28	0.192424109	0.010168993	0.053169535	178	178
DKFZp779M0652	0.250275691	0.000753444	0.007612978	178	172
ARHGAP30	0.187841948	0.012043765	0.060094223	178	178
ARHGAP31	0.116352405	0.121876476	0.296686622	178	178
ARHGAP32	-0.042310643	0.574614519	0.753397379	178	178
ARHGAP33	-0.064067605	0.395178372	0.61169005	178	178
DLX3	0.250341517	0.000750945	0.007591607	178	174
ARHGAP39	-0.109122072	0.14695763	0.33521054	178	178
ARHGAP42	0.058102323	0.441079606	0.653780664	178	178
ARHGAP4	0.12051655	0.10902028	0.277126498	178	178
ARHGAP5	0.042296879	0.575079799	0.753587008	178	178
ARHGAP6	0.036701728	0.626700431	0.789624973	178	178
ARHGAP8	0.041419086	0.582707953	0.758815848	178	178
ARHGAP9	0.212889484	0.004399236	0.028842999	178	178
ARHGDIA	-0.104879198	0.163400183	0.358530317	178	178
ARHGDIB	0.100578874	0.181433587	0.383379754	178	178
NCK2	0.251096625	0.00074877	0.007573495	178	178
ARHGEF10L	0.213699234	0.004180921	0.027773127	178	178
ARHGEF10	-0.117387652	0.118638722	0.291713764	178	178
ARHGEF11	0.046505715	0.537613436	0.726432779	178	178
ARHGEF12	0.232265539	0.001810018	0.014769635	178	178
LOC158572	0.250456285	0.000746606	0.007555471	178	178
ARHGEF16	-0.094633744	0.208723187	0.416646033	178	178
ARHGEF17	0.000115966	0.998774224	0.999744837	178	178
ARHGEF18	0.050575177	0.502582181	0.701097711	178	178
ARHGEF19	-0.054094511	0.472914633	0.679657965	178	178
ARHGEF1	-0.169067025	0.024174308	0.099339725	178	178
ARHGEF2	-0.146719671	0.050667801	0.166789596	178	178
ARHGEF33	0.07581223	0.314519692	0.533653079	178	178
ARHGEF35	0.004331181	0.954243839	0.977629018	178	178
ARHGEF37	0.164036858	0.028774466	0.112447885	178	178
ARHGEF38	0.113432274	0.131661227	0.312241437	178	175
TAPT1	0.251162588	0.000746306	0.007555471	178	178
ARHGEF4	0.089520639	0.23470451	0.447719402	178	178
ARHGEF5	-0.062914327	0.403754366	0.6190462	178	178
ARHGEF6	0.183157451	0.01450146	0.068814942	178	178
ARHGEF7	-0.03104809	0.680487606	0.825417858	178	178
ARHGEF9	-0.025443411	0.735786017	0.858525561	178	178
ARID1A	0.107907201	0.151655448	0.342459681	178	178
ARID1B	0.185785309	0.013133078	0.064099208	178	178
ARID2	0.13455066	0.073352058	0.213680554	178	178
ARID3A	-0.091414352	0.224679143	0.436039393	178	178
ARID3B	-0.060413106	0.423094117	0.637478137	178	178
ARID3C	-0.027096832	0.71956832	0.849984704	178	79
ARID4A	0.127685176	0.089409586	0.243624798	178	178
ARID4B	0.09318262	0.216032858	0.425566222	178	178
ARID5A	0.02283046	0.762278708	0.874270586	178	178
ARID5B	-0.07194054	0.339605875	0.558311155	178	178
ARIH1	0.037796532	0.616445044	0.782902254	178	178
ARIH2	0.007822931	0.917384377	0.958185013	178	178
ARL10	0.098605373	0.190370155	0.394010827	178	178
ARL11	0.062293036	0.40878134	0.623803227	178	178
ARL13A	0.018361533	0.807797781	0.901984938	178	99
ARL13B	0.061303599	0.416278443	0.630668858	178	178
ARL14	0.030548117	0.68563495	0.828231938	178	175
ARL15	-0.004376929	0.953761073	0.977387617	178	178
ARL16	-0.005465309	0.942281082	0.971291044	178	178
ARL17A	-0.042073413	0.577102782	0.754799988	178	178
ARL17B	-0.070311598	0.351016415	0.57019622	178	162
ARL1	-0.091860179	0.222649391	0.433717768	178	178
ARL2BP	-0.117692932	0.117615242	0.290280055	178	178
ARL2	0.005537661	0.941518326	0.970870777	178	178
ARL3	-0.067713661	0.3691432	0.586948962	178	178
ARL4A	-0.164028521	0.028681568	0.112279784	178	178
ARL4C	-0.098002135	0.193109622	0.397393033	178	178
ARL4D	-0.076605827	0.30946611	0.528446395	178	178
ARL5A	0.133394118	0.07590248	0.218138428	178	178
ARL5B	0.063489936	0.399819599	0.615734637	178	178
MUT	0.250578634	0.000742006	0.007516616	178	178
ARL6IP1	-0.021317579	0.777605902	0.884361954	178	178
ARL6IP4	-0.016046965	0.831640091	0.914812615	178	178
ARL6IP5	0.13744336	0.067363838	0.202408834	178	178
ARL6IP6	-0.007316518	0.922783494	0.960584741	178	178
ARL6	0.077488914	0.303905532	0.523514939	178	178
ARL8A	-0.118373835	0.115495759	0.287235809	178	178
ARL8B	-0.030552308	0.685316098	0.828125184	178	178
ARL9	-0.150972042	0.044345808	0.151979422	178	178
ARMC10	-0.016375722	0.828243656	0.912792263	178	178
ARMC1	0.068180754	0.365842252	0.583938276	178	178
ARMC2	0.002454441	0.974045474	0.987680506	178	178
ARMC3	-0.18318746	0.014382928	0.068433113	178	172
ARMC4	-0.052934041	0.482838317	0.686485827	178	158
ARMC5	-0.05785437	0.442668893	0.655042632	178	178
ARMC6	-0.202205806	0.006794046	0.039768075	178	178
ARMC7	0.096377595	0.200629658	0.407189865	178	178
ARMC8	0.035598509	0.637107514	0.796987098	178	178
ARMC9	0.002040582	0.97843343	0.990201272	178	178
ARMCX1	0.195791593	0.008814096	0.048079147	178	178
ARMCX2	0.143065137	0.056768225	0.179795423	178	178
ARMCX3	0.159261135	0.033719452	0.125355977	178	178
ARMCX5	0.177178465	0.017983803	0.080346074	178	178
ZNF677	0.250625447	0.000740253	0.007502701	178	178
ARMS2	-0.131080171	0.081152185	0.227973194	178	75
ARNT2	0.176532671	0.018413846	0.081750198	178	178
ARNTL2	-0.029728841	0.693364165	0.833368769	178	178
ARNTL	0.013016941	0.862956027	0.931119193	178	178
ARNT	0.152641398	0.041943734	0.146133296	178	178
ARPC1A	-0.178756245	0.016969646	0.077098675	178	178
ARPC1B	-0.097746745	0.194086395	0.398538299	178	178
ARPC2	-0.136385906	0.0694798	0.206197442	178	178
ARPC3	-0.134340998	0.073831061	0.214759546	178	178
ARPC4	-0.077462234	0.303760787	0.523402387	178	178
ARPC5L	-0.20111881	0.007104245	0.04096802	178	178
ARPC5	-0.136328527	0.069598293	0.206389792	178	178
ARPM1	0.012227526	0.871311947	0.935574605	178	178
ARPP19	0.028205367	0.708605409	0.842408289	178	178
ARPP21	0.237621799	0.001404104	0.012241952	178	113
ARR3	0.024208648	0.748395944	0.866591404	178	52
ARRB1	0.154838291	0.039134072	0.139776899	178	178
ARRB2	0.153886255	0.040279957	0.142206392	178	178
ARRDC1	-0.070568134	0.349257332	0.568272401	178	178
ARRDC2	-0.040321152	0.593079589	0.766506915	178	178
ARRDC3	0.001687362	0.982165867	0.99149213	178	178
ARRDC4	0.14823468	0.048303669	0.161262326	178	178
ARRDC5	0.142938002	0.056990906	0.180310109	178	172
ARSA	-0.037827325	0.615836509	0.782518387	178	178
ARSB	0.125544589	0.094944817	0.253414797	178	178
ELF4	-0.251383881	0.000738092	0.007484635	178	178
LMNA	-0.25139452	0.0007377	0.007484635	178	178
ARSF	0.134433861	0.073604304	0.21422601	178	100
ARSG	-0.072393766	0.336566013	0.555356123	178	178
ARSH	0.110194496	0.143116579	0.329660713	178	133
ARSI	-0.13687736	0.068507899	0.204686481	178	178
ARSJ	0.097023286	0.197419318	0.402529602	178	178
ARSK	0.166162551	0.026746363	0.106888154	178	178
ART1	0.156083218	0.037479029	0.135659951	178	80
SPHAR	0.250687153	0.000737948	0.007484635	178	178
MAGI3	0.250983984	0.000726953	0.007383031	178	178
ART5	0.173217196	0.020764975	0.088914383	178	174
ARTN	0.14205123	0.058564223	0.183335686	178	178
ARV1	0.027329738	0.717260138	0.848356604	178	178
ARVCF	0.10125249	0.178683955	0.379434764	178	178
ARX	0.150138683	0.045463498	0.154838997	178	172
ZHX2	0.251694543	0.000726703	0.007383031	178	178
PIKFYVE	0.251709438	0.000726161	0.007382572	178	178
ASAH1	0.236579697	0.001475868	0.012655603	178	178
ASAH2B	-0.067103611	0.373481979	0.590960443	178	166
ASAH2	0.106109699	0.158631503	0.352843571	178	174
ASAM	-0.028973465	0.700777135	0.837847939	178	178
ASAP1IT1	0.039873577	0.597192487	0.769704835	178	25
ASAP1	0.038403965	0.61046273	0.778391155	178	178
ASAP2	0.005226991	0.944748638	0.972790021	178	178
FAM183A	-0.251057746	0.000724244	0.00736913	178	114
ASB10	0.032587168	0.665873174	0.816437554	178	34
ASB11	-0.080261829	0.286875339	0.505000709	178	16
ASB12	0.094619036	0.20900644	0.416874455	178	162
ASB13	-0.079554987	0.291154578	0.509494746	178	178
ASB14	0.20689989	0.005588629	0.034480359	178	178
ASB15	-0.171859148	0.021800455	0.092235017	178	25
ASB16	0.066172019	0.379814308	0.596551399	178	178
ASB17	-0.084655544	0.261222376	0.476997992	178	15
ASB18	-0.060780283	0.420275993	0.634489043	178	14
ASB1	-0.04669608	0.535593335	0.72488013	178	178
ASB2	0.214902402	0.00403468	0.027118204	178	178
ASB3	-0.025856236	0.731905323	0.856524582	178	178
ASB4	0.175443682	0.019159241	0.08402192	178	156
ASB5	0.12099999	0.107641536	0.274994688	178	94
ASB6	-0.057739468	0.443576621	0.655796942	178	178
ASB7	0.03800823	0.614470449	0.781133954	178	178
ASB8	0.216702653	0.003667722	0.025243834	178	178
LGI3	0.251051688	0.000724466	0.00736913	178	173
ASCC1	0.179745778	0.016359308	0.075020631	178	178
ASCC2	-0.133689885	0.075250453	0.216963042	178	178
ASCC3	0.05169223	0.493179962	0.69351021	178	178
ASCL1	0.163474539	0.029231864	0.113651371	178	166
ASCL2	0.084806451	0.260370162	0.476057289	178	177
PRKAA2	0.251834979	0.000721607	0.007347613	178	177
ASCL4	-0.002237948	0.976348084	0.988811426	178	102
NRG2	0.251186538	0.000719536	0.007330297	178	173
TEX261	0.251226957	0.000718065	0.007319077	178	178
ASFMR1	-0.023071998	0.759840017	0.872992649	178	94
ASGR1	0.019015266	0.800909991	0.897745259	178	178
ASGR2	0.112311675	0.135448283	0.318673729	178	177
ASH1L	0.121682595	0.105618218	0.271904002	178	178
ASH2L	0.12213695	0.104351022	0.269765605	178	178
ASIP	-0.092376186	0.22005076	0.430223821	178	129
ASL	-0.094118811	0.211218955	0.420016455	178	178
ASMTL	0.010263547	0.891843698	0.944884124	178	178
ASMT	-0.033597011	0.656169595	0.809308169	178	128
ASNA1	-0.032475995	0.666944865	0.817136429	178	178
ASNSD1	0.054248807	0.472017673	0.678820529	178	178
ASNS	-0.076926105	0.307441745	0.52671574	178	178
TXNL4B	0.251272438	0.000716412	0.007305998	178	178
ASPDH	0.167275859	0.025630581	0.103686396	178	161
ASPG	-0.096644381	0.199380366	0.405361646	178	155
ASPHD1	-0.149533794	0.046350277	0.156768828	178	178
ASPHD2	-0.240789464	0.001240516	0.011149981	178	178
ASPH	-0.049364367	0.512518192	0.708560074	178	178
ASPM	-0.181293481	0.015546304	0.072611462	178	178
ASPN	0.110560479	0.141678516	0.327322231	178	178
ASPRV1	-0.064823016	0.389977362	0.606529209	178	178
ASPSCR1	-0.067306148	0.371687645	0.589300152	178	178
USP28	0.251471256	0.000709229	0.007236478	178	178
ASS1	-0.082617942	0.272631268	0.489291223	178	178
ASTE1	0.066023107	0.381243126	0.59811977	178	178
ASTL	-0.103374663	0.169704174	0.367308488	178	111
MAD2L1	-0.25220522	0.000708332	0.007231055	178	178
ASTN2	0.117040817	0.119738963	0.293229773	178	178
ASXL1	0.148570954	0.047791573	0.160039047	178	178
ASXL2	0.069189269	0.358432819	0.577152705	178	178
SASH1	0.251512748	0.000707738	0.007228728	178	178
ASZ1	0.10625421	0.15806191	0.351971945	178	10
ATAD1	-0.005516374	0.941694391	0.97088159	178	178
ATAD2B	0.164468981	0.028250374	0.111190864	178	178
ATAD2	-0.138745586	0.064790883	0.196867655	178	178
ATAD3A	-0.173661174	0.020435803	0.087885508	178	178
ATAD3B	-0.171045898	0.022546504	0.094436467	178	178
ATAD3C	0.207363535	0.005557294	0.034343316	178	178
ATAD5	-0.201245095	0.007067571	0.040870075	178	178
ATCAY	0.241104819	0.001186773	0.010779624	178	173
ATE1	0.088937569	0.237530552	0.450760954	178	178
ATF1	0.106368729	0.157611623	0.351286319	178	178
ATF2	0.08763747	0.244479144	0.458186957	178	178
ATF3	-0.049362265	0.51289666	0.70888506	178	178
ATF4	0.030248029	0.688285859	0.830090545	178	178
ATF5	-0.04458741	0.554189683	0.738569999	178	178
ATF6B	0.013418042	0.858906929	0.928829465	178	178
ATF6	0.188931392	0.011547162	0.058278096	178	178
ATF7IP2	0.155812017	0.037815639	0.136521112	178	178
ATF7IP	0.049484615	0.511851275	0.707976995	178	178
ATF7	0.155310667	0.038534252	0.138415312	178	178
ATG10	-0.028520239	0.705238599	0.840552075	178	178
ATG12	-0.107711499	0.152403531	0.343668312	178	178
ATG16L1	-0.137028508	0.068163938	0.204068693	178	178
ATG16L2	-0.028384059	0.706581111	0.841328047	178	178
ATG2A	-0.078924088	0.295009822	0.513603812	178	178
ATG2B	0.199504537	0.00758819	0.043006268	178	178
ATG3	0.043961901	0.560112442	0.743033908	178	178
ATG4A	0.103488943	0.169230305	0.366794638	178	178
ATG4B	-0.086903419	0.248725203	0.463333377	178	178
ATG4C	0.18763884	0.012138395	0.060444379	178	178
ATG4D	-0.070358543	0.350694094	0.569912042	178	178
ATG5	0.117134504	0.11944099	0.292812562	178	178
ATG7	0.065614565	0.384203026	0.600619072	178	178
ATG9A	-0.127272582	0.090463721	0.245198837	178	178
AP3B2	0.251565013	0.000705865	0.007213317	178	176
ATHL1	0.07151072	0.342504857	0.561219806	178	178
ATIC	-0.116182242	0.122496651	0.297719858	178	178
ATL1	0.12068252	0.108530855	0.27627306	178	178
ATL2	-0.012008354	0.873482804	0.936311317	178	178
ATL3	0.031037467	0.680872227	0.825580538	178	178
ATMIN	0.126327694	0.092901717	0.249495223	178	178
ATM	0.151311509	0.04378448	0.150520567	178	178
ATN1	0.032022683	0.671321706	0.819679865	178	178
ATOH1	-0.120292964	0.109728493	0.278104488	178	83
ATOH7	0.226179326	0.002399075	0.018394459	178	165
SLC22A2	0.25162554	0.000703701	0.007194921	178	143
ATOX1	-0.167863921	0.025108935	0.102018519	178	178
ATP10A	-0.031311956	0.678206192	0.824027412	178	178
ATP10B	0.035183565	0.641040428	0.799642533	178	176
ATP10D	0.195842556	0.008796147	0.048035074	178	178
ATP11A	0.230592949	0.002003779	0.015957601	178	178
ATP11B	-0.046814199	0.534915929	0.724481342	178	178
ATP11C	0.127144778	0.090790466	0.245819954	178	178
ATP12A	-0.07879219	0.29582008	0.514336258	178	84
ATP13A1	-0.068585041	0.362999955	0.581164369	178	178
ATP13A2	0.052630571	0.484989783	0.687937551	178	178
ATP13A3	0.104996228	0.162928902	0.358092266	178	178
COMTD1	0.252388212	0.000701854	0.007179752	178	178
ATP13A5	0.184443439	0.013715531	0.066116751	178	102
CLEC2L	0.25169353	0.000701277	0.007177564	178	171
ATP1A2	0.139228601	0.063857256	0.195104045	178	178
ATP1A3	0.090164305	0.231343063	0.443530903	178	178
ATP1A4	0.014285465	0.84989001	0.923746774	178	132
ATP1B1	0.066554034	0.377417343	0.594760165	178	178
LOC100134868	0.251738982	0.000699661	0.007164734	178	168
ATP1B3	-0.222125406	0.002882838	0.021083091	178	178
ATP1B4	-0.027891952	0.711698993	0.84458282	178	16
ATP2A1	-0.059175746	0.432306164	0.646285785	178	178
ATP2A2	-0.160895303	0.03191403	0.120560868	178	178
ATP2A3	0.074759902	0.320979401	0.539577206	178	178
ATP2B1	-0.001767155	0.981314765	0.99135388	178	178
NDUFAF1	0.251769418	0.000698581	0.007157379	178	178
ATP2B3	0.204437089	0.006194841	0.037154013	178	154
ATP2B4	-0.033816402	0.654068986	0.808309164	178	178
ATP2C1	-0.019380208	0.797358888	0.896309173	178	178
ATP2C2	-0.111354155	0.138828273	0.323291157	178	178
SNAP25	0.251824474	0.000696631	0.007141101	178	178
ATP4B	0.119498782	0.112110377	0.282037456	178	63
LOC254559	0.252626528	0.0006935	0.007112687	178	177
ATP5B	0.009723075	0.897414263	0.948318885	178	178
ATP5C1	0.207672179	0.005409777	0.033660455	178	178
ATP5D	-0.045019358	0.550354907	0.735617003	178	178
ATP5EP2	0.01015715	0.892860805	0.945404528	178	178
ATP5E	-0.208013695	0.005332333	0.033325397	178	178
ATP5F1	0.067454139	0.370985155	0.588541225	178	178
ATP5G1	-0.108689118	0.148694177	0.338118521	178	178
ATP5G2	-0.03438774	0.648611332	0.805023881	178	178
ATP5G3	-0.105997481	0.159074878	0.353273432	178	178
ATP5H	-0.078870935	0.29533617	0.513879538	178	178
ATP5I	-0.146401484	0.051245366	0.168192516	178	178
ATP5J2	-0.224417189	0.002599497	0.019507574	178	178
ATP5J	0.043178793	0.566784716	0.747472387	178	178
ATP5L2	0.041871235	0.578935906	0.75588459	178	113
ATP5L	-0.032997173	0.66163263	0.812969839	178	178
ATP5O	-0.027024396	0.720286699	0.850274561	178	178
ATP5SL	0.055129725	0.464842426	0.672898545	178	178
ATP5S	0.220898717	0.00304572	0.022004406	178	178
ATP6AP1L	-0.24511745	0.001006043	0.009500239	178	178
ATP6AP1	-0.014144693	0.851352059	0.924463791	178	178
ATP6AP2	-0.07948911	0.291555561	0.510061017	178	178
ATP6V0A1	0.01493625	0.843137754	0.920608463	178	178
ATP6V0A2	0.035984633	0.633145342	0.794202994	178	178
ATP6V0A4	0.074291077	0.324355836	0.543190295	178	162
ATP6V0B	-0.131915353	0.079216614	0.22432731	178	178
ATP6V0C	-0.14284164	0.057218267	0.180740256	178	178
ATP6V0D1	-0.034444128	0.648073705	0.804650587	178	178
ATP6V0D2	0.003024697	0.968015587	0.984439697	178	177
ATP6V0E1	0.010555058	0.888791303	0.943567884	178	178
ATP6V0E2	0.123971132	0.099210196	0.261323069	178	178
ATP6V1A	0.093906029	0.2122565	0.421190169	178	178
ATP6V1B1	0.107790286	0.15210203	0.34318411	178	178
ATP6V1B2	0.084302202	0.263225272	0.479371571	178	178
ATP6V1C1	0.054864782	0.466627764	0.674396828	178	178
ATP6V1C2	-0.12320086	0.101344154	0.264901428	178	178
ATP6V1D	-0.082764806	0.272062057	0.488934748	178	178
ATP6V1E1	-0.174803815	0.019609305	0.0854461	178	178
ATP6V1E2	0.0551638	0.464566096	0.672702899	178	178
ATP6V1F	-0.141326632	0.059929187	0.186239154	178	178
ATP6V1G1	-0.19813305	0.008110427	0.045227183	178	178
ATP6V1G2	0.119052609	0.113412713	0.284056109	178	178
ATP6V1G3	0.136650645	0.068935208	0.205413623	178	35
ATP6V1H	0.049505893	0.511669581	0.707832258	178	178
ATP7A	0.119478237	0.112172527	0.282057419	178	178
ATP7B	-0.035454824	0.638468243	0.797533641	178	178
ATP8A1	0.012260507	0.870967849	0.935396386	178	178
ATP8A2	0.003114067	0.967093228	0.983962001	178	178
ATP8B1	0.227779971	0.002279315	0.017695786	178	178
ATP8B2	0.003105554	0.967160742	0.983980064	178	178
ATP8B3	0.034443045	0.648084022	0.804650587	178	178
EDN2	0.252034198	0.000689249	0.00707276	178	176
ATP8B5P	-0.062786657	0.404710496	0.619926338	178	178
ATP9A	0.090716523	0.228486331	0.440005715	178	178
ATP9B	0.095757233	0.203351726	0.410410261	178	178
ATPAF1	0.136831757	0.068564651	0.204772301	178	178
ATPAF2	-0.014346836	0.849252783	0.923352139	178	178
ATPBD4	0.061888717	0.4114732	0.625941613	178	178
ATPIF1	0.004414163	0.953331654	0.977205904	178	178
ATRIP	-0.069661793	0.355497039	0.574830194	178	178
ASAP3	0.252151094	0.000685166	0.00703451	178	178
ATRN	0.221449823	0.00297154	0.021570939	178	178
ATRX	0.171006624	0.022472998	0.094228384	178	178
ATR	0.008180414	0.913699642	0.956228477	178	178
ATXN10	0.103683529	0.16842571	0.365782536	178	178
ATXN1L	0.190885796	0.010701289	0.055264374	178	178
ATXN1	0.075331262	0.317608506	0.536329865	178	178
ATXN2L	-0.200676966	0.007233897	0.041461763	178	178
ATXN2	-0.04148507	0.582444734	0.758815848	178	178
ATXN3L	-0.043273162	0.566280974	0.747107018	178	3
ATXN3	0.158607809	0.034465097	0.12736177	178	178
ATXN7L1	-0.091754803	0.222951974	0.434007909	178	178
ATXN7L2	-0.112592607	0.134562014	0.317218559	178	178
ATXN7L3B	0.002543809	0.973100386	0.987290779	178	178
ATXN7L3	-0.096393554	0.200554769	0.407079654	178	178
ATXN7	0.224960609	0.002589655	0.019455865	178	178
ATXN8OS	0.09636042	0.200710277	0.407213697	178	32
RUVBL1	-0.252160804	0.000684828	0.00703451	178	178
AUP1	-0.031488549	0.676208797	0.823055075	178	178
AURKAIP1	-0.106984733	0.155206017	0.347767001	178	178
AURKAPS1	-0.169667071	0.023670346	0.097817644	178	178
AURKA	-0.220157172	0.003148174	0.022522431	178	178
AURKB	-0.202981397	0.006580149	0.038794237	178	178
AURKC	-0.086388486	0.251550726	0.465614907	178	177
AUTS2	-0.138109368	0.066037685	0.199485056	178	178
AVEN	-0.015765029	0.834555301	0.915974617	178	178
CADPS	0.252915912	0.000683478	0.007024482	178	178
AVL9	-0.112996833	0.133068735	0.314786597	178	178
AVPI1	-0.143733197	0.055670852	0.177789772	178	178
AVPR1A	0.204534924	0.006169682	0.03704807	178	176
AVPR1B	0.227917867	0.002215183	0.017274425	178	153
AVPR2	0.194243395	0.009467735	0.050516727	178	177
AWAT1	-0.075641929	0.315611131	0.534689385	178	29
AWAT2	-0.052489355	0.486528125	0.689056521	178	58
AXIN1	-0.154137338	0.039951193	0.141576147	178	178
AXIN2	-0.104166379	0.16629278	0.362703886	178	178
AXL	-0.016057604	0.831530128	0.914812615	178	178
TMEM170B	0.252926551	0.000683113	0.007024373	178	178
AZI1	-0.07400027	0.325931489	0.544798754	178	178
AZI2	0.1053336	0.161716898	0.356418852	178	178
AZIN1	0.051748617	0.492707841	0.693045071	178	178
AZU1	0.187894495	0.012019388	0.059993613	178	142
B2M	-0.027413831	0.71642738	0.847793837	178	178
B3GALNT1	-0.019948326	0.791552528	0.892643772	178	178
B3GALNT2	0.197788449	0.008134583	0.045293631	178	178
GPT2	0.252246981	0.000681833	0.007017187	178	178
PAICS	-0.252240463	0.000682059	0.007017187	178	178
B3GALT4	-0.101656723	0.176947004	0.376960791	178	178
B3GALT5	-0.03556758	0.63709112	0.796987098	178	177
B3GALT6	0.001039442	0.989013324	0.994900008	178	178
B3GALTL	0.113630984	0.130981829	0.311075039	178	178
B3GAT1	0.116187623	0.122479214	0.297718708	178	176
B3GAT2	0.047117389	0.531915613	0.722396932	178	177
B3GAT3	-0.10228113	0.174127226	0.373326658	178	178
B3GNT1	0.151342282	0.043822747	0.150589991	178	178
B3GNT2	0.149667688	0.046230428	0.156587297	178	178
B3GNT3	-0.175267494	0.019387395	0.084684415	178	178
B3GNT4	-0.173741846	0.020481676	0.088025356	178	178
B3GNT5	-0.03365467	0.655319222	0.808931583	178	178
B3GNT6	0.064592918	0.391665682	0.608155814	178	165
B3GNT7	0.103649318	0.168414811	0.365782536	178	178
B3GNT8	-0.13405275	0.074432273	0.215746667	178	178
B3GNT9	-0.223630721	0.002748962	0.020351173	178	178
B3GNTL1	-0.105009107	0.163020159	0.358213205	178	178
B4GALNT1	-0.119761301	0.111318606	0.280802923	178	178
B4GALNT2	-0.018785974	0.803444078	0.899620792	178	98
B4GALNT3	-0.049458017	0.512078438	0.708164212	178	178
B4GALNT4	0.081130596	0.28138038	0.49856771	178	178
B4GALT1	-0.058777844	0.435411885	0.648868387	178	178
B4GALT2	-0.146007837	0.051879237	0.169339722	178	178
B4GALT3	-0.227077911	0.002302367	0.017826534	178	178
B4GALT4	-0.009003872	0.904966039	0.951800354	178	178
B4GALT5	0.004707802	0.950230311	0.97560777	178	178
B4GALT6	0.039526411	0.600391521	0.771318993	178	178
B4GALT7	-0.191171988	0.010582124	0.054792069	178	178
B9D1	0.094993345	0.206992911	0.41453087	178	178
B9D2	-0.057576751	0.445230081	0.656768342	178	178
PRKX	0.252260811	0.000681353	0.007017187	178	178
SPATS1	0.252296117	0.000680131	0.007008289	178	74
KIAA1161	0.253039325	0.000679246	0.007002816	178	178
BACE2	-0.027286104	0.717437945	0.84845593	178	178
BACH1	0.020251551	0.788458126	0.891063376	178	178
BACH2	0.124535005	0.097670703	0.258338749	178	178
BAD	-0.05631705	0.455267343	0.665616003	178	178
BAG1	-0.103977003	0.167067654	0.363912293	178	178
BAG2	-0.056130835	0.456395228	0.66656123	178	178
BAG3	-0.176416517	0.018597099	0.082323493	178	178
BAG4	0.073555556	0.328853389	0.547968898	178	178
BAG5	-0.071534165	0.342683096	0.561363229	178	178
BAGE2	0.058311498	0.439433871	0.652501477	178	150
BAGE	-0.095794742	0.203378687	0.410410261	178	19
BAHCC1	0.121227242	0.106936665	0.273694748	178	178
BAHD1	0.142325871	0.058073175	0.182398633	178	178
BAI1	-0.074923744	0.319917741	0.538443187	178	177
BAI2	-0.187738648	0.012190744	0.060659226	178	178
OR52D1	0.252445805	0.00067497	0.006962365	178	26
BAIAP2L1	-0.117051457	0.119705096	0.29320557	178	178
BAIAP2L2	-0.210533987	0.004863305	0.031263651	178	178
BAIAP2	-0.184264016	0.01380918	0.066456815	178	178
BAIAP3	0.121850758	0.105171745	0.271107559	178	178
BAK1	-0.220758164	0.003123813	0.022413016	178	178
BAMBI	-0.001716087	0.981854967	0.991466461	178	178
BANF1	-0.102657918	0.172698711	0.371515492	178	178
C1orf88	0.252553253	0.000671288	0.006928228	178	178
BANK1	-0.040358389	0.592737989	0.766215663	178	177
BANP	-0.017241737	0.819312127	0.907928603	178	178
BAP1	0.036294308	0.630535348	0.792084745	178	178
BARD1	0.034965426	0.643112011	0.801001238	178	177
BARHL1	0.144690619	0.053983887	0.174225131	178	67
BARHL2	0.135313185	0.071722439	0.210566476	178	21
BARX1	-0.041312479	0.584016135	0.759627055	178	170
BARX2	0.069403188	0.35729011	0.576387005	178	176
BASE	-0.027707831	0.713518569	0.845819567	178	8
BASP1	-0.131459929	0.080280148	0.226456439	178	178
BAT1	-0.082215828	0.275265754	0.491843163	178	178
BAT2L1	0.057676728	0.444438861	0.656078925	178	178
BAT2L2	-0.006452618	0.931877379	0.965823329	178	178
BAT2	-0.00934752	0.901445489	0.949818012	178	178
BAT3	-0.009507116	0.899771528	0.949149526	178	178
BAT4	-0.007803781	0.917585928	0.958294293	178	178
BAT5	0.012977583	0.863492597	0.9312285	178	178
BATF2	0.142952287	0.057024314	0.180358091	178	178
BATF3	-0.052083721	0.489542613	0.690593836	178	178
BATF	-0.100742716	0.180720671	0.382363636	178	178
BAX	-0.199183236	0.007687937	0.043397452	178	178
BAZ1A	-0.044452317	0.555739919	0.73981427	178	178
BAZ1B	-0.020191961	0.789065977	0.891446645	178	178
BAZ2A	0.023300696	0.757310668	0.871453745	178	178
BAZ2B	0.242709016	0.001097436	0.010145257	178	178
BBC3	-0.072098037	0.338882207	0.557631419	178	178
OLFM3	0.252552594	0.00067131	0.006928228	178	108
BBS10	0.123144408	0.10147206	0.265130618	178	178
BBS12	0.050625127	0.502159755	0.700656718	178	178
MED10	-0.252635174	0.000668492	0.006906358	178	178
BBS2	0.031052345	0.680446215	0.825417858	178	178
BBS4	-0.005818531	0.938557821	0.969444335	178	178
BBS5	0.132266444	0.078414139	0.222868849	178	178
BBS7	-0.048811134	0.517259843	0.712475351	178	178
BBS9	-0.020034492	0.790478948	0.892136567	178	178
BBX	0.136679473	0.068911614	0.205413623	178	178
MGAT4C	0.252721932	0.000665544	0.006879492	178	148
BCAN	-0.13808809	0.066079721	0.199520598	178	178
BCAP29	-0.04023389	0.593548085	0.76666143	178	178
BCAP31	-0.026456254	0.725681628	0.853738012	178	178
BCAR1	-0.095598761	0.204309115	0.411489961	178	178
BCAR3	-0.144877964	0.053734907	0.1736767	178	178
BCAR4	-0.12652354	0.092392145	0.248566297	178	40
BCAS1	-0.126648995	0.092066897	0.247927389	178	177
BCAS2	-0.049045194	0.51525101	0.711045674	178	178
BCAS3	0.038991243	0.605011159	0.774787297	178	178
BCAS4	-0.096395579	0.200344675	0.406778478	178	178
CENPE	-0.253486168	0.000664121	0.006868374	178	178
BCAT2	0.120471865	0.109152345	0.277387641	178	178
BCCIP	-0.005419567	0.942763339	0.971415957	178	178
BCDIN3D	0.164283773	0.028431007	0.111613009	178	178
BCHE	0.202580195	0.006772877	0.039670279	178	178
BCKDHA	0.122063475	0.104525273	0.270039555	178	178
BCKDHB	0.028046814	0.710169822	0.843569296	178	178
BCKDK	0.094699706	0.208405021	0.416304767	178	178
BCL10	-0.150401866	0.045082118	0.1539378	178	178
BCL11A	0.209299963	0.005049485	0.032055305	178	178
BCL11B	-0.01219773	0.871504501	0.935599183	178	178
BCL2A1	0.05036657	0.503986197	0.702214138	178	178
C9orf122	0.252867106	0.000660637	0.006836567	178	178
BCL2L11	0.035928265	0.633989239	0.79485818	178	178
BCL2L12	-0.045643897	0.545185208	0.732221171	178	178
BCL2L13	-0.026655262	0.723951374	0.852945716	178	178
BCL2L14	0.008156999	0.913869277	0.956332085	178	177
BCL2L15	0.011735999	0.876442937	0.938086385	178	178
BCL2L1	-0.078962347	0.294470579	0.51275636	178	178
BCL2L2	0.059508782	0.430081488	0.643969639	178	178
MED27	-0.252865248	0.0006607	0.006836567	178	178
BCL3	-0.078858168	0.295414591	0.513894254	178	178
BCL6B	0.238853147	0.001360837	0.01194902	178	178
BCL6	0.075300368	0.317485961	0.536266461	178	178
BCL7A	0.237819027	0.00142939	0.01240477	178	178
BCL7B	-0.21941054	0.003254469	0.02313223	178	178
BCL7C	-0.072270429	0.337725541	0.55637631	178	178
BCL8	0.05061657	0.502232109	0.700708228	178	151
BCL9L	-0.025517885	0.735041473	0.858034059	178	178
BCL9	-0.042902177	0.569273983	0.749242998	178	178
BCLAF1	0.093770962	0.213134783	0.422297314	178	178
FSTL4	0.252920302	0.000658848	0.006824543	178	177
ZNF16	0.252999031	0.000656207	0.006800755	178	178
BCORL1	0.177982592	0.017565131	0.079137137	178	178
BCORL2	0.096220263	0.201369052	0.407853286	178	91
BCOR	0.066046478	0.380720506	0.597536891	178	178
BCR	-0.147527179	0.049396017	0.163802924	178	178
BCS1L	-0.001841628	0.980526986	0.990856681	178	178
BCYRN1	0.009942985	0.895202105	0.946616386	178	5
CYSLTR1	0.253735123	0.00065583	0.006800412	178	177
AP2A2	0.253745762	0.000655478	0.006800327	178	178
BDKRB1	0.031475782	0.676332675	0.823106607	178	178
BDKRB2	0.162060199	0.030677798	0.117305264	178	178
BDNFOS	0.186793031	0.01253953	0.061834581	178	178
BDNF	0.04900051	0.515634203	0.71130329	178	178
BDP1	0.048811134	0.517259843	0.712475351	178	178
BEAN	-0.063476071	0.399563382	0.615464955	178	178
BECN1	-0.076653744	0.30916269	0.528154042	178	178
KLF16	-0.253022572	0.00065542	0.006800327	178	178
BEND2	-0.021587872	0.774861032	0.88282179	178	25
BEND3	0.053277428	0.47963389	0.683696124	178	178
BEND4	0.002711178	0.971348653	0.986379478	178	160
BEND5	0.152029568	0.042865494	0.148523267	178	178
BEND6	-0.014895806	0.843411725	0.920805182	178	178
BEND7	0.238770543	0.001328702	0.011760858	178	178
BEST1	0.053394487	0.479033676	0.683349963	178	178
BEST2	-0.043726072	0.562220953	0.744532356	178	68
ZNF181	0.253790446	0.000654001	0.006792128	178	178
BEST4	-0.030282074	0.68795334	0.829772288	178	178
BET1L	-0.025722183	0.733242589	0.857191595	178	178
BET1	-0.07280018	0.333854963	0.552901846	178	178
BET3L	0.051994922	0.49064839	0.691470154	178	128
CCL19	0.253237482	0.000648269	0.006736142	178	176
GNG11	0.253240539	0.000648168	0.006736142	178	178
PCSK2	0.253336617	0.000644995	0.006709174	178	172
SIAH2	-0.253440824	0.00064157	0.006678831	178	178
BFAR	-0.143309761	0.056401408	0.179104134	178	178
BFSP1	-0.151591318	0.043391668	0.149654961	178	178
BFSP2	0.120044832	0.110468384	0.279347809	178	132
BGLAP	-0.13986915	0.062588403	0.192207343	178	178
BGN	-0.05971834	0.428091698	0.642121311	178	178
ZNF578	0.254164942	0.000641741	0.006678831	178	178
BHLHB9	0.2119958	0.004570393	0.029681	178	178
BHLHE22	0.227564239	0.002251516	0.017514349	178	178
BHLHE23	-0.05560284	0.461013779	0.669807969	178	3
BHLHE40	-0.116948257	0.120033921	0.293647254	178	178
BHLHE41	-0.00102561	0.989159515	0.994996452	178	178
BHMT2	0.220924134	0.003100955	0.022281351	178	178
BHMT	0.105538075	0.160899679	0.355489413	178	157
SLC48A1	0.253486302	0.000640081	0.006668577	178	178
BICD1	-0.11478633	0.127005472	0.304339093	178	178
BICD2	-0.067559358	0.369887989	0.58757753	178	178
BID	-0.197403208	0.008351077	0.046139758	178	178
BIK	-0.150155038	0.04543972	0.15481134	178	178
BIN1	-0.089977105	0.232317173	0.44462251	178	178
BIN2	0.188170796	0.011891924	0.059547249	178	178
BIN3	-0.121229369	0.106930474	0.273694748	178	178
BIRC2	0.141868238	0.058893301	0.184003182	178	178
BIRC3	0.05406685	0.473141262	0.679786044	178	178
BIRC5	-0.221323218	0.002988435	0.021669718	178	178
BIRC6	0.104609021	0.164637816	0.360328713	178	178
BIRC7	0.010301952	0.891441472	0.944761693	178	173
BIRC8	-0.034245395	0.649969339	0.805748461	178	3
BIVM	0.144891872	0.053647153	0.173478136	178	178
RECQL4	-0.25426495	0.000638503	0.006655642	178	178
BLID	-0.122577885	0.103096417	0.267431266	178	26
BLK	0.107914044	0.151629341	0.342459681	178	174
BLMH	0.176961239	0.018232328	0.081181279	178	178
BLM	-0.195356453	0.008968676	0.048722993	178	178
BLNK	0.135693372	0.070920983	0.20912489	178	178
BLOC1S1	-0.016533181	0.82661805	0.911964698	178	178
BLOC1S2	-0.032931263	0.662560428	0.81365482	178	178
BLOC1S3	-0.014806438	0.844339284	0.921360024	178	178
BLVRA	-0.067093366	0.373204126	0.590615318	178	178
BLVRB	-0.024664655	0.74381999	0.863974183	178	178
BLZF1	-0.150147591	0.045450546	0.15482155	178	178
TRPM6	0.253578203	0.000637081	0.006644321	178	175
BMI1	0.035120738	0.641330109	0.799852512	178	178
BMP10	-0.08269738	0.272454172	0.489195387	178	14
BMP15	0.089117036	0.236829674	0.44981942	178	10
BMP1	-0.132337726	0.078252016	0.222705147	178	178
BMP2K	-0.024926364	0.741197821	0.862279671	178	178
BMP2	0.080947603	0.282469743	0.499691957	178	178
BMP3	0.175699183	0.018982046	0.083597101	178	173
BMP4	-0.099551189	0.186132234	0.38867185	178	178
BMP5	0.240340722	0.001231625	0.011109328	178	170
BMP6	-0.072434233	0.33662883	0.555356123	178	178
BMP7	-0.154374426	0.03973073	0.141197958	178	178
BMP8A	0.151508252	0.043589957	0.15007079	178	178
BMP8B	-0.024096501	0.749293551	0.867224505	178	178
BMPER	0.053341263	0.479107091	0.683349963	178	177
BMPR1A	0.241606675	0.001158133	0.010582683	178	178
BMPR1B	0.208074227	0.005394436	0.03359672	178	177
BMPR2	0.10955727	0.145457833	0.332980227	178	178
BMS1P4	0.198622555	0.007864793	0.04418137	178	178
BMS1P5	0.14355446	0.055978267	0.178323001	178	178
BMS1	-0.095529708	0.204637674	0.411761462	178	178
PPP4R4	0.253652423	0.000634667	0.006622643	178	174
BNC1	0.027538605	0.715192377	0.847028795	178	158
BNC2	-0.014640468	0.846062461	0.922046404	178	178
BNIP1	-0.007705905	0.918687784	0.958603115	178	178
BNIP2	-0.029183086	0.698985546	0.836603295	178	178
BNIP3L	-0.140798933	0.060897939	0.188361622	178	178
RAI2	0.25440113	0.000634118	0.006620405	178	178
BNIPL	-0.049694179	0.509702189	0.706197525	178	178
BOC	0.207557167	0.005512491	0.03419197	178	178
BOD1L	-0.001832055	0.98063686	0.990856681	178	178
BOD1	0.061441875	0.414863206	0.629489336	178	178
BOK	0.041570161	0.581332799	0.758039242	178	178
BOLA1	-0.012838204	0.864819825	0.931728627	178	178
BOLA2	-0.235311516	0.001567716	0.013272798	178	178
BOLA3	-0.068255155	0.364970479	0.582950424	178	178
BOLL	-0.048090807	0.523825228	0.716725717	178	48
BOP1	-0.108053906	0.150973646	0.341534477	178	178
BPESC1	0.024516051	0.745310235	0.864780128	178	11
BPGM	-0.075464211	0.316431836	0.535483365	178	178
BPHL	0.191119755	0.010699662	0.055264374	178	178
BPIL1	-0.190612351	0.01081625	0.055669062	178	54
BPIL2	0.006539607	0.93096127	0.965459321	178	54
BPI	0.02260303	0.764577094	0.875332762	178	166
BPNT1	-0.16687537	0.02609431	0.105067987	178	178
BPTF	0.084718101	0.260595297	0.47633679	178	178
BPY2	0.13330291	0.07608333	0.218364011	178	5
BRAF	0.143577866	0.05593793	0.178290882	178	178
BRAP	-0.032691866	0.664864518	0.815724451	178	178
BRCA1	-0.123704024	0.099919318	0.26246076	178	178
BRCA2	-0.120997437	0.107606952	0.274983182	178	178
BRCC3	0.142262873	0.05824169	0.182717942	178	178
BRD1	0.003734327	0.960543715	0.980690474	178	178
BRD2	0.183480109	0.014224934	0.067861002	178	178
BRD3	0.080472121	0.285610393	0.503453075	178	178
BRD4	0.001716089	0.981862301	0.991466461	178	178
BRD7P3	-0.016839269	0.823460115	0.910280653	178	117
BRD7	0.017397068	0.817712561	0.907122645	178	178
BRD8	0.129772568	0.084263571	0.233725326	178	178
ITSN2	0.253741776	0.000631773	0.006599405	178	178
BRDT	-0.03865315	0.608472128	0.776921772	178	54
BREA2	-0.002880009	0.969565305	0.985564404	178	176
BRE	-0.037331543	0.620473201	0.785759447	178	178
BRF1	0.038616747	0.608485021	0.776921772	178	178
BRF2	0.069366978	0.357541627	0.576439309	178	178
BRI3BP	-0.118824933	0.114108112	0.285186286	178	178
BRI3	-0.077705952	0.302549036	0.521769111	178	178
BRIP1	-0.112301036	0.135485488	0.318673729	178	178
PLSCR4	0.253761855	0.000631124	0.006596113	178	178
BRMS1L	0.067346576	0.371399944	0.588938451	178	178
BRMS1	-0.051989061	0.490697342	0.691470154	178	178
BRP44L	0.185446021	0.013202405	0.064364978	178	178
BRP44	0.073135389	0.331960104	0.550871022	178	178
BRPF1	0.042111714	0.576755819	0.754633069	178	178
BRPF3	0.201305845	0.007049989	0.040799708	178	178
BRS3	0.162138675	0.030596003	0.117090258	178	122
BRSK1	-0.149595342	0.04633689	0.156768828	178	178
SNRPB2	-0.253762125	0.000631115	0.006596113	178	178
BRWD1	0.160474972	0.032370376	0.1217136	178	178
BRWD3	0.145420558	0.052837007	0.171531601	178	178
BSCL2	-0.007196296	0.924048445	0.961042539	178	178
BSDC1	-0.132306872	0.078322155	0.222804265	178	178
BSG	-0.162671948	0.030045078	0.115743496	178	178
BSND	0.162210594	0.030521205	0.116939801	178	86
ZNF493	0.253846039	0.000628411	0.006574705	178	178
BSPRY	0.236455094	0.001524644	0.012983765	178	178
BST1	-0.006210044	0.934376732	0.967045196	178	178
BST2	-0.069255268	0.358318272	0.577152705	178	178
BSX	-0.028249065	0.708174465	0.842261631	178	9
BTAF1	0.090490974	0.229650118	0.441269209	178	178
BTBD10	-0.121288014	0.106800351	0.273522879	178	178
BTBD11	-0.195151974	0.00913383	0.049298512	178	178
BTBD12	-0.134175028	0.074190785	0.215382169	178	178
BTBD16	0.049840999	0.508451206	0.705205453	178	177
BTBD17	0.120341151	0.109585257	0.277883929	178	150
BTBD18	-0.034794094	0.644741008	0.802347451	178	152
BTBD19	-0.031772663	0.67374045	0.821567813	178	178
BTBD1	-0.011045521	0.883659414	0.941205561	178	178
BTBD2	-0.074783348	0.321151189	0.539682469	178	178
BTBD3	0.059248124	0.43210776	0.646062784	178	178
BTBD6	-0.089537614	0.234370708	0.447435332	178	178
LIFR	0.254643702	0.000626376	0.00655689	178	178
BTBD8	0.182860748	0.014561122	0.069031796	178	171
BTBD9	0.074240714	0.324358711	0.543190295	178	178
BTC	0.074168447	0.32515735	0.54419479	178	176
EMR1	0.253925039	0.000625874	0.006555105	178	175
BTF3L1	0.008930964	0.905816643	0.95203669	178	35
BTF3L4	0.084894755	0.259872366	0.475366898	178	178
BTF3	-0.109089149	0.147196213	0.335599898	178	178
C19orf35	0.254739454	0.000623345	0.006532069	178	178
BTG2	0.210382912	0.004894519	0.031423445	178	178
BTG3	-0.102530194	0.173236424	0.372141685	178	178
BTG4	0.01847004	0.806684203	0.901360312	178	36
BTK	0.214717282	0.004067031	0.027252278	178	178
BTLA	0.198465096	0.007915106	0.044413538	178	176
BTN1A1	-0.008193642	0.913560635	0.956160906	178	148
BTN2A1	-0.07014466	0.351822451	0.570989588	178	178
BTN2A2	0.137630608	0.066988808	0.201496303	178	178
BTN2A3	-0.005223804	0.944827479	0.972804394	178	178
BTN3A1	0.048017457	0.524101482	0.716834131	178	178
BTN3A2	0.118958985	0.113698269	0.284555065	178	178
BTN3A3	0.054521168	0.469792799	0.677006588	178	178
BTNL2	-0.068204965	0.365671652	0.583787442	178	35
BTNL3	-0.033832122	0.65391857	0.808309164	178	137
BTNL8	-0.031114648	0.680122189	0.825396199	178	172
BTNL9	0.029116029	0.699375873	0.836830359	178	178
BTRC	0.179467811	0.016632882	0.076131472	178	178
BUB1B	-0.230258062	0.00198787	0.01584367	178	178
BUB1	-0.232380318	0.001844852	0.014981564	178	178
BUB3	-0.236150941	0.001506356	0.012866815	178	178
BUD13	0.060122626	0.424967014	0.639179868	178	178
SETBP1	0.254118401	0.000619706	0.006497384	178	178
BVES	0.035856964	0.634352139	0.795010724	178	178
BYSL	-0.094652944	0.208842582	0.41669114	178	178
BZRAP1	0.209829679	0.005010365	0.031877398	178	178
BZW1	-0.119679316	0.111565405	0.281210239	178	178
STMN4	0.254129437	0.000619356	0.006497155	178	151
C10orf105	0.19515527	0.009040953	0.048954926	178	177
C10orf107	0.011420024	0.879744102	0.939312088	178	176
CWH43	0.254162083	0.00061832	0.006489737	178	107
C10orf10	-0.020228124	0.788501414	0.891063376	178	178
C10orf110	-0.010984884	0.884293623	0.941543683	178	178
C10orf111	-0.053526383	0.477581152	0.682664972	178	177
C10orf113	-0.054149101	0.472833596	0.679590895	178	23
C10orf114	0.062246191	0.408772993	0.623803227	178	178
C10orf116	-0.077445211	0.303867305	0.523494694	178	178
C10orf118	0.196638466	0.008520001	0.046850531	178	178
C10orf119	-0.010746556	0.886683565	0.94249749	178	178
WSCD1	0.254219337	0.000616508	0.006474156	178	178
BBS1	0.254273732	0.000614791	0.006459557	178	178
C10orf125	-0.049658006	0.510010647	0.706476395	178	178
C10orf128	0.236582329	0.001475683	0.012655603	178	175
CBX3	-0.254369619	0.000611776	0.006431288	178	178
C10orf12	-0.007903788	0.916533438	0.957650315	178	178
C10orf131	-0.104439354	0.16532743	0.36137907	178	119
C10orf137	0.158199267	0.03493843	0.128630145	178	178
DNAJA4	-0.254468427	0.000608682	0.006402172	178	178
C10orf18	0.037175188	0.622256439	0.786984255	178	178
C10orf25	0.059597086	0.429396279	0.643346115	178	178
C10orf26	0.044484235	0.55545592	0.739585574	178	178
C10orf27	-0.014943078	0.843066973	0.920608463	178	66
C10orf28	0.163634787	0.029071764	0.113322695	178	178
C10orf2	-0.014419182	0.84850172	0.923252793	178	178
C10orf32	0.151187032	0.043960183	0.150888501	178	178
C10orf35	0.042802169	0.570175223	0.749478882	178	178
C10orf40	0.01123777	0.881649149	0.940195363	178	7
GLIS1	-0.254510984	0.000607354	0.006391606	178	177
C10orf46	0.053308395	0.479743812	0.683708406	178	178
MOGAT1	0.254516385	0.000607186	0.006391606	178	146
C10orf4	0.047295137	0.53072397	0.721621109	178	178
C10orf50	-0.039590886	0.599796824	0.770813988	178	95
C10orf53	0.001016064	0.989260413	0.995047327	178	22
C10orf54	-0.020559011	0.78532389	0.889142985	178	178
C10orf55	-0.045773914	0.544039555	0.731377942	178	174
LRP6	0.254787601	0.000598788	0.006308173	178	178
C10orf58	0.069806336	0.354154492	0.573356893	178	178
SH3KBP1	-0.254798104	0.000598465	0.00630813	178	178
C10orf67	-0.017643044	0.815181092	0.905838208	178	161
C10orf68	0.150972122	0.044264923	0.151796774	178	177
USP30	0.254806094	0.00059822	0.00630813	178	178
C10orf72	-0.015927807	0.832871902	0.91521028	178	178
C10orf75	-0.008708109	0.908156351	0.953327882	178	178
C10orf76	0.029879964	0.692157932	0.832470855	178	178
C10orf78	-0.186816536	0.012528227	0.061794253	178	178
C10orf79	0.236074214	0.001552262	0.013179228	178	177
C10orf81	0.235133718	0.001622429	0.013594033	178	178
C10orf82	0.215560244	0.003855827	0.026219093	178	134
C10orf84	0.051761384	0.492600979	0.693039894	178	178
C10orf88	-0.032997191	0.661926462	0.813128773	178	178
C10orf90	0.213697263	0.004181278	0.027773127	178	138
C10orf91	-0.02978643	0.693072903	0.833069332	178	162
DOC2B	0.25556292	0.000597825	0.006308112	178	177
C10orf95	-0.164966716	0.027871659	0.110143469	178	178
NCRNA00173	0.254909363	0.000595053	0.006282211	178	158
C10orf99	0.043878549	0.56085725	0.743606467	178	82
C11orf10	0.007268646	0.923287172	0.960755359	178	178
C11orf16	-0.01216228	0.871992731	0.935599183	178	124
C11orf17	0.081515775	0.279387985	0.496684169	178	178
C11orf1	-0.015243729	0.839951434	0.91885371	178	178
C11orf20	-0.079925023	0.288909094	0.507226176	178	156
C11orf21	0.242868344	0.001122259	0.010331257	178	177
C11orf24	-0.229633302	0.002094165	0.01652435	178	178
C11orf2	0.121635848	0.105791382	0.272101819	178	178
C11orf30	0.077429294	0.304278861	0.523850366	178	178
C11orf31	-0.077919757	0.301216657	0.520288101	178	178
C11orf34	-0.011115445	0.882928158	0.941052817	178	74
C11orf35	-0.04287773	0.569837119	0.749312239	178	178
C11orf36	0.015723913	0.834980625	0.916152862	178	13
C11orf41	0.033169527	0.659975322	0.812195172	178	178
C11orf42	0.040300674	0.593267487	0.766533575	178	145
SLBP	-0.255005567	0.000592117	0.006254554	178	178
C11orf46	0.16134206	0.031434999	0.119265686	178	178
C11orf48	-0.176739945	0.018379759	0.081672215	178	178
C11orf49	-0.138861626	0.064521536	0.196284439	178	178
C11orf51	-0.101017204	0.17953094	0.380742687	178	178
SARM1	0.255059962	0.000590463	0.006240415	178	178
C11orf53	0.037769011	0.616701947	0.783066697	178	174
NUF2	-0.25508124	0.000589817	0.006236923	178	178
C11orf57	0.191545523	0.010428351	0.054208785	178	178
C11orf58	0.103289826	0.170056591	0.367910178	178	178
C11orf59	-0.026403072	0.726458665	0.854200474	178	178
C11orf61	0.102418429	0.173707969	0.372618282	178	178
C11orf63	0.089956795	0.232180925	0.444575043	178	177
C11orf65	-0.048178158	0.523070647	0.716238417	178	176
C11orf66	-0.171992778	0.021801682	0.092235017	178	178
C11orf67	0.156056551	0.037512015	0.135725305	178	178
C11orf68	-0.121212411	0.107020649	0.273874248	178	178
C11orf70	-0.035048392	0.642017521	0.800205135	178	178
C11orf71	0.069378681	0.357460325	0.576390973	178	178
C11orf73	-0.098055279	0.192677552	0.396710321	178	178
C11orf74	0.184048042	0.013922649	0.066789536	178	178
C11orf75	-0.033024835	0.661366531	0.812794393	178	178
C11orf80	-0.075627069	0.315706483	0.534759294	178	178
C11orf82	-0.144516235	0.05434051	0.174947775	178	178
C11orf83	-0.081011438	0.28208941	0.499306024	178	178
C11orf84	-0.210255355	0.00484818	0.031176558	178	178
C11orf85	0.011693896	0.876882684	0.938134209	178	107
C11orf86	0.017800012	0.813566648	0.905061429	178	170
C11orf87	-0.117308247	0.118889919	0.292105425	178	157
C11orf88	-0.124816708	0.096908714	0.257010852	178	165
C11orf90	0.004412568	0.953384995	0.977205904	178	162
C11orf92	0.173652478	0.020547403	0.08823113	178	178
C11orf93	0.092005983	0.221912916	0.432709397	178	178
C11orf94	0.028366052	0.707021202	0.841573738	178	22
C11orf95	0.233960349	0.00167129	0.013879916	178	178
C11orf9	0.074923744	0.319917741	0.538443187	178	178
C12orf10	-0.03234395	0.668218647	0.818012476	178	178
C12orf11	0.012748849	0.865875782	0.932411721	178	178
C12orf12	0.050666733	0.501808038	0.700463424	178	9
C12orf23	-0.149935793	0.045837674	0.155791367	178	178
C12orf24	0.009935857	0.895181747	0.946616386	178	178
C12orf26	0.109130699	0.14704128	0.335323984	178	178
C12orf27	0.138843761	0.064556249	0.196329633	178	175
C12orf29	0.074794027	0.321081898	0.539657753	178	178
C12orf32	-0.052964639	0.482219735	0.685951589	178	178
C12orf34	0.186408761	0.012825586	0.062978181	178	178
C12orf35	-0.010379513	0.890629231	0.944356396	178	178
C12orf36	-0.029259465	0.698236044	0.836315197	178	171
AP4S1	0.255116349	0.000588753	0.006228999	178	178
C12orf40	0.090806207	0.228024736	0.4396873	178	32
C12orf41	0.041890443	0.578761637	0.75584683	178	178
C12orf42	0.032079597	0.670771572	0.819305561	178	125
C12orf43	-0.018357789	0.807836212	0.901984938	178	178
C12orf44	-0.133877133	0.074840013	0.216412187	178	178
C12orf45	0.111818139	0.137280754	0.321367305	178	178
C12orf47	-0.178930822	0.01686055	0.07680324	178	178
C12orf48	-0.236868017	0.001455685	0.012562871	178	178
C12orf49	0.093146447	0.216211953	0.425749369	178	178
C12orf4	0.003303441	0.965068782	0.983033091	178	178
C12orf50	-0.151876339	0.042994579	0.148828502	178	50
C12orf51	0.091448397	0.224506	0.435788912	178	178
C12orf52	-0.081265756	0.280870243	0.498289184	178	178
C12orf53	-0.08013167	0.28766015	0.505894879	178	178
C12orf54	0.069338909	0.357736675	0.576706752	178	116
C12orf56	-0.094104105	0.211506171	0.420333973	178	130
C12orf57	0.036869806	0.624805018	0.788442529	178	178
FAM124B	0.255129116	0.000588366	0.006228242	178	178
C12orf5	0.062978228	0.403636567	0.6190462	178	178
C12orf60	0.112371313	0.135334611	0.318546196	178	178
C12orf61	0.083501077	0.26780524	0.483968271	178	178
C12orf62	-0.030009745	0.690889124	0.831607106	178	178
C12orf63	-0.087035535	0.248003821	0.462361902	178	160
C12orf65	0.019415296	0.796811652	0.896124088	178	178
C12orf66	0.076942023	0.307341362	0.526680657	178	178
C12orf68	-0.094414578	0.209782828	0.418127773	178	178
C12orf69	0.168379739	0.024762869	0.101063919	178	177
C12orf70	-0.033014266	0.661762304	0.81307865	178	175
C12orf71	-0.018650504	0.804833006	0.900615011	178	109
C12orf72	0.187061037	0.012411184	0.061431476	178	178
C12orf73	-0.070646825	0.348378915	0.567306979	178	178
C12orf74	0.127359931	0.090240946	0.244945018	178	172
C12orf75	0.022992162	0.760425955	0.873268867	178	178
C12orf76	0.047757863	0.52634919	0.718290468	178	178
C12orf77	-0.079975171	0.288605674	0.506918512	178	54
C13orf15	-0.128437429	0.087528727	0.24035454	178	178
ADCYAP1R1	0.255275738	0.000583943	0.006184734	178	134
C13orf18	0.060214123	0.42426169	0.638507547	178	178
C13orf1	-0.142416076	0.057969325	0.182210956	178	178
C13orf23	-0.017392831	0.817756184	0.907122645	178	178
SLC6A20	0.255323812	0.0005825	0.006172752	178	176
C13orf27	-0.092751736	0.218173089	0.42756736	178	178
C13orf29	-0.126059522	0.093588981	0.25076267	178	178
C13orf30	-0.016952649	0.822291081	0.909649445	178	158
C13orf31	-0.08476815	0.260586276	0.47633679	178	178
C13orf33	0.067965808	0.367359003	0.584969957	178	178
C13orf34	-0.213561875	0.004274288	0.028301418	178	178
C13orf35	0.24367056	0.001046888	0.009797051	178	75
GGTA1	0.255344954	0.000581866	0.006169342	178	178
C13orf37	-0.167671175	0.025382519	0.102837761	178	178
C13orf38	0.044998325	0.550891264	0.73608513	178	141
C13orf39	0.050171055	0.506006677	0.70394034	178	68
C14orf101	0.064605978	0.39156974	0.608144835	178	178
C14orf102	0.216953736	0.003627505	0.025045492	178	178
C14orf104	0.020655815	0.784138267	0.888519288	178	178
MT1E	0.256143815	0.000580408	0.006157188	178	178
C14orf106	0.025071043	0.73951242	0.861348801	178	178
C14orf109	0.205165824	0.006009623	0.036441057	178	178
C14orf115	0.130725221	0.081986239	0.229661808	178	154
C14orf118	0.032239669	0.668936055	0.8183603	178	178
C14orf119	-0.134494273	0.073473748	0.213972003	178	178
C14orf126	0.095289214	0.205784949	0.412990112	178	178
C14orf128	-0.066069884	0.380551454	0.597366393	178	178
C14orf129	-0.163383617	0.029423562	0.114060286	178	178
C14orf132	0.021575034	0.774783706	0.88282179	178	178
C14orf135	0.047660034	0.52755452	0.719240423	178	178
C14orf138	-0.088233307	0.241529936	0.454702448	178	178
C14orf139	0.17353332	0.020635324	0.088531763	178	178
C14orf142	0.040841426	0.588314882	0.76278279	178	178
C14orf143	-0.020757951	0.783097312	0.887798927	178	178
C14orf145	0.026183893	0.728394199	0.855084787	178	178
C14orf147	0.049448442	0.51216023	0.708164212	178	178
C14orf148	0.096281843	0.201079418	0.407659028	178	177
C14orf149	-0.020147266	0.789327033	0.891560534	178	178
C14orf153	0.007367578	0.922178231	0.960098581	178	178
C14orf156	-0.083737176	0.266170731	0.482256859	178	178
PSMD6	0.255437922	0.000579087	0.006146465	178	178
C14orf162	0.05394621	0.474496279	0.680553045	178	76
C14orf165	-0.008983998	0.905259961	0.95194378	178	5
CDH13	-0.256241695	0.00057752	0.00613313	178	178
C14orf166	-0.141823629	0.058973752	0.184050975	178	178
C14orf167	0.172998265	0.020928974	0.089461638	178	178
C14orf169	0.146635622	0.050801723	0.167174782	178	178
DMGDH	0.256271484	0.000576644	0.006127114	178	178
C14orf176	0.027724435	0.713096679	0.845502412	178	178
C14orf178	-0.139243122	0.063783891	0.194992666	178	116
C14orf179	-0.074831224	0.320840618	0.539481495	178	178
INA	0.256305529	0.000575644	0.006119776	178	178
C14orf181	-0.064851741	0.389766899	0.606312837	178	178
C14orf182	-0.153789603	0.040407117	0.142447558	178	175
C14orf183	-0.047079539	0.532601121	0.722923883	178	39
C14orf184	0.224224302	0.002622333	0.019625843	178	172
C14orf19	-0.036666794	0.627028859	0.789783484	178	174
C14orf1	0.008841103	0.906759981	0.952541728	178	178
C14orf21	0.030093778	0.690068033	0.831225956	178	178
C14orf23	-0.116494321	0.121488635	0.296034045	178	7
C14orf28	0.113958608	0.129782906	0.309009895	178	178
C14orf2	-0.116503481	0.121390329	0.295900744	178	178
C14orf33	0.182149058	0.014955982	0.070432949	178	178
C14orf34	-0.015616837	0.836088506	0.916555096	178	167
C14orf37	-0.059918387	0.426908424	0.641075878	178	178
C14orf39	-0.095452935	0.205003416	0.412144598	178	64
C14orf43	-0.069443654	0.357009165	0.576238611	178	178
C14orf45	0.084332966	0.262774703	0.478727379	178	178
C14orf48	-0.137637895	0.066934929	0.201426157	178	13
C14orf49	-0.028709615	0.703373184	0.839378475	178	178
C14orf4	0.18270442	0.014647066	0.069339499	178	178
C14orf50	0.086494831	0.250702182	0.464827468	178	178
APCDD1	0.256316169	0.000575332	0.006119748	178	178
SGSM1	0.256322552	0.000575145	0.006119748	178	178
C14orf68	-0.019316756	0.798008086	0.896580221	178	135
C14orf70	-0.007800983	0.917688043	0.958333397	178	17
C14orf72	0.018574807	0.805428826	0.90078475	178	178
C14orf73	-0.077340948	0.304520271	0.52390569	178	178
C14orf79	0.081185963	0.281344417	0.49856771	178	178
C14orf80	-0.218785674	0.003407396	0.023884386	178	178
C14orf86	-0.041567282	0.58169691	0.758288266	178	12
C14orf93	0.009046438	0.904604622	0.951572071	178	178
C15orf17	-0.046186492	0.540411953	0.72838293	178	178
C15orf21	0.121985874	0.104783635	0.270389092	178	178
C15orf23	-0.204548537	0.006166189	0.03703834	178	178
C15orf24	-0.038791248	0.607191054	0.776389751	178	178
C15orf26	-0.128808884	0.086608979	0.238455078	178	145
ARSD	0.25561306	0.000573884	0.006110926	178	178
C15orf28	0.140146248	0.062065142	0.190954015	178	172
C15orf29	-0.017572604	0.815734676	0.906153098	178	178
GAL	0.2556748	0.000572061	0.006094788	178	171
C15orf32	-0.044622254	0.554228638	0.738569999	178	44
C15orf33	0.175818599	0.01900478	0.083659955	178	177
ZNF610	0.256573635	0.000567825	0.006052918	178	178
C15orf37	-0.027594667	0.714637721	0.846638686	178	178
ARFGAP1	-0.256616191	0.000566592	0.006043042	178	178
C15orf39	0.07611966	0.312555646	0.531686431	178	178
C15orf40	0.032686511	0.664624036	0.815662776	178	178
C15orf41	-0.045627914	0.544974342	0.732056091	178	178
C15orf42	-0.216981283	0.003686988	0.025314758	178	178
C15orf43	-0.025950235	0.7309681	0.856123595	178	13
C15orf44	-0.005764271	0.939129678	0.969762356	178	178
C15orf48	0.043551162	0.563441989	0.745450415	178	178
C15orf50	-0.072514314	0.336093492	0.555034984	178	53
C15orf51	0.121247778	0.106917548	0.273694748	178	175
C15orf52	0.042240447	0.575590352	0.75385638	178	178
C15orf53	0.115283656	0.125435276	0.302142365	178	100
C15orf54	0.194050426	0.009447143	0.050447694	178	145
C15orf55	-0.030732462	0.683839295	0.827457578	178	147
PGLYRP4	0.25590402	0.000565336	0.0060329	178	147
C15orf57	0.016039526	0.831716979	0.914812615	178	178
C15orf58	-0.000371305	0.996082514	0.998315508	178	178
C15orf59	0.033727033	0.65492434	0.808756583	178	178
C15orf5	-0.007149481	0.924541076	0.961192178	178	87
C15orf60	0.023003725	0.760529101	0.873276955	178	30
C15orf61	0.027115907	0.719379183	0.849812054	178	178
C15orf62	-0.051444339	0.495258362	0.695308945	178	178
C15orf63	-0.138837156	0.064569087	0.196338479	178	178
ADCY1	0.256873657	0.000559191	0.005972487	178	178
C16orf13	-0.13506992	0.072239103	0.211497783	178	178
C16orf3	0.049320823	0.513251006	0.709176535	178	170
C16orf42	-0.054220082	0.472252663	0.678953334	178	178
C16orf45	0.102459867	0.17337291	0.372172514	178	178
C16orf46	-0.035057986	0.642232665	0.800422836	178	178
C16orf48	0.165053956	0.027788215	0.109896832	178	178
C16orf52	0.02146973	0.776060448	0.88344523	178	178
C16orf53	0.02597538	0.730717457	0.856058812	178	178
C16orf54	0.014443652	0.848247714	0.923077998	178	178
C16orf55	-0.142981165	0.056915225	0.180128306	178	178
C16orf57	-0.123620239	0.100177859	0.262860535	178	178
C16orf58	-0.066801854	0.375287874	0.592884334	178	178
C16orf59	-0.176601637	0.018472429	0.081881598	178	178
C16orf5	0.221509284	0.003021569	0.021861877	178	178
C16orf61	-0.110099864	0.143462447	0.330221822	178	178
C16orf62	0.166986284	0.025890848	0.104440153	178	178
C16orf63	0.005120602	0.9459158	0.973437847	178	178
C16orf68	-0.037411356	0.620044793	0.785497667	178	178
C16orf70	-0.127643027	0.08952194	0.243729428	178	178
C16orf71	0.124674311	0.097271787	0.257800872	178	178
C16orf72	0.10502193	0.16296851	0.358139511	178	178
C16orf73	-0.024600071	0.74446754	0.864109581	178	95
C16orf74	-0.12158046	0.105912824	0.272272515	178	177
C16orf75	-0.171554447	0.02214379	0.093263321	178	178
C16orf78	-0.095526668	0.204652152	0.411761462	178	8
C16orf79	-0.106119718	0.158456313	0.352572874	178	177
C16orf7	-0.061419565	0.415395611	0.629935041	178	178
C16orf80	-0.204721	0.006122084	0.036911389	178	178
C16orf81	-0.043351626	0.565576603	0.746897604	178	136
C16orf82	0.101423804	0.177946306	0.378355942	178	71
C16orf86	0.057462881	0.446132213	0.657608526	178	178
C16orf87	-0.047872765	0.5253537	0.717526182	178	178
C16orf88	-0.074389661	0.323386891	0.542343662	178	178
PLCXD3	0.256867274	0.000559373	0.005972487	178	178
C16orf90	0.135911636	0.070464169	0.208119265	178	35
C16orf91	-0.211376604	0.00469247	0.030343003	178	178
C16orf92	-0.184118565	0.013885509	0.066697349	178	32
C16orf93	-0.090824945	0.227691721	0.439382698	178	178
C17orf100	0.018272657	0.80853245	0.902480982	178	178
C17orf101	0.048101557	0.523732337	0.716711187	178	178
C17orf102	0.001590797	0.983186334	0.991864015	178	90
SLC15A1	0.256171749	0.000557575	0.005959725	178	176
C17orf104	-0.130315231	0.082958188	0.231566236	178	178
C17orf105	0.033572929	0.656400343	0.809308169	178	15
C17orf106	-0.012374345	0.869780344	0.93479222	178	178
C17orf107	-0.117748255	0.11744191	0.289997045	178	178
TRAK2	0.256197147	0.000556844	0.005955129	178	178
C17orf28	0.058786386	0.435710581	0.649091134	178	178
C17orf37	-0.110080714	0.143532516	0.330237125	178	178
TRIM45	0.256245023	0.000555468	0.00594363	178	178
C17orf42	-0.051785909	0.492395733	0.692801567	178	178
C17orf44	0.15266374	0.041913372	0.146108074	178	178
C17orf46	0.008687381	0.908374014	0.953406993	178	169
C17orf47	-0.019894109	0.792106156	0.89304113	178	175
C17orf48	0.100040695	0.183966249	0.386253745	178	178
C17orf49	-0.046400313	0.538182752	0.726765399	178	178
C17orf50	0.075278704	0.317947227	0.536578345	178	162
C17orf51	0.05228802	0.488203672	0.689784035	178	178
C17orf53	-0.223649871	0.002746607	0.020348969	178	178
C17orf54	0.202427222	0.006732359	0.039491448	178	70
C17orf55	-0.001916102	0.979739225	0.990508893	178	178
C17orf56	-0.034446219	0.647750994	0.804434567	178	178
C17orf57	0.041638296	0.581051297	0.757946326	178	178
C17orf58	0.078398516	0.298247215	0.517068056	178	178
C17orf59	0.063090936	0.402433937	0.617788111	178	178
C17orf60	0.01856204	0.805559904	0.90078475	178	177
C17orf61	0.029490525	0.695699798	0.835211451	178	178
C17orf62	-0.033529164	0.656819765	0.809546291	178	178
C17orf63	-0.036312317	0.63005234	0.79188044	178	178
C17orf64	-0.054386007	0.470896189	0.678087768	178	122
C17orf65	-0.057084099	0.448774185	0.660314583	178	178
C17orf66	0.084865464	0.260037418	0.475624818	178	114
C17orf67	-0.006095141	0.935588496	0.967640929	178	178
C17orf68	0.164369949	0.028346836	0.111415294	178	178
C17orf69	0.052702945	0.484753966	0.687824692	178	178
C17orf70	-0.117896264	0.117039518	0.289381511	178	178
C17orf71	0.008978347	0.905319276	0.95194378	178	178
C17orf72	-0.188334438	0.011915422	0.059634409	178	178
C17orf73	-0.112412433	0.135190795	0.318364957	178	157
C17orf74	0.021650525	0.77422518	0.882795078	178	31
[truncated: 17,775 more rows]
