# Supplementary material for: Exploring the key genetic association between chronic pancreatitis and pancreatic ductal adenocarcinoma through integrated bioinformatics
Source: Front Genet. 2023 Jul 12;14:1115660. doi: 10.3389/fgene.2023.1115660 (PMC10369079; doi:10.3389/fgene.2023.1115660)
Supplement: Supplementary file 6 [file DataSheet2.CSV]

mirnaid	refseqid	genesymbol	duplex	start	end	bindingp	energy	seed	accessibility	au	phylopstem	phylopflank	me	number_of_pairings	binding_region_length	longest_consecutive_pairings	position	validated	TargetScan	miRDB
hsa-let-7a-5p	NM_001807	CEL	TGAGGTAGTAGGTTGTATAGTT#GATGAAGACTGCCTGTACCTCAA#(((((((.(((((.((......#.)).)))))))))))).	310	333	1.0	-17.8	1	0.04310174	0.412	1.0304441428571427	1.3371115324999998	-7.1080492929027015	14	17	12	CDS		0	0
hsa-let-7b-5p	NM_001807	CEL	TGAGGTAGTAGGTTGTGTGGTT#GGCCATGGGGCCAACTTCCTCAA#(((((.(((.((((.(((((((#))))))).)))).))).))))).	421	444	0.9230769230769231	-24.0	0	0.0004506318	0.412	2.9409552857142858	2.5673882625	-7.816489235973525	19	23	7	CDS		0	0
hsa-let-7b-5p	NM_001807	CEL	TGAGGTAGTAGGTTGTGTGGTT#GCCACACGCGGAAACGTCATCGTGGTCACCTTCAACTACCG#...((((((((((((((((((.#))))))))...................))))...)))))).	472	513	0.9230769230769231	-20.6	0	0.006427906	0.397	2.6454472800000004	3.107296465000001	-6.514540193678739	18	41	8	CDS		0	0
hsa-let-7c-5p	NM_001807	CEL	TGAGGTAGTAGGTTGTATGGTT#GGCCATGGGGCCAACTTCCTCAA#(((((.(((.((((.(((((((#))))))).)))).))).))))).	421	444	0.9230769230769231	-25.0	0	0.0004506318	0.412	2.9409552857142858	2.5673882625	-7.816489235973525	19	23	7	CDS		0	0
hsa-let-7d-3p	NM_001807	CEL	CTATACGACCTGCTGCCTTTCT#GGAGATCACCAAGAAGATGGGCAGCAGCTCC#......((.(((((((((.(((#.))).))))))))).)).	1578	1609	1.0	-21.5	0	4.799151e-06	0.441	0.0	0.0	-16.62294806288921	14	18	9	CDS		0	0
hsa-let-7e-5p	NM_001807	CEL	TGAGGTAGGAGGTTGTATAGTT#CAACTTCCTGCGCTA#..(((((((((((((.......#))))))))))).)).	1629	1644	0.9230769230769231	-17.9	1	0.00909141	0.397	0.0	0.0	-5.1900497996759025	13	15	11	CDS		0	0
hsa-let-7e-3p	NM_001807	CEL	CTATACGGCCTCCTAGCTTTCC#GGCAGTGGCGAGTGCCGCGAAGCTGGGCGCCGTGTAC#.((((((((..(((((((((..#.))))))))).)))))))).	66	103	0.9230769230769231	-25.1	1	9.853904e-05	0.353	-0.4501099333333333	-0.5918997374999998	-7.8606057810956464	17	20	9	CDS		0	0
hsa-miR-15a-3p	NM_001807	CEL	CAGGCCATATTGTGCTGCCTCA#GGGATCAGCACATGGCCA#..(((((...((((((((((..#)))..)))))))))))).	575	593	1.0	-21.5	0	0.0003976491	0.441	-0.29911383333333336	1.2395715800000005	-9.569531775126862	15	18	12	CDS		0	0
hsa-miR-15a-3p	NM_001807	CEL	CAGGCCATATTGTGCTGCCTCA#GGGCAGCAGCTCCATGAAGCGGAGCCTGA#((((((((....((((((((..#)))))))).....))).......))))).	1596	1625	0.8461538461538461	-21.2	1	3.973735e-05	0.412	0.0	0.0	-12.408048357782313	16	29	8	CDS		0	0
hsa-miR-18a-3p	NM_001807	CEL	ACTGCCCTAAGTGCTCCTTCTGG#TCGGGGGGGACCCCAACAACATCACGCTCTTCGGGGAGTC#(((.(((.(((.(((((((((((#)))))))))................)).))).))).))).	623	663	0.8461538461538461	-20.6	0	0.0001587143	0.353	-0.1916925185185185	-0.15383213749999997	-12.630034959937841	20	40	9	CDS		0	0
hsa-miR-19b-1-5p	NM_001807	CEL	AGTTTTGCAGGTTTGCATCCAGC#GCTGGGCAGTGGCGAGTGCCGCGAAGCTG#((((((((.(((((((.((((((#)))))).....))))..))))))))))).	62	91	0.8461538461538461	-22.3	1	0.002088204	0.338	-0.45982210000000007	-0.3714461062499998	-4.993964104447428	21	29	11	CDS		0	0
hsa-miR-19b-2-5p	NM_001807	CEL	AGTTTTGCAGGTTTGCATTTCA#GCAGGCCTGGAGTACC#.((.((.(((((((((......#))))))))).)).)).	904	920	0.9230769230769231	-17.8	0	4.569587e-05	0.368	-0.11763255555555557	0.054730509999999996	-8.369033647187626	13	16	9	CDS		0	0
hsa-miR-20a-5p	NM_001807	CEL	TAAAGTGCTTATAGTGCAGGTAG#TACCCCATGCTGCACTATGTGGGCTTC#..((((.(.((((((((((....#.)))))))))).).)))).	916	943	0.9230769230769231	-20.7	0	0.0001718106	0.426	0.37810727999999993	0.13362186250000002	-7.5570769124893715	15	19	10	CDS		0	0
hsa-miR-22-5p	NM_001807	CEL	AGTTCTTCAGTGGCAAGCTTTA#AGCGGCTACCTGGAGATCA#.(.(((((((((((..(((...#))).))))).)))))).).	1567	1586	0.9230769230769231	-17.0	0	0.002939941	0.471	0.0	0.0	-6.319362952217814	15	19	6	CDS		0	0
hsa-miR-23a-5p	NM_001807	CEL	GGGGTTCCTGGGGATGGGATTT#GAGTCCTGGGCCCAGGACCCATCCCA#((((((((((((..((((((((#))))))))..)))))))...))))).	1186	1212	0.9230769230769231	-28.4	1	6.525091e-05	0.456	0.511415	0.15627368499999994	-6.083544976388314	20	26	8	CDS		0	0
hsa-miR-23a-5p	NM_001807	CEL	GGGGTTCCTGGGGATGGGATTT#CCCACACACTGGGAACCCTA#((((((((((((..((((....#))))..).))))))))))).	1534	1554	0.9230769230769231	-26.9	1	0.001753733	0.397	0.0	0.0	-6.083544976388314	16	20	11	CDS		0	0
hsa-miR-24-1-5p	NM_001807	CEL	TGCCTACTGAGCTGATATCAGT#GGCTCAGAGGCG#.((((.(((((((.........#))))))))))).	1148	1160	0.9230769230769231	-19.2	0	4.204587e-07	0.456	0.20671077142857142	-0.20147122499999995	-7.519622156624818	11	12	11	CDS		0	0
hsa-miR-24-3p	NM_001807	CEL	TGGCTCAGTTCAGCAGGAACAG#CTGGTTGTGTTGGGCCTCACCTGCTGCTGGGCA#..((((((..(((((((.....#.))))))))))))).	37	70	0.8461538461538461	-21.9	1	1.798868e-05	0.324	-1.9151778142857143	-0.9227882889285715	-7.255896845946231	13	15	13	CDS		0	0
hsa-miR-24-3p	NM_001807	CEL	TGGCTCAGTTCAGCAGGAACAG#TTCCTGCGCTACTGGACCC#.((.(((((...(((((((...#)))))))...))))).)).	1633	1652	0.8461538461538461	-19.8	0	0.01303486	0.382	0.0	0.0	-14.239431365651193	14	19	7	CDS		0	0
hsa-miR-24-2-5p	NM_001807	CEL	TGCCTACTGAGCTGAAACACAG#GGCTCAGAGGCG#.((((.(((((((.........#))))))))))).	1148	1160	0.9230769230769231	-19.2	0	4.204587e-07	0.456	0.20671077142857142	-0.20147122499999995	-7.519622156624818	11	12	11	CDS		0	0
hsa-miR-25-5p	NM_001807	CEL	AGGCGGAGACTTGGGCAATTG#GGCCACATCTTCGCCA#.((((((((..(((.(.....#).)))..)))))))).	1042	1058	0.9230769230769231	-20.9	1	0.002236909	0.426	-1.6590071249999998	-0.14757489750000002	-8.596055341346283	12	16	8	CDS		0	0
hsa-miR-26a-5p	NM_001807	CEL	TTCAAGTAATCCAGGATAGGCT#GGCCTCCTGGGTGACTCTGTGGAC#(((((((.((((((((..((((#)))))))))))).)))...)))).	142	166	1.0	-20.1	1	1.380415e-05	0.426	0.8221119125000002	0.26369333500000003	-6.251209375382295	19	24	12	CDS		0	0
hsa-miR-26b-3p	NM_001807	CEL	CCTGTTCTCCATTACTTGGCT#GCCAGGTAACTATGGCCTTCGGGA#((((....((((((((((((.#))))))))...))))....)))).	555	579	0.8461538461538461	-20.6	0	5.564418e-05	0.441	1.0695204800000002	1.57946551	-13.814891846259133	16	24	8	CDS		0	0
hsa-miR-27a-5p	NM_001807	CEL	AGGGCTTAGCTGCTTGTGAGCA#GCCATCAGCCAGAGCGGCGTGGCCCTG#((((((..(((((((.((.((.#.)))))))))))..)))))).	727	754	0.8461538461538461	-26.3	0	4.265052e-07	0.368	-0.016460571428571442	-0.13742092749999998	-8.027944990557229	17	21	11	CDS		0	0
hsa-miR-28-3p	NM_001807	CEL	CACTAGATTGTGAGCTCCTGGA#TCAGTGAGTTCACAATCA#.....((((((((((((((((.#)))).)))))))))))).	1124	1142	0.9230769230769231	-23.7	0	0.001026716	0.441	-0.3026464705882353	-0.247556195	-13.6655996434504	16	18	12	CDS		0	0
hsa-miR-28-3p	NM_001807	CEL	CACTAGATTGTGAGCTCCTGGA#CCGGGACCTGCCCGTTATGATCTGGA#..(((((((((((((((((((.#))))))...))...))))))))))).	366	392	1.0	-20.0	1	0.0008383585	0.397	1.4677967280000002	2.3392957774999994	-4.95700071937229	19	26	11	CDS		0	0
hsa-miR-31-5p	NM_001807	CEL	AGGCAAGATGCTGGCATAGCT#GCTCTTCGGGGAGTCTGCTGGAGGTGCCAGCGTCTCTCTGCA#..(((((((((((((((..((#.))..))))))))))))...))).	648	690	0.9038461538461539	-24.5	1	0.0002696169	0.368	-0.2044214444444445	-0.3027414825	-4.95700071937229	17	24	12	CDS		0	0
hsa-miR-92a-1-5p	NM_001807	CEL	AGGTTGGGATCGGTTGCAATGCT#GGTGATGCCGCCAGGATGGCCCAGTGTCTGAAGGTTACTGATCCCCGAGCCC#.(((((((((((((.((......#.)).)))))))))..)))).	826	878	0.9230769230769231	-20.2	1	0.002311783	0.382	0.29062364	-0.08508670250000003	-4.528774397607753	15	20	9	CDS		0	0
hsa-miR-92a-2-5p	NM_001807	CEL	GGGTGGGGATTTGTTGCATTAC#CAACAAGGGCCTCATCCG#((((((((.(((((((......#)))))))..)))))))).	705	723	0.8461538461538461	-20.1	1	4.475549e-05	0.324	-0.4014337	-0.04837506500000001	-4.993964104447428	15	18	8	CDS		0	0
hsa-miR-93-5p	NM_001807	CEL	CAAAGTGCTGTTCGTGCAGGTAG#CTACCTGTATGACGGCGA#.....(((((.((((((((((((#))))))))))))))))).	447	465	1.0	-24.7	0	0.0006675064	0.426	2.33754775	3.0162274525	-16.49037411886075	17	18	17	CDS		0	0
hsa-miR-93-3p	NM_001807	CEL	ACTGCTGAGCTAGCACTTCCCG#GGAGGTGCCAGCGTCTCTCTGCAGA#.((((.(((((.((((((((..#)))))))).))).....)).)))).	667	692	0.8461538461538461	-23.3	0	0.0003076031	0.368	0.1219056	-0.26942708249999997	-9.041086908146521	17	25	8	CDS		0	0
hsa-miR-99a-5p	NM_001807	CEL	AACCCGTAGATCCGATCTTGTG#GCAGGAAGCAAGTCTCCCGGGACCTGCCCGTTATGATCTGGATCTATGGA#...((((((((((((((.((..#.)).)))).)))))))))).	350	400	0.8461538461538461	-20.9	0	0.005374933	0.368	2.075616666666667	1.9653572575	-6.514540193678739	16	20	10	CDS		0	0
hsa-miR-99a-3p	NM_001807	CEL	CAAGCTCGCTTCTATGGGTCTG#CAGCTCCATGAAGCGGAGCCTGA#((.(((((((((.(((((.(((#))).))))))))))).))).)).	1602	1625	0.9230769230769231	-22.5	0	3.973735e-05	0.412	0.0	0.0	-6.7842445331743555	19	23	11	CDS		0	0
hsa-miR-99a-3p	NM_001807	CEL	CAAGCTCGCTTCTATGGGTCTG#GGATCTATGGAGGCGCCTTC#.(((..(((((((((((((((.#))))))))))))))).))).	389	409	1.0	-22.5	0	0.0001181169	0.397	2.346219466666667	2.57104	-9.813320773362635	18	20	15	CDS		0	0
hsa-miR-99a-3p	NM_001807	CEL	CAAGCTCGCTTCTATGGGTCTG#GGGCCTCATCCGGCGAGCC#...(((((((...((((((((.#))))).)))..))))))).	711	730	0.8461538461538461	-21.0	0	0.001441241	0.324	-0.4161878222222222	-0.049937302500000044	-13.975248591351688	15	19	7	CDS		0	0
hsa-miR-100-5p	NM_001807	CEL	AACCCGTAGATCCGAACTTGTG#GCCCGTTATGATCTGGATCTATGGA#...(((((((((((........#.))))))))))).	375	400	0.9743589743589745	-18.0	0	0.005374933	0.368	2.0529097272727275	2.530307765	-7.483038834232987	11	13	11	CDS		0	0
hsa-miR-101-5p	NM_001807	CEL	CAGTTATCACAGTGCTGATGCT#TCAGCACTGGGGACGCCAATCTGCCAGGTAACTA#.(((((((.(((((((((....#))))))))).................))))))).	533	567	0.8461538461538461	-18.1	1	0.01362175	0.426	4.485616666666666	1.7321562850000003	-4.849714495602881	16	34	9	CDS		0	0
hsa-miR-29b-2-5p	NM_001807	CEL	CTGGTTTCACATGGTGGCTTAG#AGGCCACAAGAGTGGGACCC#..((((((((...(((((((..#)))))))....)))))))).	2308	2328	0.8461538461538461	-21.8	1	0.0002170921	0.412	0.0	0.0	-12.417709117045238	15	20	8	3UTR		0	0
hsa-miR-103a-2-5p	NM_001807	CEL	AGCTTCTTTACAGTGCTGCCTTG#GAGGCTGCCCCTGTGCCCCCCACAGATGACTCCAAGGAAGCTC#(((((((((((((.((.(((((.#))))).))..)))))...................)))))))).	2215	2258	0.8461538461538461	-20.9	1	0.004959885	0.441	0.0	0.0	-4.794414363722071	20	43	8	CDS		0	0
hsa-miR-103a-3p	NM_001807	CEL	AGCAGCATTGTACAGGGCTATGA#GGCCTGGAGTACCCCATGCTGCA#.(((((((.((((.(((((....#)))))...))))...))))))).	907	930	0.8461538461538461	-22.4	1	0.0002266965	0.412	0.17100325714285716	0.0594172125	-5.706554413123287	16	23	7	CDS		0	0
hsa-miR-103a-3p	NM_001807	CEL	AGCAGCATTGTACAGGGCTATGA#CCCTGTGCCCCCCACAGATGACTCCAAGGAAGCTCAGATGCCTGCA#.((((((((((((((((......#))))))))............................))))).))).	2223	2269	0.8461538461538461	-19.5	1	0.0009328883	0.456	0.0	0.0	-3.793324837357118	16	46	8	CDS		0	0
hsa-miR-103a-1-5p	NM_001807	CEL	GGCTTCTTTACAGTGCTGCCTTG#GGGCAGCAGCTCCATGAAGCGGAGCCT#((((((((((.((((((((((..#)))))))).))...)))))..))))).	1596	1623	0.8461538461538461	-24.1	1	5.105366e-05	0.412	0.0	0.0	-6.7623489216120145	20	27	8	CDS		0	0
hsa-miR-103a-1-5p	NM_001807	CEL	GGCTTCTTTACAGTGCTGCCTTG#CAGCACTGGGGACGCCA#(((.((((..((((((((.....#)))))))))))).))).	534	551	0.9230769230769231	-21.3	0	2.374715e-05	0.382	4.1285687499999995	1.7594769975000002	-9.268492847734798	15	17	12	CDS		0	0
hsa-miR-107	NM_001807	CEL	AGCAGCATTGTACAGGGCTATCA#GGCCTGGAGTACCCCATGCTGCA#.(((((((.((((.(((((....#)))))...))))...))))))).	907	930	0.8461538461538461	-22.4	1	0.0002266965	0.412	0.17100325714285716	0.0594172125	-5.706554413123287	16	23	7	CDS		0	0
hsa-miR-192-3p	NM_001807	CEL	CTGCCAATTCCATAGGTCACAG#CTGGATCTATGGAGGCGC#.((((...((((((((((.(((#))))))))))))))))).	387	405	0.9230769230769231	-21.8	0	0.0004607434	0.353	1.6072612	2.6150219675000006	-9.551605062602114	17	18	17	CDS		0	0
hsa-miR-196a-5p	NM_001807	CEL	TAGGTAGTTTCATGTTGTTGGG#CCAACAACATGGACGGCCA#..(((.(.(((((((((((((.#)))))))))))))).))).	1028	1047	1.0	-23.5	0	0.004116492	0.456	-0.11603044615384617	-0.0022897274999999218	-9.171594409745968	17	19	14	CDS		0	0
hsa-miR-196a-5p	NM_001807	CEL	TAGGTAGTTTCATGTTGTTGGG#CCTACGGGGATGAAGACTGCCTGT#(((((((((((((.((..((((#))))..)).)))).))))))))).	302	326	0.9230769230769231	-20.2	1	0.0001317046	0.397	1.8513972857142857	0.9437620224999999	-4.794414363722071	19	24	9	CDS		0	0
hsa-miR-197-5p	NM_001807	CEL	CGGGTAGAGAGGGCAGTGGGAGG#TTTCCCATCCCTCTCGGATGCCCGT#(((((((((((((..((((((((#)))))))))))))))...)))))).	1334	1359	0.9230769230769231	-30.7	1	7.367003e-05	0.382	0.40310244999999995	0.3999780475	-5.529863923972706	21	25	15	CDS		0	0
hsa-miR-197-5p	NM_001807	CEL	CGGGTAGAGAGGGCAGTGGGAGG#CCCCCCACGGGTGACTCTGAGGCTGCCCCTGTGCCCC#.(((((.((.(((((((.((((.#.))))...))))))))).))))).	2197	2234	0.8461538461538461	-30.6	0	0.0002484351	0.353	0.0	0.0	-6.5795178405566155	18	24	9	CDS		0	0
hsa-miR-197-3p	NM_001807	CEL	TTCACCACCTTCTCCACCCAGC#GGTGGCTGAGAAGGTGGG#....((((((((((((((....#)))))...))))))))).	798	816	0.8461538461538461	-23.9	0	6.326477e-07	0.382	-0.10415442352941176	0.14143291	-9.546562468637928	14	18	9	CDS		0	0
hsa-miR-198	NM_001807	CEL	GGTCCAGAGGGGAGATAGGTTC#GGACAGTCTCTAAGGCCATGATCGCCTACTGGACCA#((((((((((.((....((((.#.))))....)).))).))))))).	1454	1490	0.8461538461538461	-26.1	1	0.008622733	0.471	0.0	0.0	-8.58768747968667	16	24	7	CDS		0	0
hsa-miR-198	NM_001807	CEL	GGTCCAGAGGGGAGATAGGTTC#GACCCTCTCCCCCTACAACAAGGGCCT#(((((((.(((((((..((((.#)))).))))))))).......))))).	690	717	1.0	-24.4	1	0.0002289729	0.338	-0.48958617142857147	-0.1850679149999999	-6.484258455685908	18	27	9	CDS		0	0
hsa-miR-208a-5p	NM_001807	CEL	GAGCTTTTGGCCCGGGTTATAC#TCTGGGCCAAAAAGGTGGCTG#.(((((((((((((((......#))))))))))).....)))).	785	806	1.0	-21.5	1	2.507798e-05	0.441	-0.33113409	0.16955274250000002	-3.793324837357118	15	21	11	CDS		0	0
hsa-miR-129-1-3p	NM_001807	CEL	AAGCCCTTACCCCAAAAAGTAT#ATGCCCGTCTACCCCAAATGGGTGGGGGCC#..((((((((((..........#.)))))))))).	1351	1381	0.9230769230769231	-20.1	1	5.433956e-07	0.426	0.64055774	0.3249919625	-8.071469890113187	10	12	10	CDS		0	0
hsa-miR-30c-2-3p	NM_001807	CEL	CTGGGAGAAGGCTGTTTACTCT#AGGGCAGGAAGCAAGTCTCCCGGG#((((((((..(((.(((.((((#)))).))).)))...)))))))).	347	371	1.0	-20.1	1	0.06573425	0.426	0.8630996249999999	1.8965351224999998	-7.093310490296013	18	24	8	CDS		0	0
hsa-miR-30d-5p	NM_001807	CEL	TGTAAACATCCCCGACTGGAAG#TCTTCGGGGAGTCTGCT#.(((.((.(((((((..(((..#)))))))))))).))).	650	667	0.8461538461538461	-17.3	0	7.268939e-06	0.368	-0.4092434857142858	-0.2511886525	-10.459046021653835	15	17	12	CDS		0	0
hsa-miR-139-5p	NM_001807	CEL	TCTACAGTGCACGTGTCTCCAGT#ACTGGGGACGCCAATCTGCCAGGTAA#..(((...(((.(((((((((((#))))))))))).....)))...))).	538	564	0.9230769230769231	-20.4	0	0.005149423	0.412	2.554377218181818	1.5435135375000004	-14.062084254213643	17	26	11	CDS		0	0
hsa-miR-147a	NM_001807	CEL	GTGTGTGGAAATGCTTCTGC#GCGAGGAGATCGCCACACGCG#((((((((..((.(((((((#)).)))))))..)))))))).	461	482	0.8846153846153846	-21.5	1	9.206141e-05	0.456	2.268161375	3.0591604750000005	-7.52560118544185	17	21	8	CDS		0	0
hsa-miR-10a-5p	NM_001807	CEL	TACCCTGTAGATCCGAATTTGTG#GCAAGTCTCCCGGGACCTGCCCGTTATGATCTGGATCTATGGAGGC#..(((((((((((((.(((....#.))).))))))))))).)).	357	403	0.8461538461538461	-17.5	1	0.001043277	0.353	0.9560265857142857	1.9368653849999997	-5.1900497996759025	16	20	11	CDS		0	0
hsa-miR-34a-5p	NM_001807	CEL	TGGCAGTGTCTTAGCTGGTTGT#GCACCAACAACATGGACGGCCACATCTTCGCCAGCATCGACATGCCTGCCAT#((((((((((...((((((...#.))))))...))))...)))))).	1025	1077	0.8461538461538461	-23.5	1	0.0009460815	0.426	-0.31791538461538466	-0.021036234999999973	-11.398282843874613	16	24	6	CDS		0	0
hsa-miR-181a-2-3p	NM_001807	CEL	ACCACTGACCGTTGACTGTACC#AGCTGGTCAGTGA#..(((((((((((.........#))).)))))))).	1118	1131	0.9230769230769231	-15.7	1	0.008502495	0.456	-0.4196592499999999	-0.1460127625	-6.782339277446944	11	13	8	CDS		0	0
hsa-miR-181b-5p	NM_001807	CEL	AACATTCATTGCTGTCGGTGGGT#GCCCACCGAGATTGCCCTAGCCCAGCACAGAGC#....(((..((((((((((((((#))))))))).............)))))..))).	1266	1299	0.8461538461538461	-22.2	0	0.005598033	0.382	0.37301532592592584	0.36717149999999993	-12.916587056064323	17	33	9	CDS		0	0
hsa-miR-182-3p	NM_001807	CEL	TGGTTCTAGACTTGCCAACTA#TGGCAGGCCTGGAGTACCC#.((((((((.(((((((....#))))))).)))))..))).	902	921	0.9230769230769231	-19.4	1	5.349455e-05	0.368	0.3031217	0.05629275749999999	-5.035831305685297	15	19	7	CDS		0	0
hsa-miR-183-3p	NM_001807	CEL	GTGAATTACCGAAGGGCCATAA#TATGGCCTTCGGGATCAGCACA#(((.....(((((.(((((((.#))))))))))))......))).	565	587	0.9230769230769231	-22.6	0	0.00595965	0.485	0.01188231428571429	1.5186484825	-17.70375403873873	15	22	12	CDS		0	0
hsa-miR-187-5p	NM_001807	CEL	GGCTACAACACAGGACCCGGGC#GCCTGCAACTGGTTGTGTTGGGCCT#((((.(((((((..((((((((#))))).....)))))))))))))).	29	54	0.9230769230769231	-23.1	0	0.0002367129	0.324	-0.9102913692307693	-0.8323388214473684	-10.202582151200787	19	25	14	CDS		0	0
hsa-miR-187-3p	NM_001807	CEL	TCGTGTCTTGTGTTGCAGCCGG#CGGGCTACCGGCCCCAAGACAGGAC#....(((((((.(((..(((((#.)))))..))).)))))))	1433	1458	0.8461538461538461	-23.1	0	0.001269976	0.368	0.0	0.0	-13.126414858537897	15	19	7	CDS		0	0
hsa-miR-203a-5p	NM_001807	CEL	AGTGGTTCTTAACAGTTCAACAGTT#GACTGTGGTGGACTTTGAGACCGA#..(((.((((((.((((((((((((#))))))..))))))))))))))).	1227	1251	0.9230769230769231	-18.9	0	4.674014e-05	0.485	1.0235196571428573	0.30624553250000003	-8.14709009323158	21	24	15	CDS		0	0
hsa-miR-204-3p	NM_001807	CEL	GCTGGGAAGGCAAAGGGACGT#ATGTCCTCTTCCTGGTGCCCACCGAGATTGCCCTAGCCCAGCA#((((((..(((((((((((((#)))))).)))..................))))....)))))).	1250	1293	0.8461538461538461	-24.4	0	0.01018721	0.397	0.47144881875000005	0.5054265724999999	-7.794895910253615	19	43	6	CDS		0	0
hsa-miR-205-3p	NM_001807	CEL	GATTTCAGTGGAGTGAAGTTC#GGGCTTCGTCCCTGTCATTGATGGAGACTTCATCCCCGCTGACCCGATCA#(((((((((((.((((((((.#.))))))))..)))))))...)))).	936	986	0.8461538461538461	-21.6	1	0.1076072	0.412	0.09512494285714283	0.23907080750000004	-7.284377755798021	19	26	8	CDS		0	0
hsa-miR-210-5p	NM_001807	CEL	AGCCCCTGCCCACCGCACACTG#GTGGGACCCCAGGGGCTC#(((((((((((((.........#)))))....)))))))).	2319	2337	0.8846153846153846	-23.2	1	2.315113e-07	0.441	0.0	0.0	-5.762913004276319	13	18	8	3UTR		0	0
hsa-miR-210-5p	NM_001807	CEL	AGCCCCTGCCCACCGCACACTG#CGGATGCCCGTCTACCCCAAATGGGTGGGGGCC#.(((((((((((..........#.))))))))))).	1348	1381	0.8461538461538461	-23.3	1	5.433956e-07	0.426	0.5735249272727272	0.3356671875	-6.907794008098015	11	13	11	CDS		0	0
hsa-miR-211-5p	NM_001807	CEL	TTCCCTTTGTCATCCTTCGCCT#GGGTGGGGGCCGACCATGCAGATGACATTCAGTACGTTTTCGGGAAG#(((((..(((((((((((((((#)))))))))............))))))..............))))).	1370	1417	0.8461538461538461	-20.5	0	9.358608e-05	0.368	0.0	0.0	-7.382219742266031	20	47	9	CDS		0	0
hsa-miR-211-3p	NM_001807	CEL	GCAGGGACAGCAAAGGGGTGC#GTACCCCATGCTGCACTATGTGGGCTTCGTCCCTGTC#((((((((((((..(((((((#))))))).))))................)))))))).	915	952	1.0	-27.7	1	5.633821e-05	0.426	0.030404664285714294	0.21719983250000008	-6.083544976388314	19	37	8	CDS		0	0
hsa-miR-214-3p	NM_001807	CEL	ACAGCAGGCACAGACAGGCAGT#GCTGCCCCTGTGCCC#......(((((((...((((((#)))))).))))))).	2218	2233	0.9230769230769231	-22.7	0	0.0001413407	0.353	0.0	0.0	-17.391896962718103	13	15	7	CDS		0	0
hsa-miR-214-3p	NM_001807	CEL	ACAGCAGGCACAGACAGGCAGT#ACTGCCTGTACCTCAACATTTGGGTGCCC#......(((((..(((((((((#)))))))))..............))))).	317	346	0.9230769230769231	-21.8	0	9.506049e-05	0.397	0.9200235555555554	1.2627576575	-20.20249232690605	14	29	9	CDS		0	0
hsa-miR-215-3p	NM_001807	CEL	TCTGTCATTTCTTTAGGCCAATA#GGCCCCAAGACAGGACAGT#.(((((...((((..((((....#))))..))))...))))).	1442	1461	0.8461538461538461	-18.7	0	0.001892806	0.353	0.0	0.0	-10.299325437425873	13	19	5	CDS		0	0
hsa-miR-216a-3p	NM_001807	CEL	TCACAGTGGTCTCTGGGATTAT#CCCAGGACCCATCCCAGGAGAATAAGAAGAAGACTGTGGT#(((((((((((.(((((.....#))))))))).......................))))))).	1196	1236	0.8461538461538461	-21.2	1	0.002116208	0.471	0.5979182117647059	0.07425814249999997	-7.284377755798021	16	40	9	CDS		0	0
hsa-miR-217-5p	NM_001807	CEL	TACTGCATCAGGAACTGATTGGA#TTCCTGGTGCC#....((((((((((.........#)))))))))).	1258	1269	0.8461538461538461	-15.9	0	9.935774e-05	0.412	0.34061425999999995	0.34608158499999997	-10.515061109192176	10	11	10	CDS		0	0
hsa-miR-218-2-3p	NM_001807	CEL	CATGGTTCTGTCAAGCACCGCG#GGTGCCGCTGGCAGGCCTGG#((.((.(((((((.(((((...#)))))...))))))))))).	894	914	0.8461538461538461	-21.1	0	8.872415e-06	0.368	-0.01646128571428575	0.07113368000000002	-8.252912599221567	16	20	11	CDS		0	0
hsa-miR-218-2-3p	NM_001807	CEL	CATGGTTCTGTCAAGCACCGCG#GCGGAGCCTGAGAACCAA#..((((((..(((.((.((((.#)))).)).))))))))).	1614	1632	0.9230769230769231	-20.4	1	0.0001878342	0.412	0.0	0.0	-8.112736763466637	15	18	9	CDS		0	0
hsa-miR-222-5p	NM_001807	CEL	CTCAGTAGCCAGTGTAGATCCT#AGGACTTCTACAAGCTGGTCAGTGAGT#((((.(.(((((((((((((((#))))..)))))..)))))).).)))).	1106	1133	0.9230769230769231	-22.6	0	0.002829462	0.441	-0.5210655999999999	-0.19444096749999998	-9.600298155885454	20	27	6	CDS		0	0
hsa-miR-222-5p	NM_001807	CEL	CTCAGTAGCCAGTGTAGATCCT#GGGAACCCTACACTACGGAAAACAGCGGCTACCTGGAGA#(((.(((((((((((((.((((#))))...)))))))............))))))...))).	1544	1583	0.9230769230769231	-22.2	0	0.003092159	0.441	0.0	0.0	-6.969596721160855	20	39	7	CDS		0	0
hsa-miR-222-5p	NM_001807	CEL	CTCAGTAGCCAGTGTAGATCCT#GGGCCTCACCTGCTGCTGGGC#(((((((((..(((.((.(((.#))).)))))..))))))))).	48	69	0.8461538461538461	-21.7	1	1.343142e-05	0.309	-0.527801888888889	-0.6598809924999998	-8.74030495019083	17	21	9	CDS		0	0
hsa-miR-224-3p	NM_001807	CEL	AAAATGGTGCCCTAGTGACTACA#GGTTCCTCAGCACTGGGGACGCCAA#....(((((((((((((.((...#.)))))))))).))))).	527	552	0.9230769230769231	-23.2	0	2.747185e-05	0.382	3.9594404571428568	1.6488932600000001	-9.546562468637928	15	18	10	CDS		0	0
hsa-miR-200b-3p	NM_001807	CEL	TAATACTGCCTGGTAATGATGA#CATCAGCCAGAGCGGC#.....(((((((((..(((((.#)))))))))).)))).	729	745	0.9230769230769231	-18.4	0	8.039168e-05	0.353	0.19064309999999995	-0.19366034249999997	-14.634098284004649	14	16	10	CDS		0	0
hsa-miR-200b-3p	NM_001807	CEL	TAATACTGCCTGGTAATGATGA#TCACCTGCTGCTGGGCAGTGG#...((((((((((((.......#.)))))))))))).	53	74	0.9230769230769231	-18.0	0	6.663317e-08	0.338	-0.9615881666666669	-0.7074680575000001	-6.747589273982352	12	14	12	CDS		0	0
hsa-let-7g-5p	NM_001807	CEL	TGAGGTAGTAGTTTGTACAGTT#AGACTGCCTGTACCTCAA#((((((((((((((........#)))))))...))))))).	315	333	0.8461538461538461	-15.8	1	0.04310174	0.412	1.1829429411764707	1.2031270324999999	-4.906073086755913	14	18	7	CDS		0	0
hsa-let-7i-5p	NM_001807	CEL	TGAGGTAGTAGTTTGTGCTGTT#GACAGCACCTACGGGGATGAAGACTGCCTGTACCTCAA#((((((((((((((((((((((#))))))))............)))))))...))))))).	295	333	0.8461538461538461	-24.9	1	0.04310174	0.412	1.7992365675675677	0.62719913875	-3.937574446201665	22	38	8	CDS		0	0
hsa-miR-23b-5p	NM_001807	CEL	TGGGTTCCTGGCATGCTGATTT#TCAGCACTGGGGACGCCAATCTGCCAGGTAACTA#..(((((((((((((((((...#))))))...............))))))).)))).	533	567	0.9230769230769231	-22.4	1	0.01362175	0.426	2.6458405575757578	1.4060298000000002	-4.95700071937229	17	34	7	CDS		0	0
hsa-miR-23b-5p	NM_001807	CEL	TGGGTTCCTGGCATGCTGATTT#ATCCTGGCTGGCAAGGGACCCT#.((((((((.((..((((((..#)))..)))..)).)))))))).	224	246	0.9743589743589743	-22.1	1	7.194796e-05	0.456	-0.48861799999999994	-0.044222623749999954	-7.181801835871946	16	22	8	CDS		0	0
hsa-miR-23b-3p	NM_001807	CEL	ATCACATTGCCAGGGATTACCAC#GTGGGCTTCGTCCCTGTCATTGATGG#..((((.((.(((((((..((((#)))).....))))))).)).)).)).	934	960	0.8461538461538461	-19.0	0	0.0006865906	0.441	0.09066091428571425	0.20314007250000005	-7.743193722571788	17	26	7	CDS		0	0
hsa-miR-27b-5p	NM_001807	CEL	AGAGCTTAGCTGATTGGTGAAC#ACCCAGAGGCTGATGCTCA#.((((((((((..((((.....#.)))).)))))).)))).	1	20	0.8461538461538461	-19.3	1	0.0001069766	0.388	0.0	0.0	-8.429258759619717	14	18	6	5UTR		0	0
hsa-miR-30b-3p	NM_001807	CEL	CTGGGAGGTGGATGTTTACTTC#AAGAAGCTCGGCCTCCTGGG#(((((((((.((.((((.(((.#))))))))).))))))))).	133	153	0.9230769230769231	-22.0	1	2.577634e-05	0.441	1.4663159222222224	0.22096222124999992	-6.469211527196086	18	20	9	CDS		0	0
hsa-miR-30b-3p	NM_001807	CEL	CTGGGAGGTGGATGTTTACTTC#GGGCATCCCCTTCGCAGC#((((((((.((((((((.....#))))))))))))).))).	174	192	1.0	-20.3	1	0.003724783	0.426	0.18114515000000003	0.22193312000000004	-4.993964104447428	16	18	13	CDS		0	0
hsa-miR-30b-3p	NM_001807	CEL	CTGGGAGGTGGATGTTTACTTC#GGGCTCCCCTCCCAT#.(((((((.(((.((((.....#)))))))))))))).	2331	2346	0.9230769230769231	-19.9	1	2.679862e-07	0.426	0.0	0.0	-6.138845108269123	14	15	14	3UTR		0	0
hsa-miR-122-5p	NM_001807	CEL	TGGAGTGTGACAATGGTGTTTG#GGACCCCAACAACATCACGCTCTT#.(((((((((...(((.((((.#)))).)))......))))))))).	630	654	0.8461538461538461	-16.5	1	0.1959839	0.324	0.29895522222222226	-0.1969677025	-11.254033235030066	16	24	9	CDS		0	0
hsa-miR-124-5p	NM_001807	CEL	CGTGTTCACAGCGGACCTTGAT#TAAGGTGCCGCTGGCAGGC#(.(((...((((((((((((..#)))))).))))))))).).	891	910	0.9230769230769231	-20.3	0	1.36085e-06	0.353	0.03778675384615385	0.06097946000000003	-10.859530553461834	16	19	9	CDS		0	0
hsa-miR-124-5p	NM_001807	CEL	CGTGTTCACAGCGGACCTTGAT#TCCTGGGTGACTCTGTGGACATC#.((((((((((.(.((((.((.#))..))))..).)))))))))).	146	169	0.8461538461538461	-19.0	1	0.0003184905	0.426	0.87066832	0.24718362750000003	-7.996968064473879	17	23	10	CDS		0	0
hsa-miR-124-3p	NM_001807	CEL	TAAGGCACGCGGTGAATGCCAA#TGGCCATTGCTTGGGTGAAGAGGAATATCGCGGCCTTC#.(((((.((((((((((((((.#)))).))).................)))))))))))).	587	625	0.8461538461538461	-20.1	0	0.004498093	0.426	8.093749999962992e-06	0.6893730675000003	-5.337011372228436	19	38	12	CDS		0	0
hsa-miR-125b-1-3p	NM_001807	CEL	ACGGGTTAGGCTCTTGGGAGCT#GGCAGGAAGCAAGTCTCCCGGGACCTGCCCGTT#(((((.((((.(((((((((((#.)).)))))))))))))))))).	349	382	0.9230769230769231	-29.2	0	1.049424e-05	0.382	3.0983734999999997	1.8879125124999998	-8.663307682805062	20	23	18	CDS		0	0
hsa-miR-128-1-5p	NM_001807	CEL	CGGGGCCGTAGCACTGTCTGAGA#ACGGGCTACCGGCCCCA#.(((((((((((.((((......#))))))))).)))))).	1432	1449	0.8461538461538461	-26.4	1	1.851419e-06	0.338	0.0	0.0	-5.08245545002336	15	17	9	CDS		0	0
hsa-miR-128-1-5p	NM_001807	CEL	CGGGGCCGTAGCACTGTCTGAGA#TCAGCCAGAGCGGCGTGGCCCTGA#(((((((((.((.(((.((((..#)))).))).)).))..))))))).	731	755	0.8461538461538461	-25.4	1	5.866181e-07	0.368	-0.15361072727272726	-0.3740949524999999	-6.469211527196086	18	24	7	CDS		0	0
hsa-miR-132-5p	NM_001807	CEL	ACCGTGGCTTTCGATTGTTACT#GGCAACAAGAAAGTCACGGA#.(((((((((((..(((((...#)))))...))))))))))).	1084	1104	0.9807692307692307	-21.3	1	0.0444362	0.485	-0.48877543636363635	-0.3201984574999999	-5.9392953675437665	16	20	11	CDS		0	0
hsa-miR-132-5p	NM_001807	CEL	ACCGTGGCTTTCGATTGTTACT#GACAGTCTCTAAGGCCATGA#..(((((((((.(((((((...#)))))))...))))))))).	1455	1475	0.9230769230769231	-19.8	1	1.607794e-05	0.456	0.0	0.0	-8.303804028968646	16	20	9	CDS		0	0
hsa-miR-132-3p	NM_001807	CEL	TAACAGTCTACAGCCATGGTCG#GACTGTGGTGGACTT#....(((((...(((((((((.#)))))))))))))).	1227	1242	1.0	-18.0	0	5.324246e-06	0.471	1.2987650000000002	0.29765344	-16.96064672197281	14	15	14	CDS		0	0
hsa-miR-133a-3p	NM_001807	CEL	TTTGGTCCCCTTCAACCAGCTG#AGCTGGTCAGTGAGTTCACAATCACCAAGGGGCTCAGAG#(((((.(((((((((((((((.#)))))))...)))..............))))).))))).	1118	1157	0.9230769230769231	-21.9	0	3.109799e-06	0.456	-0.21396864374999988	-0.12492307750000001	-5.838533207394711	20	39	7	CDS		0	0
hsa-miR-135a-3p	NM_001807	CEL	TATAGGGATTGGAGCCGTGGCG#GCCATGGGGCCAACTTCCTC#...(((((((((..(((((((.#)))))))..)))).))))).	422	442	0.9230769230769231	-24.5	0	0.0001739191	0.412	4.30290194	2.5465721450000007	-8.66051072386539	16	20	7	CDS		0	0
hsa-miR-135a-3p	NM_001807	CEL	TATAGGGATTGGAGCCGTGGCG#TGCTGCACTATGTGGGCTTCGTCCCTGTC#.(((((((.(((((((((((((#))))))........)))))))))))))).	923	952	0.8461538461538461	-23.9	1	5.633821e-05	0.426	0.06090493333333334	0.21407542750000008	-4.849714495602881	20	29	14	CDS		0	0
hsa-miR-135a-2-3p	NM_001807	CEL	ATGTAGGGATGGAAGCCATGAA#CATGCTGCACTATGTGGGCTTCGTCCCTGTCATT#(((((((((((((..((((...#.))))..)))))))))).))).	921	955	1.0	-21.9	1	0.002450449	0.441	0.019246057142857147	0.2195432200000001	-5.529863923972706	17	22	10	CDS		0	0
hsa-miR-137-5p	NM_001807	CEL	ACGGGTATTCTTGGGTGGATAAT#GTTTTCCCATCCCTCTCGGATGCCCGTC#((((((((((..(((.((((...#.)))))))..)))))))))).	1332	1360	0.8461538461538461	-23.8	1	7.234378e-05	0.382	0.12815432000000002	0.45141075057692304	-10.342201311511984	17	21	10	CDS		0	0
hsa-miR-137-5p	NM_001807	CEL	ACGGGTATTCTTGGGTGGATAAT#GTCTCCCGGGACCTGCCCGTT#(((((((.(((((((.((((...#)))))))))))..))))))).	361	382	0.9230769230769231	-23.3	1	1.049424e-05	0.382	0.02675174285714284	1.7830520225	-6.484258455685908	18	21	11	CDS		0	0
hsa-miR-137-5p	NM_001807	CEL	ACGGGTATTCTTGGGTGGATAAT#CCACCGAGATTGCCCT#..(((((.((((.(((((.....#))))))))).))))).	1268	1284	0.8461538461538461	-21.6	0	0.12238	0.397	1.1029706000000001	0.2890610825	-8.559766261219163	14	16	9	CDS		0	0
hsa-miR-138-2-3p	NM_001807	CEL	GCTATTTCACGACACCAGGGTT#TGGGTTCGTGGAAGGCG#(((.((((((((..(((.....#)))..))))))))))).	111	128	0.8461538461538461	-17.9	0	2.48374e-05	0.397	-0.226743025	0.28797233875000017	-9.115567251347505	14	17	11	CDS		0	0
hsa-miR-140-5p	NM_001807	CEL	CAGTGGTTTTACCCTATGGTAG#TCATGGGGTCCGGCCATGGG#(.((((((..(((((((((...#)))))))))..)))))).).	410	430	0.8461538461538461	-20.0	1	2.214861e-09	0.441	2.519684622222222	2.5010383449999996	-7.400146454790778	16	20	9	CDS		0	0
hsa-miR-140-3p	NM_001807	CEL	TACCACAGGGTAGAACCACGG#CCAAAAAGGTGGCTGAGAAGGTGGGTTGCCCTGTGGG#..(((((((((((..((((..#.)))).))))))))))).	791	828	1.0	-27.3	1	2.251509e-06	0.382	0.17587236363636363	0.1414329125	-6.549290197143331	15	18	11	CDS		0	0
hsa-miR-141-3p	NM_001807	CEL	TAACACTGTCTGGTAAAGATGG#TGCTGGGCAGTGG#...((((((((((((.......#)))))))))))).	61	74	1.0	-17.7	0	6.663317e-08	0.338	-0.2623513	-0.6113229424999997	-6.747589273982352	12	13	12	CDS		0	0
hsa-miR-143-5p	NM_001807	CEL	GGTGCAGTGCTGCATCTCTGGT#GCTGGAGGTGCCAGCGTCTCTCTGCAGACCC#((((((((((((((((((((((#))))))))))).)))).....))))..))).	664	695	0.9230769230769231	-26.0	1	0.001197327	0.353	-0.13637958	-0.27411353999999993	-3.937574446201665	22	31	11	CDS		0	0
hsa-miR-143-5p	NM_001807	CEL	GGTGCAGTGCTGCATCTCTGGT#GCCAAGAACTTCAAGAAGAGATGCCTGCAGGCCACCA#((((...(((.((((((((...#.))))))))..)))...)))).	250	287	0.8461538461538461	-23.7	0	0.0002190806	0.441	-0.6510712375000001	0.26120914875000006	-14.326031392488854	15	22	8	CDS		0	0
hsa-miR-145-5p	NM_001807	CEL	GTCCAGTTTTCCCAGGAATCCCT#GGTGGGTTCGTGGAAGGCGTCAATAAGAAGCTCGGCCTCCTGGGTGACTCTGTGGACA#((((((((..(((((((..((..#.))..))))))).))))....)))).	109	167	1.0	-23.9	1	2.7262e-05	0.426	0.19733014166666665	0.2724338875000001	-6.236470572775607	17	26	7	CDS		0	0
hsa-miR-191-3p	NM_001807	CEL	GCTGCGCTTGGATTTCGTCCCC#GGGGACGCCAATCTGCCAGG#.(((.((..(((((.(((((((#)))))))..)))))))))).	541	561	0.8461538461538461	-21.5	0	0.0009756624	0.412	2.019115628571429	1.5955529275000004	-12.017836159846619	17	20	10	CDS		0	0
hsa-miR-125a-3p	NM_001807	CEL	ACAGGTGAGGTTCTTGGGAGCC#GGCGCCTGCAACTGGTTGTGTTGGGCCTCACCTGC#.((((((((((((..(((.(((#))).)))...............)))))))))))).	26	61	0.8461538461538461	-27.1	1	4.372457e-05	0.338	-0.9680639166666668	-0.6110674171052632	-5.3856143151281595	18	35	12	CDS		0	0
hsa-miR-125b-2-3p	NM_001807	CEL	TCACAAGTCAGGCTCTTGGGAC#GTCCCATGAGCCTT#.........((((((.((((((#)))))).)))))).	2285	2299	0.8461538461538461	-21.8	0	0.0001600091	0.471	0.0	0.0	-20.713318607244773	12	14	6	3UTR		0	0
hsa-miR-127-3p	NM_001807	CEL	TCGGATCCGTCTGAGCTTGGCT#GCCTTCCTCATGGGGTCCGGC#((((((((...((((...(((.#)))...))))..)))))))).	403	424	0.8461538461538461	-22.2	1	2.172279e-06	0.426	3.230889125	2.381347645	-9.294294128489573	15	21	8	CDS		0	0
hsa-miR-129-2-3p	NM_001807	CEL	AAGCCCTTACCCCAAAAAGCAT#ATGCCCGTCTACCCCAAATGGGTGGGGGCC#..((((((((((..........#.)))))))))).	1351	1381	0.9230769230769231	-20.1	1	5.433956e-07	0.426	0.64055774	0.3249919625	-8.071469890113187	10	12	10	CDS		0	0
hsa-miR-134-5p	NM_001807	CEL	TGTGACTGGTTGACCAGAGGGG#CTGGTCAGTGAGTTCACAA#(((((((.(((((((((.....#))))))))).))).)))).	1120	1139	0.8846153846153846	-20.8	1	0.0009701618	0.426	-0.12457566666666671	-0.17335134250000003	-6.251209375382295	16	19	9	CDS		0	0
hsa-miR-149-5p	NM_001807	CEL	TCTGGCTCCGTGTCTTCACTCCC#GGGACCTGCCCGTTATGATCTGGATCTATGGAGGCGCCTTCCTCATGGGGTCCGGCCATGGGGCCAA#..((((((((((.((..(((((.#.)))))..)).)))))))))).	368	435	1.0	-25.7	1	6.118763e-07	0.382	2.3045910000000003	2.5843200275	-6.479180412342145	17	22	10	CDS		0	0
hsa-miR-149-5p	NM_001807	CEL	TCTGGCTCCGTGTCTTCACTCCC#GGAGATCACCAAGAAGATGGGCAGCAGCTCCATGAAGCGGAGCCTGAG#((.((((((((((((((.((((.#))))........))))))..................)))))))).)).	1578	1626	0.8461538461538461	-23.5	0	3.6807e-05	0.426	0.0	0.0	-5.495113920508112	20	48	8	CDS		0	0
hsa-miR-150-3p	NM_001807	CEL	CTGGTACAGGCCTGGGGGACAG#GTCTCCCGGGACCTGCCCGT#.(((..((((((((((((((..#)))))))))).)))).))).	361	381	0.8461538461538461	-29.0	0	8.932196e-06	0.368	1.06258348	1.9111756349999998	-9.813320773362635	17	20	10	CDS		0	0
hsa-miR-184	NM_001807	CEL	TGGACGGAGAACTGATAAGGGT#CCCTCTCGGATGCCCGTCTAC#(((((((..(.((((..((((.#)))).)))).)..))))))).	1342	1363	0.9230769230769231	-19.3	1	6.894964e-05	0.382	0.48344462857142856	0.30858881250000003	-10.365422589342023	16	21	7	CDS		0	0
hsa-miR-185-5p	NM_001807	CEL	TGGAGAGAAAGGCAGTTCCTGA#GGAGGTGCCAGCGTCTCTCTG#.(((((((..((((.((((...#)))).))))....))))))).	667	688	0.8461538461538461	-23.6	1	0.000124427	0.368	-0.33783040000000003	-0.31629313	-6.827670524181695	15	21	7	CDS		0	0
hsa-miR-185-3p	NM_001807	CEL	AGGGGCTGGCTTTCCTCTGGTC#GACCAGGAGGCCACCCCTG#(((((.(((((((...((((((#)))))))))))))))))).	1681	1700	1.0	-27.7	0	2.459434e-06	0.279	0.0	0.0	-7.6638717654693655	18	19	18	CDS		0	0
hsa-miR-186-5p	NM_001807	CEL	CAAAGAATTCTCCTTTTGGGCT#GGCCCAGGACCCATCCCAGGAGAATA#......((((((((((((((((#)))))))).........)))))))).	1194	1220	0.8461538461538461	-19.7	0	0.02152825	0.441	0.4405951999999999	0.178925635	-15.566558404643448	16	26	8	CDS		0	0
hsa-miR-186-3p	NM_001807	CEL	GCCCAAAGGTGAATTTTTTGGG#TCCAGAAAAACCCACTCTTCTGGGCC#(((((((((((..(((((((((#)))))))))...))).))).))))).	767	793	0.8461538461538461	-20.4	1	2.862663e-05	0.441	-0.14967813846153846	0.08050702999999992	-8.573508368464264	20	26	9	CDS		0	0
hsa-miR-186-3p	NM_001807	CEL	GCCCAAAGGTGAATTTTTTGGG#CCCAGGACAGCACCTACGGGG#.(((..(((((....(((((((#)))))))...)))))..))).	290	311	0.8282051282051281	-19.7	0	0.0001180919	0.412	2.6867548571428563	0.4248696212500003	-16.041544173396275	15	21	7	CDS		0	0
hsa-miR-186-3p	NM_001807	CEL	GCCCAAAGGTGAATTTTTTGGG#CCTGGAGATCACCAAGAAGATGGGCA#(((((..(((((..((((((((#))))))))))))).......))))).	1575	1601	0.8461538461538461	-18.6	0	0.001087376	0.441	0.0	0.0	-9.528190272452681	18	26	13	CDS		0	0
hsa-miR-188-5p	NM_001807	CEL	CATCCCTTGCATGGTGGAGGG#CCTGCAGGCCACCATCACCCAGGACAGCACCTACGGGGATGA#((((((((((((((((((((.#))).....)))))))...........))).....))))))).	273	315	0.8461538461538461	-22.6	1	0.0007564783	0.412	1.3339546097560977	0.6430000050000002	-3.937574446201665	20	42	7	CDS		0	0
hsa-miR-188-3p	NM_001807	CEL	CTCCCACATGCAGGGTTTGCA#GCAGGCCTGGAGTACCCCATGCTGCACTATGTGGGC#..((((((((((((((((((.#)))))))..............)))))...)))))).	904	940	0.9230769230769231	-23.7	1	7.336678e-05	0.441	0.1174420228571429	0.15705499750000002	-4.95700071937229	18	36	7	CDS		0	0
hsa-miR-193a-5p	NM_001807	CEL	TGGGTCTTTGCGGGCGAGATGA#CGTCTCTCTGCAGACCCT#.(((((..((((((.((((((.#))))))))))))))))).	678	696	1.0	-24.6	0	0.005216581	0.353	-0.11763263333333335	-0.34128849999999994	-8.386095861659705	17	18	17	CDS		0	0
hsa-miR-193a-5p	NM_001807	CEL	TGGGTCTTTGCGGGCGAGATGA#TCATCCCCGCTGACCCGA#((((((...(((((...(((((#)))))))))).)))))).	965	983	1.0	-23.2	0	0.07678893	0.412	0.8196908333333335	0.008645582499999999	-9.819784209053628	16	18	10	CDS		0	0
hsa-miR-195-3p	NM_001807	CEL	CCAATATTGGCTGTGCTGCTCC#GGATCAGCACATGGCCATTGCTTGGG#((((((.(((((((((((.(((#))).)))))))..)))).)).)))).	576	602	0.8461538461538461	-24.9	0	6.988157e-05	0.412	0.20860393846153846	1.0594563075	-5.4812609810729835	20	26	7	CDS		0	0
hsa-miR-320a-3p	NM_001807	CEL	AAAAGCTGGGTTGAGAGGGCGA#TGTCCTCTTCCTGGTGCCCACCGAGATTGCCCTAGCCCAGCA#....((((((((...(((((((#.))))))))))))))).	1251	1293	0.8461538461538461	-25.1	0	0.01018721	0.397	0.34842519999999993	0.3382705449999999	-12.427982559075213	15	17	15	CDS		0	0
hsa-miR-181b-2-3p	NM_001807	CEL	CTCACTGATCAATGAATGCA#GCTGGTCAGTGAGT#(((((((((((.........#.))))))))))).	1119	1133	0.9230769230769231	-17.4	1	0.002829462	0.441	-0.11384541818181824	-0.16788362750000002	-10.39884692653892	11	13	11	CDS		0	0
hsa-miR-128-2-5p	NM_001807	CEL	GGGGGCCGATACACTGTACGAGA#TTCAACTACCGTGTCGGCCCCCT#((((((((((((...........#.)))))))))))).	502	525	0.8461538461538461	-27.9	1	0.002913391	0.382	2.7278426000000007	2.743020597500001	-7.052043616942562	12	14	12	CDS		0	0
hsa-miR-194-3p	NM_001807	CEL	CCAGTGGGGCTGCTGTTATCTG#AGATCACCAAGAAGATGGGCAGCAGCTCCATG#...((((((((((((((((((.#.)))))).)))))))))))).	1580	1612	1.0	-27.9	0	6.185709e-06	0.441	0.0	0.0	-6.514540193678739	18	21	12	CDS		0	0
hsa-miR-194-3p	NM_001807	CEL	CCAGTGGGGCTGCTGTTATCTG#CGGAAAACAGCGGCTACCTGGA#((((.(.((((((((((.((((#)))).)))))))))).))))).	1559	1581	1.0	-26.5	0	0.00363481	0.441	0.0	0.0	-9.600298155885454	19	22	10	CDS		0	0
hsa-miR-106b-3p	NM_001807	CEL	CCGCACTGTGGGTACTTGCTGC#GTGGCGAGTGCCGCGAAGCTGGGCGCCGTGTACACAGAAGGTGGG#((((.(((((((((((((((((#))))))))))))....................)))))...)))).	70	115	0.8461538461538461	-26.4	0	0.004135017	0.397	-0.35561890270270274	-0.24616653500000008	-8.056611621014136	21	45	12	CDS		0	0
hsa-miR-106b-3p	NM_001807	CEL	CCGCACTGTGGGTACTTGCTGC#GGCGCTGCCCACAGTGA#...(((((((((((..((((..#)))).))))))))))).	1662	1679	0.9230769230769231	-23.5	0	4.723616e-06	0.309	0.0	0.0	-7.483038834232987	15	17	11	CDS		0	0
hsa-miR-106b-3p	NM_001807	CEL	CCGCACTGTGGGTACTTGCTGC#CGGCTGTGCCCACACACTGGG#(((...(((((((((..((((.#)))).)))))))))...))).	1526	1547	0.9230769230769231	-23.0	0	9.702948e-06	0.397	0.0	0.0	-13.222641737469987	16	21	9	CDS		0	0
hsa-miR-106b-3p	NM_001807	CEL	CCGCACTGTGGGTACTTGCTGC#CGGCGAGGAGATCGCCACACGCGGA#((((..((((((..(((((((.#))))))).....).))))).)))).	459	484	0.8461538461538461	-22.1	0	0.0002748745	0.441	3.282930428571429	3.0981896150000003	-12.103540912393834	17	25	7	CDS		0	0
hsa-miR-30c-1-3p	NM_001807	CEL	CTGGGAGAGGGTTGTTTACTCC#GCAGACCCTCTCCCC#..(((((((((((((.......#)))).))))))))).	687	702	1.0	-22.4	1	0.001384551	0.353	-0.2887318571428571	-0.2241230299999999	-5.1900497996759025	13	15	9	CDS		0	0
hsa-miR-200a-3p	NM_001807	CEL	TAACACTGTCTGGTAACGATGT#GTTGTGTTGGGCCTCACCTGCTGCTGGGCAGTGG#...((((((((((((.((....#.)).)))))))))))).	40	74	0.9423076923076923	-18.1	0	6.663317e-08	0.338	-0.84504915	-0.7103243510294117	-6.747589273982352	14	17	12	CDS		0	0
hsa-miR-302a-3p	NM_001807	CEL	TAAGTGCTTCCATGTTTTGGTGA#CACCAACAACATGGACGGCCACA#...(((((((((((((((((((.#)))))).)))))))).))).)).	1026	1049	0.8461538461538461	-23.1	0	0.004052547	0.456	-0.3098312727272728	0.11643779250000005	-6.514540193678739	19	23	8	CDS		0	0
hsa-miR-219a-2-3p	NM_001807	CEL	AGAATTGTGGCTGGACATCTGT#GGATCTATGGAGGCGCCTTCCTCATGGGGTCCGGCCATGGGGCC#.(..((((((((((((.(((((#.)))))))))))))))))..).	389	433	0.8461538461538461	-21.3	0	1.491494e-07	0.412	2.6064159166666667	2.6732930099999996	-8.382886586622757	18	22	17	CDS		0	0
hsa-miR-34b-5p	NM_001807	CEL	TAGGCAGTGTCATTAGCTGATTG#GATCAGCACATGGCCATTGCTTGG#(((((((((((((..(((((((.#)))))))..))))).)))))))).	577	601	1.0	-23.5	1	8.893525e-05	0.426	0.23490951428571424	0.8048415600000001	-5.529863923972706	20	24	8	CDS		0	0
hsa-miR-34b-5p	NM_001807	CEL	TAGGCAGTGTCATTAGCTGATTG#TCACCTATCTGGCGCTGCCC#..((((((((((.(((.(((...#))).)))..)))))))))).	1652	1672	0.9230769230769231	-21.6	1	7.585628e-06	0.353	0.0	0.0	-6.246131332038532	16	20	10	CDS		0	0
hsa-miR-299-3p	NM_001807	CEL	TATGTGGGATGGTAAACCGCTT#AAGCTCAGATGCCTGCAGTCATTAGGTTTTAGCGTCCCATG#...((((((((.((((((....#.))))).).)))))))).	2252	2293	0.8461538461538461	-19.1	0	0.01555649	0.485	0.0	0.0	-9.861343503275094	14	18	8	CDS		0	0
hsa-miR-99b-5p	NM_001807	CEL	CACCCGTAGAACCGACCTTGCG#AAGGTGGGTTGCCCTGTGGGTGA#(((((((((((((.(((((...#))))).))))...))))))))).	808	831	0.8717948717948718	-23.9	1	2.621806e-06	0.397	0.04379517499999995	-0.10305201999999994	-4.794414363722071	18	23	9	CDS		0	0
hsa-miR-99b-3p	NM_001807	CEL	CAAGCTCGTGTCTGTGGGTCCG#GGACCCCAACATGGGCG#...((((((((.((.((((((.#)))))))))))))))).	1506	1523	0.9230769230769231	-26.3	0	1.021502e-05	0.382	0.0	0.0	-10.596793063525729	16	17	16	CDS		0	0
hsa-miR-99b-3p	NM_001807	CEL	CAAGCTCGTGTCTGTGGGTCCG#GGACCCCAGGGGCTCCCCTCCCATCTTGAGCTC#..(((((((.((((.((((((.#)))))))))).))..............))))).	2322	2355	0.9230769230769231	-25.4	1	5.696172e-05	0.415	0.0	0.0	-6.934956747951103	17	33	10	3UTR		0	0
hsa-miR-296-5p	NM_001807	CEL	AGGGCCCCCCCTCAATCCTGT#GGGGGGGACCCC#.((((((((((..........#))))))).))).	625	637	0.9230769230769231	-24.1	1	5.746165e-07	0.382	-0.3353938909090909	-0.04312126750000001	-10.254597317694373	10	12	7	CDS		0	0
hsa-miR-296-3p	NM_001807	CEL	GAGGGTTGGGTGGAGGCTCTCC#GGGCAGCAGCTCCATGAAGCGGAGCCTGAGAACCAACTTCCTGCGCTACTGGACCCTCA#(((((((.((((((((((((..#.)))))))..................))))).))))))).	1596	1655	0.8461538461538461	-29.8	1	0.02503475	0.382	0.0	0.0	-6.251209375382295	19	40	7	CDS		0	0
hsa-miR-296-3p	NM_001807	CEL	GAGGGTTGGGTGGAGGCTCTCC#GGGGAGTCTGCTGGAGGTGCCAGCGTCTCTCTGCAGACCCTCT#(((((((..(((((((((((((#))))))).....................)))))).))))))).	655	698	0.9230769230769231	-26.3	1	0.01365014	0.368	-0.12804759411764707	-0.28474886999999993	-7.307599033628058	20	43	7	CDS		0	0
hsa-miR-361-3p	NM_001807	CEL	TCCCCCAGGTGTGATTCTGATTT#CAGGACAGCACCTACGGGGAT#(((((.((((((..(((((....#)))))..))))))..))))).	292	313	0.9230769230769231	-24.4	0	0.0002851372	0.426	1.4577228333333334	0.46019746124999994	-7.984503737581361	16	21	6	CDS		0	0
hsa-miR-363-5p	NM_001807	CEL	CGGGTGGATCACGATGCAATTT#CATCGTGGTCACCTT#.((((.((((((((((......#)))))))))))))).	489	504	0.9743589743589745	-19.9	0	0.002935166	0.382	1.9611295000000002	2.8978380975	-5.694283598550164	14	15	14	CDS		0	0
hsa-miR-363-5p	NM_001807	CEL	CGGGTGGATCACGATGCAATTT#GCCCCCGTGCCGCCCA#.((((((..((((..((.....#))...)))))))))).	1759	1775	0.9230769230769231	-17.6	1	0.005887893	0.176	0.0	0.0	-8.755638902554553	12	16	10	CDS		0	0
hsa-miR-365a-5p	NM_001807	CEL	AGGGACTTTTGGGGGCAGATGTG#ACGTCATCGTGGTCACCTTCAACTACCGTGTCGGCCCCCTTGGGTTCCTC#((((((((..((((((.(((...#.))).))))))..)))))))).	485	535	0.9230769230769231	-27.5	1	3.261188e-05	0.397	2.944674375000001	2.9511784225000004	-6.236470572775607	17	22	8	CDS		0	0
hsa-miR-365a-5p	NM_001807	CEL	AGGGACTTTTGGGGGCAGATGTG#CATCAGCCAGAGCGGCGTGGCCCTGAGTCCCTG#((((((((...(((((..((((.#.)))).))))))))))))).	729	762	1.0	-24.4	1	1.598014e-05	0.368	-0.128047125	-0.29832801	-9.06124504818596	17	20	13	CDS		0	0
hsa-miR-365b-5p	NM_001807	CEL	AGGGACTTTCAGGGGCAGCTGT#CAGCCAGAGCGGCGTGGCCCTGAGTCCCTG#((((((..((((((.(((((((#.))))).)).)))))))))))).	732	762	0.9230769230769231	-31.2	0	1.598014e-05	0.368	0.043795875	-0.11789335249999994	-8.530345470504251	19	23	12	CDS		0	0
hsa-miR-365b-5p	NM_001807	CEL	AGGGACTTTCAGGGGCAGCTGT#GGCTGCCCCTGTGCCCCCCA#.(((.....(((((((((((..#))))))))))).....))).	2217	2237	0.9230769230769231	-29.5	0	0.000430791	0.353	0.0	0.0	-14.72703189566035	14	20	11	CDS		0	0
hsa-miR-302b-3p	NM_001807	CEL	TAAGTGCTTCCATGTTTTAGTAG#TATGGAGGCGCC#...(((((((((((.........#))))))))))).	394	406	0.9230769230769231	-16.9	0	0.0003915595	0.368	2.7530723636363637	2.5884507374999997	-7.483038834232987	11	12	11	CDS		0	0
hsa-miR-302c-5p	NM_001807	CEL	TTTAACATGGGGGTACCTGCTG#GGCAGGCCTGGAGTACCCCATGC#.....(((((((...((((((.#)))))).........))))))).	903	926	0.8461538461538461	-20.7	0	9.899834e-05	0.412	0.4298834000000001	0.13127861250000003	-16.547019733887687	13	23	7	CDS		0	0
hsa-miR-302c-3p	NM_001807	CEL	TAAGTGCTTCCATGTTTCAGTGG#CCGGGACCTGCCCGTTATGATCTGGATCTATGGAGGCGCC#...(((((((((((.(((((...#.)))))..))))))))))).	366	406	0.9230769230769231	-21.5	0	0.0003915595	0.368	1.835289727272727	2.3474969724999997	-7.249989753929374	16	20	11	CDS		0	0
hsa-miR-302d-3p	NM_001807	CEL	TAAGTGCTTCCATGTTTGAGTGT#CTGGATCTATGGAGGCGCC#...(((((((((((.((.((...#)).))..))))))))))).	387	406	0.9230769230769231	-18.5	0	0.0003915595	0.368	2.7530723636363637	2.5884507374999997	-7.249989753929374	15	19	11	CDS		0	0
hsa-miR-370-3p	NM_001807	CEL	GCCTGCTGGGGTGGAACCTGGT#CCAGGACCCATCCCAGGAGA#..((.(((((((((..(((((.#)))))..))))))))).)).	1197	1217	1.0	-30.2	0	0.00444501	0.456	0.8266335555555555	0.14299490499999998	-10.04453653473901	16	20	9	CDS		0	0
hsa-miR-370-3p	NM_001807	CEL	GCCTGCTGGGGTGGAACCTGGT#GCCCTTCGCCACCCCCACGGGCT#(((((..(((((((.....(((#))).....)))))))..))))).	1416	1439	0.8461538461538461	-27.2	0	3.798168e-05	0.382	0.0	0.0	-8.35071838282028	15	23	7	CDS		0	0
hsa-miR-372-3p	NM_001807	CEL	AAAGTGCTGCGACATTTGAGCGT#ACAGATGACTCCAAGGAAGCTCAGATGCCTGCAGTCATTA#..(((((((((.(((((((((..#.)))))))))..))))).)))).	2236	2276	0.9145299145299146	-22.6	1	0.0002032702	0.5	0.0	0.0	-8.303804028968646	18	23	9	CDS		0	0
hsa-miR-373-5p	NM_001807	CEL	ACTCAAAATGGGGGCGCTTTCC#GGAGGCGCCTTCCTCATGGGG#.((((....((((((((((((.#))))))))))))....)))).	397	418	0.9230769230769231	-23.1	0	5.593522e-06	0.441	3.0834439166666665	2.6205499974999995	-10.607994720847877	16	21	12	CDS		0	0
hsa-miR-376a-5p	NM_001807	CEL	GTAGATTCTCCTTCTATGAGTA#AGTCACGGAGGAGGACTTCTACA#((((((((((((((..(((.(.#).))).)))))))))..))))).	1095	1118	1.0	-19.7	1	0.0007597241	0.515	-0.4287721625	-0.20850073750000003	-4.906073086755913	18	23	9	CDS		0	0
hsa-miR-376a-5p	NM_001807	CEL	GTAGATTCTCCTTCTATGAGTA#GGGGAGTCTGCT#(((((((((((...........#))))))))))).	655	667	0.9230769230769231	-17.6	1	7.268939e-06	0.368	-0.011591945454545465	-0.21601186749999995	-10.39884692653892	11	12	11	CDS		0	0
hsa-miR-377-5p	NM_001807	CEL	AGAGGTTGCCCTTGGTGAATTC#GAGTTCACAATCACCAAGGGGCTCAGAGGCGCCAAGACGACCTTTG#((((((((((((((((((....#.)))))))))).................)))))))).	1129	1175	0.8205128205128205	-24.8	1	0.0002239148	0.397	-0.13429615428571431	-0.11476888499999996	-3.937574446201665	18	37	10	CDS		0	0
hsa-miR-377-5p	NM_001807	CEL	AGAGGTTGCCCTTGGTGAATTC#GAGATCACCAAGAAGATGGGCAGCAGCTCC#.(((((((((((((((((.(((#))).)))))))......)))))))..))).	1579	1609	0.8461538461538461	-23.0	1	4.799151e-06	0.441	0.0	0.0	-3.793324837357118	20	30	7	CDS		0	0
hsa-miR-378a-5p	NM_001807	CEL	CTCCTGACTCCAGGTCCTGTGT#GCAGGCCTGGAGTA#......((((((((.(((((..#))))))))))))).	904	918	0.8461538461538461	-23.8	0	3.370309e-05	0.368	-0.026503750000000034	0.0625415775	-16.30200796489408	13	14	13	CDS		0	0
hsa-miR-378a-5p	NM_001807	CEL	CTCCTGACTCCAGGTCCTGTGT#ACACCGAGTCCTGGGCCCAGGAC#.(((((..((((((.((.((((#)))).).).))))))..))))).	1181	1204	0.9230769230769231	-21.8	0	2.238053e-07	0.471	0.44476033333333337	0.24766271749999993	-8.386095861659705	17	23	6	CDS		0	0
hsa-miR-381-5p	NM_001807	CEL	AGCGAGGTTGCCCTTTGTATAT#ACATGGGCGACTCGGCTG#(((..((((((((..(((....#))).))))))))..))).	1514	1532	1.0	-20.4	0	1.290135e-06	0.397	0.0	0.0	-12.680923373744369	14	18	8	CDS		0	0
hsa-miR-381-5p	NM_001807	CEL	AGCGAGGTTGCCCTTTGTATAT#GTGGACATCTTCAAGGGCATCCCCTTCGCA#.((((((.(((((((.......#.))))))).))...)))).	160	190	0.9230769230769231	-19.6	1	3.352728e-05	0.426	1.1814395714285715	0.27243386	-6.340008846841362	13	19	7	CDS		0	0
hsa-miR-381-5p	NM_001807	CEL	AGCGAGGTTGCCCTTTGTATAT#GGGGGCCGACCATGCA#.(((.((((((((((.......#)))))).)))).))).	1374	1390	0.9230769230769231	-18.2	0	0.0001444966	0.426	0.0	0.0	-8.145411092473203	13	16	6	CDS		0	0
hsa-miR-381-3p	NM_001807	CEL	TATACAAGGGCAAGCTCTCTGT#GAGGCTGCCCCTGTGC#..((((.((((.(((.(((...#)))))))))).)))).	2215	2231	0.9230769230769231	-19.1	0	0.0002853684	0.338	0.0	0.0	-10.080539644143578	14	16	10	CDS		0	0
hsa-miR-382-5p	NM_001807	CEL	GAAGTTGTTCGTGGTGGATTCG#GGGTCCGGCCATGGGGCCAACTTCC#(((((((((((((((((((((.#))))))).)))))))..))))))).	415	440	0.8461538461538461	-25.1	1	0.0002465371	0.382	3.8163327666666667	2.30328844	-3.937574446201665	21	25	7	CDS		0	0
hsa-miR-383-5p	NM_001807	CEL	AGATCAGAAGGTGATTGTGGCT#GGCCATGATCGCCTACTGG#....(((.((((((((((((((#)))))))))))))).))).	1467	1486	1.0	-26.0	0	0.0005383486	0.471	0.0	0.0	-11.86019739781856	17	19	14	CDS		0	0
hsa-miR-383-5p	NM_001807	CEL	AGATCAGAAGGTGATTGTGGCT#GCCACACGCGGAAACGTCATCGTGGTCACCTTCA#......(((((((((((((((.#))))))..................))))))))).	472	506	0.8461538461538461	-22.0	0	0.002691717	0.397	2.721535212121213	3.29203634	-15.566558404643448	15	34	9	CDS		0	0
hsa-miR-340-3p	NM_001807	CEL	TCCGTCTCAGTTACTTTATAGC#GCCAAAAAGGTGGCTGAGAAGGT#.((.(((((((((((((.....#.))))))))))))).)).	790	813	0.9230769230769231	-20.1	0	0.0002122415	0.412	-0.5822886153846153	0.1039400675	-6.825347112316308	15	18	13	CDS		0	0
hsa-miR-330-5p	NM_001807	CEL	TCTCTGGGCCTGTGTCTTAGGC#GCCCTGACGCTGGCCTATAAGGTGCCGCTGGCAGGCCTGGAGT#.((((((((((((......(((#.)))....)))))))))))).	874	917	1.0	-26.0	1	6.930755e-06	0.382	0.3093699833333333	0.10940786750000003	-5.618663395431772	15	21	12	CDS		0	0
hsa-miR-328-5p	NM_001807	CEL	GGGGGGGCAGGAGGGGCTCAGGG#CCCTGTGCCCCCCACGGGTGACTCTGAGGCTGCCCCTGTGCCCCCCA#.((((((((((.(((((.(((((#))))).))))))).........................)))))))).	2190	2237	0.8461538461538461	-39.9	1	0.000430791	0.353	0.0	0.0	-7.140128146953473	20	47	8	CDS		0	0
hsa-miR-328-3p	NM_001807	CEL	CTGGCCCTCTCTGCCCTTCCGT#TGGTCAGTGAGTTCACAATCACCAAGGGGCTCAGAGGCGCCAA#.(((((((((..((((((..((#.))..))))))..))))).)))).	1121	1164	1.0	-26.3	1	1.45884e-06	0.456	-0.26552109999999995	-0.31473102999999997	-9.964902622363823	17	24	6	CDS		0	0
hsa-miR-342-5p	NM_001807	CEL	AGGGGTGCTATCTGTGATTGA#CAGTCATTAGGTTTTAGCGTCCCA#.(((((((((((((((((((.#))))))).))))...)))))))).	2267	2291	0.9230769230769231	-20.2	1	0.03856658	0.5	0.0	0.0	-3.793324837357118	19	24	8	CDS		0	0
hsa-miR-337-5p	NM_001807	CEL	GAACGGCTTCATACAGGAGTT#AACTACCTGTATGACGGCGA#...((.(.(((((((((((((#)))).))))))))).).)).	445	465	1.0	-20.4	0	0.0006675064	0.426	2.4651682142857143	2.897837835	-10.729133884052416	16	20	9	CDS		0	0
hsa-miR-323a-5p	NM_001807	CEL	AGGTGGTCCGTGGCGCGTTCGC#TGCGCTACTGGACCCTCACCTA#(((((((((((((((((.....#)))))))).)))))...)))).	1637	1659	1.0	-25.8	1	0.03780859	0.382	0.0	0.0	-3.937574446201665	17	22	8	CDS		0	0
hsa-miR-323a-5p	NM_001807	CEL	AGGTGGTCCGTGGCGCGTTCGC#GCCCTTCGCCACCCCCACGGGCTACCG#.((((((((((((.(((...((#))....))).....)))))))))))).	1416	1443	1.0	-25.9	1	1.456286e-06	0.353	0.0	0.0	-4.650164754877524	17	27	12	CDS		0	0
hsa-miR-326	NM_001807	CEL	CCTCTGGGCCCTTCCTCCAG#AGGGGCTCAGAGGC#(((((((((((((.......#))))))))))))).	1145	1159	1.0	-24.2	1	3.038538e-07	0.456	0.004139323076923062	-0.16007281499999998	-5.762913004276319	13	14	13	CDS		0	0
hsa-miR-151a-5p	NM_001807	CEL	TCGAGGAGCTCACAGTCTAGT#AGACTGTGGTGGACTTTGAG#((((((..((((((((((...#))))))))).)..)))))).	1226	1246	0.9230769230769231	-19.4	0	3.650123e-05	0.471	1.1529592545454546	0.29687234	-7.794895910253615	16	20	9	CDS		0	0
hsa-miR-135b-3p	NM_001807	CEL	ATGTAGGGCTAAAAGCCATGGG#CCATGGGGCGCCTGCAA#.(((((((((.....((((((.#))))))))).)))))).	20	37	0.9230769230769231	-20.9	1	4.338004e-07	0.364	-0.39572518	-0.8118678493749998	-12.846322712801108	15	17	9	5UTR		0	0
hsa-miR-331-5p	NM_001807	CEL	CTAGGTATGGTCCCAGGGATCC#GGGTCCGGCCATGGGGCCAACTTCCTCAACAACTACCTGT#.(((((((((((((((((((((#))))))...).))))))))..............)))))).	415	455	0.9230769230769231	-24.9	1	0.036723	0.382	3.3683274717948715	2.3006864275000005	-3.793324837357118	21	40	8	CDS		0	0
hsa-miR-331-5p	NM_001807	CEL	CTAGGTATGGTCCCAGGGATCC#GGAAGCAAGTCTCCCGGGACCTGCCC#...((((.((((((.((((...#.)))))))))))))).	353	379	1.0	-24.4	0	5.130004e-06	0.382	3.057426166666667	1.8240886549999997	-9.563624683110007	14	16	14	CDS		0	0
hsa-miR-331-5p	NM_001807	CEL	CTAGGTATGGTCCCAGGGATCC#GTCCCTGGGTCATCCAGA#((.((.((((.(((((((((..#))))))))))))))))).	755	773	0.9230769230769231	-23.5	0	5.219529e-05	0.397	0.5558505777777778	-0.3295719424999998	-10.22084715711151	17	18	17	CDS		0	0
hsa-miR-331-3p	NM_001807	CEL	GCCCCTGGGCCTATCCTAGAA#CTTGGTATCAAGAGGCCACAAGAGTGGGACCCCAGGGGCT#((((((((((((((.((....#.)).)))))..))))))))).	2296	2336	0.8461538461538461	-27.6	1	3.237025e-07	0.441	0.0	0.0	-4.6730240064523	16	21	9	3UTR		0	0
hsa-miR-324-5p	NM_001807	CEL	CGCATCCCCTAGGGCATTGGTG#GCTGAGAAGGTGGGTTGCCCTGTGGGTGATGCC#.(((((((((((((((......#.))))))).))).))))).	802	835	0.8461538461538461	-25.9	1	1.84135e-05	0.397	-0.18502141176470593	0.06097935249999996	-3.793324837357118	15	19	7	CDS		0	0
hsa-miR-324-5p	NM_001807	CEL	CGCATCCCCTAGGGCATTGGTG#CACCATCACCCAGGACAGCACCTACGGGGATGA#..(((((((((((((..(((((#)))))............)).)))).))))))).	282	315	0.8461538461538461	-24.3	1	0.0007564783	0.412	2.6070592666666665	0.6902488612500001	-5.1900497996759025	18	33	7	CDS		0	0
hsa-miR-324-3p	NM_001807	CEL	CCCACTGCCCCAGGTGCTGCTGG#CAGCGGCTACCTGGAGATCACCAAGAAGATGGGCAGC#....((((((((((((((((((.#))))))).)))))).................))))).	1566	1603	0.8461538461538461	-29.5	0	0.0003497849	0.441	0.0	0.0	-9.546562468637928	18	37	7	CDS		0	0
hsa-miR-339-5p	NM_001807	CEL	TCCCTGTCCTCCAGGAGCTCACG#TGAGCCTTGGTATCAAGAGGCCACAAGAGTGGGACCCCAGGGGC#(((((((((((((((.(((((..#))))))))))....................)))))...))))).	2291	2335	0.9230769230769231	-23.8	1	3.405475e-07	0.426	0.0	0.0	-4.1706235265052785	20	44	10	3UTR		0	0
hsa-miR-133b	NM_001807	CEL	TTTGGTCCCCTTCAACCAGCTA#AGCTGGTCAGTGAGTTCACAATCACCAAGGGGCTCAGAG#(((((.(((((((((((((((.#)))))))...)))..............))))).))))).	1118	1157	0.9230769230769231	-21.9	0	3.109799e-06	0.456	-0.21396864374999988	-0.12492307750000001	-5.838533207394711	20	39	7	CDS		0	0
hsa-miR-133b	NM_001807	CEL	TTTGGTCCCCTTCAACCAGCTA#GGCCTTCGGGGGGGACCC#...((((((((((.....(((.#)))....)))))))))).	618	636	0.9230769230769231	-21.3	0	5.315326e-07	0.397	-0.41549238	-0.04077795500000001	-8.339878751753394	13	18	10	CDS		0	0
hsa-miR-325	NM_001807	CEL	CCTAGTAGGTGTCCAGTAAGTGT#GCGCTACTGGACCCTCACCTATCTGGC#.((((((((((((((((.(((((#))))))))))))....))))).)))).	1638	1665	0.9230769230769231	-24.8	1	0.000589561	0.382	0.0	0.0	-3.793324837357118	21	27	12	CDS		0	0
hsa-miR-345-5p	NM_001807	CEL	GCTGACTCCTAGTCCAGGGCTC#GAGTCCTGGGCCCAGGACCCAT#..((..((((.(((((((((((#)))))))))))..))))..)).	1186	1208	1.0	-24.8	0	1.956758e-06	0.456	0.04521500000000001	0.23204067749999993	-13.80177113078816	17	22	11	CDS		0	0
hsa-miR-345-5p	NM_001807	CEL	GCTGACTCCTAGTCCAGGGCTC#GAGCCCTGACGCTGGCCTATAAGGTGCCGCTGGCAGGCCTGGAGTACCCCATGCT#(((((((((..(((((((((((#))))))))...........................)))..)))))....)).)).	872	927	0.8461538461538461	-23.2	1	0.0004562537	0.412	0.10546110526315791	0.13674635999999998	-8.004855389940193	20	55	8	CDS		0	0
hsa-miR-346	NM_001807	CEL	TGTCTGCCCGCATGCCTGCCTCT#AGGTGCCGCTGGCAGGCCTGGAGTACCCCATGCTGCACTATGTGGGCTTCGTCCCTGTCATTGATGGAGACT#.(((((((((((((((((((...#.)))))))......................))))))))....................)))).	893	965	0.8205128205128205	-27.2	1	3.808855e-05	0.456	0.04558788852459019	0.20704559750000004	-3.793324837357118	19	63	8	CDS		0	0
hsa-miR-196b-5p	NM_001807	CEL	TAGGTAGTTTCCTGTTGTTGGG#CCCAACAACATCACGCTCTTCGGGGAGTCTGCTG#..((((((((((((((((((((#))))))))))............))))).))))).	634	668	0.8461538461538461	-22.5	1	1.929386e-06	0.368	-0.043782860606060625	-0.16584643999999998	-4.95700071937229	20	34	10	CDS		0	0
hsa-miR-196b-3p	NM_001807	CEL	TCGACAGCACGACACTGCCTTC#GAAGGTGGGTTGCCCTGTGGGT#((.((((..((((.((((((((#))))))))))))..)))).)).	807	829	0.8461538461538461	-21.7	0	2.050577e-06	0.397	-0.29988902500000003	0.023486467499999983	-9.721978425454914	18	22	12	CDS		0	0
hsa-miR-422a	NM_001807	CEL	ACTGGACTTAGGGTCAGAAGGC#GCCTCATCCGGCGAGCCATCAGCCAGAGCGGCGTGGCCCTGAGTCCC#...(((((((((((((....((#.))....))))))))))))).	713	760	0.9230769230769231	-26.4	0	3.499676e-06	0.368	-0.707266046153846	-0.10227123499999999	-6.514540193678739	15	21	13	CDS		0	0
hsa-miR-423-5p	NM_001807	CEL	TGAGGGGCAGAGAGCGAGACTTT#CGTCTCTCTGCAGACCCTCT#.(((((((((((((((.......#)).))))))))...))))).	678	698	0.9230769230769231	-24.7	1	0.01365014	0.368	-0.31057950526315786	-0.2616158999999999	-3.793324837357118	15	20	8	CDS		0	0
hsa-miR-423-3p	NM_001807	CEL	AGCTCGGTCTGAGGCCCCTCAGT#GGGCCTCATCCGGCGAGCC#.(((((.(.((((((((......#))))))))...).))))).	711	730	1.0	-25.6	0	0.001441241	0.324	-0.2920788	-0.06009162750000003	-6.3934010304742	14	19	8	CDS		0	0
hsa-miR-425-3p	NM_001807	CEL	ATCGGGAATGTCGTGTCCGCCC#GTGGACATCTTCAAGGGCATCCCCT#...(((.(((((((((((((..#)))))))).......))))).))).	160	185	0.8461538461538461	-20.9	0	6.737985e-05	0.426	0.746360425	0.05683596750000003	-8.058226728550057	16	25	8	CDS		0	0
hsa-miR-18b-5p	NM_001807	CEL	TAAGGTGCATCTAGTGCAGTTAG#CTGGAGTACCCCATGCTGCACTATGTGGGCTTC#..((((.(((.(((((((((...#.))))))))).))).)))).	910	943	0.9230769230769231	-22.1	0	0.0001718106	0.426	0.27812644444444445	0.058636064999999994	-9.32546172965396	16	20	9	CDS		0	0
hsa-miR-20b-5p	NM_001807	CEL	CAAAGTGCTCATAGTGCAGGTAG#TACCCCATGCTGCACTATGTGGGCTTC#..((((.(.((((((((((....#.)))))))))).).)))).	916	943	1.0	-23.0	0	0.0001718106	0.426	0.37810727999999993	0.13362186250000002	-7.5570769124893715	15	19	10	CDS		0	0
hsa-miR-20b-3p	NM_001807	CEL	ACTGTAGTATGGGCACTTCCAG#CTGGAGGTGCCAGCGTCTCTCTGCAGA#.((((((....(((((((((((#))))))))))).........)))))).	665	692	0.8461538461538461	-26.0	1	0.0003076031	0.368	0.08498072727272728	-0.26161606499999995	-11.230630368522041	17	27	11	CDS		0	0
hsa-miR-20b-3p	NM_001807	CEL	ACTGTAGTATGGGCACTTCCAG#CTGGCCTATAAGGTGCCGCTGGCAGGCCTGGAGTACCCCATGCTGCAC#..(((((((((((...((((((#.))))))...))))))))))).	883	931	1.0	-25.2	1	0.0003824945	0.397	0.033853890909090904	0.08597471000000004	-6.782339277446944	17	22	11	CDS		0	0
hsa-miR-448	NM_001807	CEL	TTGCATATGTAGGATGTCCCAT#ATGGGGCGCCTGCAACTGGTTGTGTT#..(((((((((((.((((((((#))))))))))))))......))))).	22	48	0.9230769230769231	-21.9	1	0.001481689	0.353	-0.9345484882352942	-0.7822473049999998	-5.813840636892696	19	26	14	5UTR		0	0
hsa-miR-449a	NM_001807	CEL	TGGCAGTGTATTGTTAGCTGGT#GCCAGCATCGACATGCCTGCCAT#((((((.(((.((((.((((((#))))))...))))))))))))).	1054	1077	0.8461538461538461	-24.8	0	0.0009460815	0.426	-1.0549553	-0.21787417000000003	-8.539084536786948	19	23	13	CDS		0	0
hsa-miR-431-5p	NM_001807	CEL	TGTCTTGCAGGCCGTCATGCA#TGTATGACGGCGAGGAGATC#.(((((....(((((((((((#)))))))))))...))))).	452	472	1.0	-23.7	0	9.032467e-06	0.456	2.5733022727272727	2.9290615775	-9.94954242798301	16	20	11	CDS		0	0
hsa-miR-431-5p	NM_001807	CEL	TGTCTTGCAGGCCGTCATGCA#GCATCGACATGCCTGCCATCAACAAGGGCAA#((((((((((((.(((((((.#)))).)))..))))))........)))))).	1058	1089	0.8461538461538461	-23.0	1	0.003265918	0.471	-0.02181734000000001	-0.4959466174999999	-5.226705058867908	19	31	6	CDS		0	0
hsa-miR-431-3p	NM_001807	CEL	CAGGTCGTCTTGCAGGGCTTCT#AGGGGCTCAGAGGCGCCAAGACGACCTT#.(((((((((((..(.((((((#.)))))).)))))))))))).	1145	1173	1.0	-27.9	1	7.354367e-05	0.397	-0.4092444363636364	-0.03353408999999999	-6.1723444478473795	18	21	12	CDS		0	0
hsa-miR-433-5p	NM_001807	CEL	TACGGTGAGCCTGTCATTATTC#ACGGGCTACCGG#..((((.(((((((........#))))))))))).	1432	1444	0.8461538461538461	-17.0	0	1.254961e-06	0.368	0.0	0.0	-7.469185894797857	11	12	11	CDS		0	0
hsa-miR-433-3p	NM_001807	CEL	ATCATGATGGGCTCCTCGGTGT#GCAAGTCTCCCGGGACCTGCCCGTTATGATC#(((((((((((((((.(((...#.))))))...)))))))))))).	357	388	1.0	-25.5	1	0.02887886	0.397	1.0914944	1.971020835	-4.1706235265052785	18	23	12	CDS		0	0
hsa-miR-433-3p	NM_001807	CEL	ATCATGATGGGCTCCTCGGTGT#ACACCGAGTCCTGGGCCCAG#.......(((((((((((((((#))))))))....))))))).	1181	1201	0.9487179487179487	-24.5	0	0.0003821686	0.471	-0.017870905263157908	0.1679903124999999	-17.110244939514768	15	20	8	CDS		0	0
hsa-miR-433-3p	NM_001807	CEL	ATCATGATGGGCTCCTCGGTGT#GCACTGGGGACGCCAATCT#.....(((.(((((((((((((#)))))))))).))).))).	536	555	0.9230769230769231	-23.5	0	4.99989e-05	0.368	2.6956270999999994	1.5526203300000003	-14.721989301696164	16	19	10	CDS		0	0
hsa-miR-329-5p	NM_001807	CEL	GAGGTTTTCTGGGTTTCTGTTTC#GAAGCGGAGCCTGAGAACCA#..(((((((.(((.(((((((((#))))))))))))))))))).	1611	1631	0.9230769230769231	-22.7	1	6.610473e-05	0.426	0.0	0.0	-7.056347105220874	19	20	19	CDS		0	0
hsa-miR-329-5p	NM_001807	CEL	GAGGTTTTCTGGGTTTCTGTTTC#ACAGTGACCGACCAGGAGGCCA#..(((((((((((((.((((...#)))).))))...))))))))).	1672	1694	0.9230769230769231	-20.2	1	0.001695558	0.294	0.0	0.0	-5.1900497996759025	17	22	9	CDS		0	0
hsa-miR-452-5p	NM_001807	CEL	AACTGTTTGCAGAGGAAACTGA#TCGGGGAGTCTGCTGGAGGTGCCAGCGTCTCTCTGCAGACC#....((((((((((((..(((.#.)))..)).)))))))))).	653	694	0.9230769230769231	-21.3	0	0.0005721308	0.353	-0.015087830769230762	-0.21197017999999998	-9.546562468637928	15	20	10	CDS		0	0
hsa-miR-409-5p	NM_001807	CEL	AGGTTACCCGAGCAACTTTGCAT#ATGGCCATTGCTTGGGTGAA#...((((((((((((........#.)))))))))))).	586	606	0.9230769230769231	-18.6	0	0.000103477	0.382	0.21260699999999996	0.7326041275000003	-6.747589273982352	12	14	12	CDS		0	0
hsa-miR-410-5p	NM_001807	CEL	AGGTTGTCTGTGATGAGTTCG#GGGCTCAGAGGCGCCAAGACGACCTT#(((((((((((..(((((((.#)))))))...))....))))))))).	1147	1173	0.8461538461538461	-21.5	1	7.354367e-05	0.397	-0.25510686666666665	0.007083272499999987	-8.573508368464264	18	26	9	CDS		0	0
hsa-miR-483-5p	NM_001807	CEL	AAGACGGGAGGAAAGAAGGGAG#CTCCCATCTTGAGCTCTTCCTGA#....((((((((((((.(((((#))))).))))....)))))))).	2339	2362	0.9615384615384616	-22.0	0	0.007574981	0.414	0.0	0.0	-9.546562468637928	17	23	8	3UTR		0	0
hsa-miR-483-5p	NM_001807	CEL	AAGACGGGAGGAAAGAAGGGAG#CCCTTCGCAGCTCCCA#.....(((((....((((((..#))))))....))))).	181	197	0.9230769230769231	-21.3	0	0.06256724	0.426	0.5857945333333333	0.29379923375000006	-21.98314795864376	11	16	6	CDS		0	0
hsa-miR-483-5p	NM_001807	CEL	AAGACGGGAGGAAAGAAGGGAG#TCCCTCTCGGATGCCCGTCTA#.(((((((......(((((((.#))))).)).....))))))).	1341	1362	1.0	-21.6	1	7.350945e-05	0.368	0.03598425000000002	0.48056634948275856	-14.409769279124415	14	21	7	CDS		0	0
hsa-miR-483-5p	NM_001807	CEL	AAGACGGGAGGAAAGAAGGGAG#CTCCCGGGACCTGCCCGTTA#..(((((((((......(((((#)))))....))).)))))).	363	383	0.8461538461538461	-21.3	1	1.427516e-05	0.382	1.6488939999999999	2.2772547349999996	-11.418273199709544	14	20	6	CDS		0	0
hsa-miR-483-3p	NM_001807	CEL	TCACTCCTCTCCTCCCGTCTT#AAGAGGAATATCGCGGCCTTCGGGGGGGACCCCAACAACATCACGCTCTTCGGGGAGTC#..(((((((((((((((....#.)))))))).......................))))))).	604	663	0.9230769230769231	-21.4	1	0.0001587143	0.353	-0.14550394736842104	0.06620684750000005	-4.95700071937229	15	40	8	CDS		0	0
hsa-miR-484	NM_001807	CEL	TCAGGCTCAGTCCCCTCCCGAT#TCGGGGGGGACCCCAACAACATCACGCTCTTCGGGGAGTCTGC#.(((((((.((((((.(((((.#)))))))))))........................))))))).	623	666	0.9230769230769231	-28.1	1	1.378938e-05	0.353	0.028173257142857153	-0.15980218499999999	-5.082763575906494	18	43	11	CDS		0	0
hsa-miR-487a-3p	NM_001807	CEL	AATCATACAGGGACATCCAGTT#CTGGGTGACTCTGTGGAC#..((.(((((((.(((((((..#))))))).))))))))).	148	166	0.8461538461538461	-20.0	0	1.380415e-05	0.426	1.2480355714285716	0.2598087875	-10.365168506851004	16	18	9	CDS		0	0
hsa-miR-488-5p	NM_001807	CEL	CCCAGATAATGGCACTCTCAA#GAGGTGCCAGCGTCTCTCTGCAGACCCTCTCCCCCTACAACAAGGGC#(((((((..((((((.(((..#)))))))))..))))............................))).	668	715	0.8461538461538461	-19.6	1	0.0002265037	0.353	-0.2771268171428571	-0.16085374749999987	-7.540648113931671	16	47	9	CDS		0	0
hsa-miR-489-5p	NM_001807	CEL	GGTCGTATGTGTGACGCCATTT#GGCACCAACAACATGGACGGCCA#(((((((((((((..(((....#)))..)).)).)))..)))))).	1024	1047	0.9230769230769231	-17.8	1	0.004116492	0.456	-0.2842679411764706	0.011770032500000055	-5.529863923972706	16	23	6	CDS		0	0
hsa-miR-490-5p	NM_001807	CEL	CCATGGATCTCCAGGTGGGT#ACCCTACACTACGGAAAACAGCGGCTACCTGGAGATCACCAAGAAGATGGG#((((((((((((((((((.(#.).))))))))))))).).......)))).	1548	1599	0.9230769230769231	-25.8	1	0.001908795	0.441	0.0	0.0	-3.937574446201665	19	30	13	CDS		0	0
hsa-miR-490-5p	NM_001807	CEL	CCATGGATCTCCAGGTGGGT#GCCTCCTGGGTGACTCTGTGGA#(((((((((((((((.((((#)))))))))).)).))))))).	143	165	0.9230769230769231	-23.4	1	1.183736e-05	0.426	0.6330200117647059	0.05877829875000003	-4.1706235265052785	19	22	10	CDS		0	0
hsa-miR-490-3p	NM_001807	CEL	CAACCTGGAGGACTCCATGCTG#CGGCGTGGCCCTGAGTCCCTGGGTC#..((((((.(((((((((((((#)))))))).....))))))))))).	741	766	0.8461538461538461	-25.6	1	6.722854e-05	0.382	-0.04125825555555555	-0.37643829999999995	-6.013390377618052	19	25	11	CDS		0	0
hsa-miR-490-3p	NM_001807	CEL	CAACCTGGAGGACTCCATGCTG#GGCGCCTTCCTCATGGGGTCCGGCCATGGG#...(((((.((((((((((...#.))))))))))..))).)).	400	430	0.9230769230769231	-24.0	0	2.214861e-09	0.441	2.6584556999999998	2.6025150575	-7.570929851924502	15	20	10	CDS		0	0
hsa-miR-490-3p	NM_001807	CEL	CAACCTGGAGGACTCCATGCTG#CAGCACTGGGGACGCCAATCTGCCAGGTA#..((((((.(((((((((((((#))))).))))).......))).)))))).	534	563	0.8461538461538461	-23.8	1	0.002629721	0.412	2.995473066666666	1.4589497050000002	-6.013390377618052	19	29	6	CDS		0	0
hsa-miR-491-5p	NM_001807	CEL	AGTGGGGAACCCTTCCATGAGG#CCTCATGGGGTCCGGCCATGGGGCCAACTTCCTCAA#..((((((((((((((((((((#)))))))))..........)))).....))))))).	408	444	1.0	-24.7	1	0.0004506318	0.412	3.5386655428571436	2.1783941400000004	-4.95700071937229	20	36	9	CDS		0	0
hsa-miR-491-5p	NM_001807	CEL	AGTGGGGAACCCTTCCATGAGG#CCTTCGGGGGGGACCCCAA#..(((((..(((((((..((((#)))).))))))).))))).	620	639	0.8461538461538461	-23.6	0	1.268502e-06	0.382	0.04602717142857143	-0.06655429500000001	-8.327025306798683	16	19	7	CDS		0	0
hsa-miR-146b-3p	NM_001807	CEL	GCCCTGTGGACTCAGTTCTGGT#GCCAGAGCGGCGTGGCCCTGAGTCCCTGGGTC#((((.(.(((((((((((((((#))))))))..........)))))))).)))).	734	766	0.8461538461538461	-27.8	0	6.722854e-05	0.382	0.03567193599999999	-0.3194178124999999	-9.600298155885454	20	32	8	CDS		0	0
hsa-miR-146b-3p	NM_001807	CEL	GCCCTGTGGACTCAGTTCTGGT#CCAGAGGCTGATGCTCACCATGGGGCG#(((((((((..((((((((((.#)))))).))))......))))))))).	3	30	1.0	-27.2	1	1.687558e-06	0.373	0.0	0.0	-8.004855389940193	19	27	9	5UTR		0	0
hsa-miR-146b-3p	NM_001807	CEL	GCCCTGTGGACTCAGTTCTGGT#GCTGGTCAGTGAGTTCACAATCACCAAGGGGCT#((((((((((((((.(.(((((#)))))..).)))))))))).........)))).	1119	1152	0.9230769230769231	-24.2	1	3.388315e-05	0.471	-0.0859356347826087	-0.21553100749999998	-4.6730240064523	20	33	10	CDS		0	0
hsa-miR-202-3p	NM_001807	CEL	AGAGGTATAGGGCATGGGAA#CCCAGGACAGCACCTACGGGGATGAAGACTGCCTGTACCTCA#.((((((((.((((((((..#)))).........................)))))))))))).	290	332	0.9230769230769231	-21.1	1	0.04350006	0.426	2.0565272424242425	0.40445783874999996	-5.035831305685297	16	42	12	CDS		0	0
hsa-miR-492	NM_001807	CEL	AGGACCTGCGGGACAAGATTCTT#TGCCTGCAGGCCA#.((.((((((((.((........#)))))))))))).	271	284	0.9230769230769231	-20.0	0	0.001609137	0.441	-1.9995239999999996	0.7081036024999998	-8.347526805286165	12	13	12	CDS		0	0
hsa-miR-493-5p	NM_001807	CEL	TTGTACATGGTAGGCTTTCATT#GGTGGGGGCCGACCATGC#.....((((((.((((((((((#)))))))))).)))))).	1371	1389	0.9230769230769231	-21.4	0	0.0001332291	0.426	0.0	0.0	-17.012402953046756	16	18	10	CDS		0	0
hsa-miR-493-5p	NM_001807	CEL	TTGTACATGGTAGGCTTTCATT#GAAGCTGGGCGCCGTGTACAC#.((((((((((.((((((....#))))))....)))))))))).	84	105	0.8461538461538461	-18.8	1	0.0001186289	0.368	-0.27141618	-0.14419422999999984	-7.140128146953473	16	21	10	CDS		0	0
hsa-miR-493-3p	NM_001807	CEL	TGAAGGTCTACTGTGTGCCAGG#TCTGGCGCTGCCCACAGTGACCG#....((((.(((((((((((((#)))))))).....))))))))).	1659	1682	0.9230769230769231	-23.4	0	0.0009551309	0.324	0.0	0.0	-10.602952126883691	17	23	9	CDS		0	0
hsa-miR-432-3p	NM_001807	CEL	CTGGATGGCTCCTCCATGTCT#GGCGTGGCCCTGAGTCCCTGGGTCATCCAGA#(((((((((((..(((((((.#)))))))............))))))))))).	742	773	0.8461538461538461	-25.2	1	5.219529e-05	0.397	0.38606003636363634	-0.3123876224999999	-8.573508368464264	18	31	11	CDS		0	0
hsa-miR-432-3p	NM_001807	CEL	CTGGATGGCTCCTCCATGTCT#GGATCTATGGAGGCGCCTTCCT#..(((.(((.(((((((((((#))))..))))))).))).))).	389	411	0.8653846153846154	-24.6	0	4.116547e-05	0.382	2.4182740000000003	2.5150976675	-8.100465948893515	17	22	7	CDS		0	0
hsa-miR-494-5p	NM_001807	CEL	AGGTTGTCCGTGTTGTCTTCTCT#CAGGCACCAACAACATGGACGGCCA#.(((((((((((((((.......#.))))))))))))))).	1022	1047	0.9230769230769231	-25.5	1	0.004116492	0.456	-0.33009234666666665	-0.0038519150000000113	-3.793324837357118	15	17	15	CDS		0	0
hsa-miR-494-5p	NM_001807	CEL	AGGTTGTCCGTGTTGTCTTCTCT#GGACCAACTTTGCCAAAACAGGGGACCCCAACATGGGCGACTC#.((((((((((((((...(((((#.)))))...)))))))))))))).	1484	1527	0.8461538461538461	-25.7	1	5.440975e-06	0.412	0.0	0.0	-4.026373917660731	19	24	14	CDS		0	0
hsa-miR-495-5p	NM_001807	CEL	GAAGTTGCCCATGTTATTTTCG#AACATGGGCGACTCG#(.(((((((((((((.......#)))))))))))))).	1513	1528	1.0	-21.8	1	3.420687e-06	0.412	0.0	0.0	-5.334299408520449	14	15	14	CDS		0	0
hsa-miR-193b-5p	NM_001807	CEL	CGGGGTTTTGAGGGCGAGATGA#CAGCTCCCACCAAGGCCCTGG#((((((((((..((.(((.((.#)).)))))..)))))))))).	188	209	0.9230769230769231	-24.2	1	0.001476741	0.397	0.039354839999999995	0.13748670624999992	-10.844601791459004	17	21	10	CDS		0	0
hsa-miR-181d-3p	NM_001807	CEL	CCACCGGGGGATGAATGTCAC#GACTTCATCCCCG#......(((((((((.(((..#)))))))))))).	961	974	0.8461538461538461	-20.9	0	0.001011271	0.412	-0.14540537777777782	0.14143290750000004	-15.799607484947062	12	13	12	CDS		0	0
hsa-miR-512-5p	NM_001807	CEL	CACTCAGCCTTGAGGGCACTTTC#GAAGACTGCCTGTACCTCAACATTTGGGTGCCCCAGGGCAGGAA#...((.((((((.((((((((..#.))))))))))))))..)).	313	357	0.9230769230769231	-25.6	0	9.600223e-07	0.397	1.2518855	1.0164691449999999	-9.704629567538028	16	20	14	CDS		0	0
hsa-miR-498-5p	NM_001807	CEL	TTTCAAGCCAGGGGGCGTTTTTC#GGAAGGCGTCAATAAGAAGCTCGGCCTCCTGGGTGAC#..(((..(((((((((((((((.#.))))))...))))))))).))).	120	157	0.9230769230769231	-22.7	0	2.873855e-05	0.441	0.16711634999999994	0.23747198374999995	-8.401646015436656	18	24	9	CDS		0	0
hsa-miR-498-3p	NM_001807	CEL	AAAGCACCTCCAGAGCTTGAAGC#CTTCGGGGGGGACCCCAACAACATCACGCTCTTCGGGGAGTCTGCTGGAGGTGCC#...(((((((((((((((((((.#.)))))))....)).)))))))))).	621	676	0.9230769230769231	-26.9	0	3.898369e-08	0.397	-0.30509699999999995	-0.1526894025	-6.514540193678739	19	26	10	CDS		0	0
hsa-miR-515-3p	NM_001807	CEL	GAGTGCCTTCTTTTGGAGCGTT#GATGACTCCAAGGAAGCTCAGATGCCTGCAGTCA#((.(((((((.(((((((((((#)))).)))))))))))...........))).)).	2239	2273	0.8461538461538461	-19.5	0	7.349953e-05	0.485	0.0	0.0	-8.319888395918463	20	34	11	CDS		0	0
hsa-miR-519e-3p	NM_001807	CEL	AAGTGCCTCCTTTTAGAGTGTT#TCTGGATCTATGGAGGCGCC#..((((((((...((((.....#.)))).)))))))).	386	406	1.0	-18.4	1	0.0003915595	0.368	1.83883575	2.5324844675000002	-12.417709117045238	12	15	8	CDS		0	0
hsa-miR-520f-3p	NM_001807	CEL	AAGTGCTTCCTTTTAGAGGGTT#GGCCTTCGGGATCAGCACA#..(((((((((....(((((((#)))))))))))..))))).	568	587	0.9230769230769231	-18.0	1	0.00595965	0.485	-0.33144129090909097	1.2253509050000004	-11.18522411940593	16	19	11	CDS		0	0
hsa-miR-519c-5p	NM_001807	CEL	CTCTAGAGGGAAGCGCTTTCTG#CGGGACCTGCCCGTTATGATCTGGATCTATGGAGGCGCCTTCCTCATGGGGT#(((((((((((.((((((((..#.)))))))).)))))).))))).	367	419	0.8461538461538461	-26.8	1	1.12268e-05	0.441	2.086025583333334	2.59571979	-7.284377755798021	19	23	8	CDS		0	0
hsa-miR-520a-5p	NM_001807	CEL	CTCCAGAGGGAAGTACTTTCT#GGAGGCGCCTTCCTCATGGGGT#(((((((((((.((.(((((.#))))).)).)))))).))))).	397	419	0.9230769230769231	-21.2	1	1.12268e-05	0.441	2.302853966666667	2.563485719999999	-8.019827316048655	18	22	6	CDS		0	0
hsa-miR-526b-5p	NM_001807	CEL	CTCTTGAGGGAAGCACTTTCTGT#AGAGGAATATCGCGGCCTTCGGGGGG#((((((((((..((...((((..#.))))....))..)))))))))).	605	631	0.8461538461538461	-19.7	1	3.809867e-05	0.412	-0.07180792000000001	-0.16611847249999998	-11.077650871762618	16	24	10	CDS		0	0
hsa-miR-519b-5p	NM_001807	CEL	CTCTAGAGGGAAGCGCTTTCTG#CGGGACCTGCCCGTTATGATCTGGATCTATGGAGGCGCCTTCCTCATGGGGT#(((((((((((.((((((((..#.)))))))).)))))).))))).	367	419	0.8461538461538461	-26.8	1	1.12268e-05	0.441	2.086025583333334	2.59571979	-7.284377755798021	19	23	8	CDS		0	0
hsa-miR-525-5p	NM_001807	CEL	CTCCAGAGGGATGCACTTTCT#GGAGGCGCCTTCCTCATGGGGT#(((((((((((.((.(((((.#))))).)).)))))).))))).	397	419	0.9230769230769231	-23.7	1	1.12268e-05	0.441	2.302853966666667	2.563485719999999	-8.019827316048655	18	22	6	CDS		0	0
hsa-miR-525-5p	NM_001807	CEL	CTCCAGAGGGATGCACTTTCT#AGAGTGCCAAGACCTACGCCTACCTGTTTTCCCATCCCTCTCGGAT#.((((((((((((((((((..#)))))))..........................)))))))).))).	1307	1353	0.9230769230769231	-21.8	1	0.003856068	0.382	0.18369951555555558	0.5318641655769231	-3.793324837357118	18	46	8	CDS		0	0
hsa-miR-525-3p	NM_001807	CEL	GAAGGCGCTTCCCTTTAGAGCG#TGATCTGGATCTATGGAGGCGCCTTCC#((((((((((((...((((...#.)))).)))))))))))).	383	410	1.0	-26.1	1	5.019533e-05	0.397	2.172755166666667	2.56453503	-6.818994536638949	16	19	12	CDS		0	0
hsa-miR-525-3p	NM_001807	CEL	GAAGGCGCTTCCCTTTAGAGCG#CGTTTTCGGGAAGCCCTTCG#(((((.(((((((...((((((#)))))).)))))))))))).	1404	1424	1.0	-25.6	0	0.0002039511	0.397	0.0	0.0	-7.6638717654693655	18	20	12	CDS		0	0
hsa-miR-523-5p	NM_001807	CEL	CTCTAGAGGGAAGCGCTTTCTG#CGGGACCTGCCCGTTATGATCTGGATCTATGGAGGCGCCTTCCTCATGGGGT#(((((((((((.((((((((..#.)))))))).)))))).))))).	367	419	0.8461538461538461	-26.8	1	1.12268e-05	0.441	2.086025583333334	2.59571979	-7.284377755798021	19	23	8	CDS		0	0
hsa-miR-523-3p	NM_001807	CEL	GAACGCGCTTCCCTATAGAGGGT#ATCTGGATCTATGGAGGCGCCTTCC#(((.((((((((..(((((....#.))))))))))))).))).	385	410	0.9230769230769231	-20.3	0	5.019533e-05	0.397	1.2533932500000002	2.5789571675000005	-9.115567251347505	16	19	13	CDS		0	0
hsa-miR-518f-5p	NM_001807	CEL	CTCTAGAGGGAAGCACTTTCTC#GGAGGCGCCTTCCTCATGGGGT#(((((((((((.((.(((((..#))))).)).)))))).))))).	397	419	0.9230769230769231	-21.4	1	1.12268e-05	0.441	2.302853966666667	2.563485719999999	-8.019827316048655	18	22	6	CDS		0	0
hsa-miR-520b-5p	NM_001807	CEL	CCTCTACAGGGAAGCGCTTTC#GGAGGCGCCTTCCTCATGGGGT#((((...(((((.((((((((#)))))))).)))))...)))).	397	419	0.8461538461538461	-23.0	0	1.12268e-05	0.441	4.02448875	2.5815204874999997	-12.790387529744747	17	22	8	CDS		0	0
hsa-miR-520b-5p	NM_001807	CEL	CCTCTACAGGGAAGCGCTTTC#GAAGGTGGGTTGCCCTGTGGGT#..(((((((((...(((((((#))))))).....))))))))).	807	829	0.9230769230769231	-22.0	1	2.050577e-06	0.397	-0.18012071111111114	-0.1483559349999999	-10.449774559155296	16	22	9	CDS		0	0
hsa-miR-526a-5p	NM_001807	CEL	CTCTAGAGGGAAGCACTTTCTG#AGAAGGTGGGTTGCCCTGTGGGT#.((((.((((...((((((((.#)))))))).....)))).)))).	806	829	0.8461538461538461	-21.1	0	2.050577e-06	0.397	-0.213968025	0.033640789999999976	-13.154991996223112	16	23	8	CDS		0	0
hsa-miR-526a-5p	NM_001807	CEL	CTCTAGAGGGAAGCACTTTCTG#GGAGGCGCCTTCCTCATGGGGT#(((((((((((.((.(((((..#))))).)).)))))).))))).	397	419	0.9230769230769231	-21.4	1	1.12268e-05	0.441	2.302853966666667	2.563485719999999	-8.019827316048655	18	22	6	CDS		0	0
hsa-miR-520c-5p	NM_001807	CEL	CTCTAGAGGGAAGCACTTTCTG#AGAAGGTGGGTTGCCCTGTGGGT#.((((.((((...((((((((.#)))))))).....)))).)))).	806	829	0.8461538461538461	-21.1	0	2.050577e-06	0.397	-0.213968025	0.033640789999999976	-13.154991996223112	16	23	8	CDS		0	0
hsa-miR-520c-5p	NM_001807	CEL	CTCTAGAGGGAAGCACTTTCTG#GGAGGCGCCTTCCTCATGGGGT#(((((((((((.((.(((((..#))))).)).)))))).))))).	397	419	0.9230769230769231	-21.4	1	1.12268e-05	0.441	2.302853966666667	2.563485719999999	-8.019827316048655	18	22	6	CDS		0	0
hsa-miR-518c-5p	NM_001807	CEL	TCTCTGGAGGGAAGCACTTTCTG#CAGAAGGTGGGTTCGTGGAAGGCGTCAATAAGAAGCTCGGCCTCCTGGGT#.(((.((((((((.(((((((((#)))))))))..)))..........................))))).))).	104	154	0.8461538461538461	-20.9	0	1.493611e-05	0.441	0.3268188444444445	0.005364441250000074	-8.769201929689997	20	50	9	CDS		0	0
hsa-miR-518c-5p	NM_001807	CEL	TCTCTGGAGGGAAGCACTTTCTG#AGAAGGTGGGTTGCCCTGTGGGTGAT#((((((.((((...((((((((.#)))))))).....)))).)))).)).	806	832	0.8461538461538461	-20.3	0	3.049931e-05	0.412	-0.213968025	0.033640789999999976	-10.97403482085599	18	26	8	CDS		0	0
hsa-miR-524-3p	NM_001807	CEL	GAAGGCGCTTCCCTTTGGAGT#TCTGGATCTATGGAGGCGCCTTCC#((((((((((((...((((..#.)))).)))))))))))).	386	410	1.0	-25.8	1	5.019533e-05	0.397	2.3722388333333333	2.5194746875	-6.818994536638949	16	19	12	CDS		0	0
hsa-miR-519d-5p	NM_001807	CEL	CCTCCAAAGGGAAGCGCTTTCTGTT#GGCAGGAAGCAAGTCTCCCGGGACCTGCCCGTTATGATCTGGATCTATGGAGGC#((((((..((((.((((((((((((#))))))))))..)).))))............................)))))).	349	403	0.9230769230769231	-25.8	0	0.001043277	0.353	2.9340509285714282	1.89563693	-9.08402652291986	22	54	10	CDS		0	0
hsa-miR-519d-3p	NM_001807	CEL	CAAAGTGCCTCCCTTTAGAGTG#TCTGGATCTATGGAGGCGCC#....((((((((...((((...#.)))).)))))))).	386	406	0.8461538461538461	-18.4	0	0.0003915595	0.368	1.83883575	2.5324844675000002	-12.427982559075213	12	15	8	CDS		0	0
hsa-miR-520d-3p	NM_001807	CEL	AAAGTGCTTCTCTTTGGTGGGT#TCACCAAGGGGCTCAGAGGCGCC#...(((((((((((((((((..#))))))))).....)))))))).	1139	1162	0.8461538461538461	-22.0	0	7.39779e-07	0.456	-0.10816476363636364	-0.15460506999999993	-6.514540193678739	17	23	9	CDS		0	0
hsa-miR-520d-3p	NM_001807	CEL	AAAGTGCTTCTCTTTGGTGGGT#GCCTGCCATCAACAAGGGCAACAAGAAAGTCACGGAGGAGGACTTC#.((((.(((((((.((((((((#)))))))).........................))))))).)))).	1068	1114	0.9230769230769231	-21.3	0	0.0002045348	0.529	0.3640478	-0.5123497374999999	-6.55112351607057	19	46	8	CDS		0	0
hsa-miR-520d-3p	NM_001807	CEL	AAAGTGCTTCTCTTTGGTGGGT#GCCCACCGAGATTGCCCTAGCCCAGCACA#...(((((((((...(((((((#)))))))))))............))))).	1266	1295	0.9230769230769231	-21.0	0	0.006283727	0.412	0.17397865714285712	0.3445195024999999	-9.395960284116024	16	29	11	CDS		0	0
hsa-miR-520g-5p	NM_001807	CEL	TCTAGAGGAAGCACTTTCTGTTT#GGAGGCGCCTTCCTCATGGGG#((((((((((((.(((((.....#))))).)).)))))).)))).	397	418	0.8461538461538461	-19.0	1	5.593522e-06	0.441	2.004247042857143	2.5908064949999994	-5.226705058867908	17	21	6	CDS		0	0
hsa-miR-518e-5p	NM_001807	CEL	CTCTAGAGGGAAGCGCTTTCTG#CGGGACCTGCCCGTTATGATCTGGATCTATGGAGGCGCCTTCCTCATGGGGT#(((((((((((.((((((((..#.)))))))).)))))).))))).	367	419	0.8461538461538461	-26.8	1	1.12268e-05	0.441	2.086025583333334	2.59571979	-7.284377755798021	19	23	8	CDS		0	0
hsa-miR-518d-5p	NM_001807	CEL	CTCTAGAGGGAAGCACTTTCTG#AGAAGGTGGGTTGCCCTGTGGGT#.((((.((((...((((((((.#)))))))).....)))).)))).	806	829	0.8461538461538461	-21.1	0	2.050577e-06	0.397	-0.213968025	0.033640789999999976	-13.154991996223112	16	23	8	CDS		0	0
hsa-miR-518d-5p	NM_001807	CEL	CTCTAGAGGGAAGCACTTTCTG#GGAGGCGCCTTCCTCATGGGGT#(((((((((((.((.(((((..#))))).)).)))))).))))).	397	419	0.9230769230769231	-21.4	1	1.12268e-05	0.441	2.302853966666667	2.563485719999999	-8.019827316048655	18	22	6	CDS		0	0
hsa-miR-522-5p	NM_001807	CEL	CTCTAGAGGGAAGCGCTTTCTG#CGGGACCTGCCCGTTATGATCTGGATCTATGGAGGCGCCTTCCTCATGGGGT#(((((((((((.((((((((..#.)))))))).)))))).))))).	367	419	0.8461538461538461	-26.8	1	1.12268e-05	0.441	2.086025583333334	2.59571979	-7.284377755798021	19	23	8	CDS		0	0
hsa-miR-519a-5p	NM_001807	CEL	CTCTAGAGGGAAGCGCTTTCTG#CGGGACCTGCCCGTTATGATCTGGATCTATGGAGGCGCCTTCCTCATGGGGT#(((((((((((.((((((((..#.)))))))).)))))).))))).	367	419	0.8461538461538461	-26.8	1	1.12268e-05	0.441	2.086025583333334	2.59571979	-7.284377755798021	19	23	8	CDS		0	0
hsa-miR-519a-2-5p	NM_001807	CEL	CCTCTACAGGGAAGCGCTTTC#GGAGGCGCCTTCCTCATGGGGT#((((...(((((.((((((((#)))))))).)))))...)))).	397	419	0.8461538461538461	-23.0	0	1.12268e-05	0.441	4.02448875	2.5815204874999997	-12.790387529744747	17	22	8	CDS		0	0
hsa-miR-519a-2-5p	NM_001807	CEL	CCTCTACAGGGAAGCGCTTTC#GAAGGTGGGTTGCCCTGTGGGT#..(((((((((...(((((((#))))))).....))))))))).	807	829	0.9230769230769231	-22.0	1	2.050577e-06	0.397	-0.18012071111111114	-0.1483559349999999	-10.449774559155296	16	22	9	CDS		0	0
hsa-miR-500a-5p	NM_001807	CEL	TAATCCTTGCTACCTGGGTGAGA#TCAAGAAGAGATGCCTGCAGGCCACCATCACCCAGGACAGCACCTACGGGGATG#..(((((((((.(((((((((..#.)))))))))..))))......))))).	260	314	0.9230769230769231	-25.7	1	0.0005387577	0.426	-0.3346114222222222	0.67035739875	-8.303804028968646	18	28	9	CDS		0	0
hsa-miR-501-5p	NM_001807	CEL	AATCCTTTGTCCCTGGGTGAGA#TCACCCAGGACAGCACCTACGGGGATG#.(((((((((.(((((((((..#)))))))))))))........))))).	287	314	0.8974358974358974	-24.3	1	0.0005387577	0.426	2.656349222222222	0.5371937087500006	-6.618099312767468	18	27	13	CDS		0	0
hsa-miR-501-3p	NM_001807	CEL	AATGCACCCGGGCAAGGATTCT#GAGTCCTGGGCCCAGGA#......((.((((.(((((((.#)))))))..)))).)).	1186	1203	0.8461538461538461	-21.3	0	1.082614e-06	0.456	-0.31104842857142856	0.27343908999999994	-17.47978798040962	13	17	7	CDS		0	0
hsa-miR-501-3p	NM_001807	CEL	AATGCACCCGGGCAAGGATTCT#CCATTGCTTGGGTGA#....(((((((((((((.....#)).))))))))))).	590	605	1.0	-21.2	0	6.762275e-05	0.397	0.13826468571428568	0.4900816624999999	-9.546562468637928	13	15	11	CDS		0	0
hsa-miR-502-5p	NM_001807	CEL	ATCCTTGCTATCTGGGTGCTA#CACCCAGGACAGCACCTACGGGGATG#(((((((((.((((((((...#))))))))..))))......))))).	288	314	0.8717948717948718	-20.5	1	0.0005387577	0.426	2.3718152666666668	0.63094021125	-5.180080914529843	17	26	8	CDS		0	0
hsa-miR-503-5p	NM_001807	CEL	TAGCAGCGGGAACAGTTCTGCAG#GCGGAGCCTGAGAACCAACTTCCTGCGCTAC#((((.((((((((((((((((..#))))))).)).........))))))))))).	1614	1645	0.8653846153846154	-24.0	0	0.009906147	0.397	0.0	0.0	-8.056611621014136	20	31	11	CDS		0	0
hsa-miR-503-3p	NM_001807	CEL	GGGGTATTGTTTCCGCTGCCAGG#CTGGCAGGCCTGGAGTACCCCA#((((((((.(.....(((((((.#)))))))....).)))))))).	901	923	1.0	-28.0	1	9.620098e-05	0.382	0.46559097499999996	0.07191485249999999	-14.046961979891417	16	22	8	CDS		0	0
hsa-miR-503-3p	NM_001807	CEL	GGGGTATTGTTTCCGCTGCCAGG#CCAGGGCAGGAAGCAAGTCTCCCG#((((..((((((((..((((.((#))..))))))))))))..).))).	345	369	1.0	-24.2	0	0.0001617183	0.426	2.5934077500000003	1.8936810525000003	-10.926069022761432	18	24	12	CDS		0	0
hsa-miR-504-5p	NM_001807	CEL	AGACCCTGGTCTGCACTCTATC#AGAGTGGGACCCCAGGGG#...(((((((((.((((((...#)))))))))))..)))).	2316	2334	0.8846153846153846	-21.7	0	3.30944e-07	0.412	0.0	0.0	-7.803670806344982	15	18	11	3UTR		0	0
hsa-miR-504-5p	NM_001807	CEL	AGACCCTGGTCTGCACTCTATC#AGAGATGCCTGCAGGCCACCATCACCCAGGACAGCACCTACGGGG#...((((((((((((((((...#)))).....))))))))).......................))).	266	311	0.8461538461538461	-19.2	0	0.0001180919	0.412	0.9001650954545455	0.5542445475	-6.514540193678739	16	45	9	CDS		0	0
hsa-miR-504-3p	NM_001807	CEL	GGGAGTGCAGGGCAGGGTTTC#GAGGCCACCCCTGTGCCCCCC#(((.((((((((...((((((#))))))..)))))))).))).	1687	1708	0.8461538461538461	-25.7	0	8.492017e-05	0.265	0.0	0.0	-9.85101681159814	17	21	8	CDS		0	0
hsa-miR-504-3p	NM_001807	CEL	GGGAGTGCAGGGCAGGGTTTC#GACTCTGAGGCTGCCCCTGTGCCCCCC#(((.(((((((((((((((..#))))))).......)))))))).))).	2209	2236	0.8461538461538461	-24.8	0	0.000391038	0.338	0.0	0.0	-6.969596721160855	18	27	8	CDS		0	0
hsa-miR-505-5p	NM_001807	CEL	GGGAGCCAGGAAGTATTGATGT#CTTCCTGGTGCCCA#(((.(((((((((.........#))))))))).))).	1257	1271	1.0	-22.5	0	0.0005621562	0.397	0.3753298444444444	0.39763436999999996	-8.79493527923551	12	14	9	CDS		0	0
hsa-miR-505-5p	NM_001807	CEL	GGGAGCCAGGAAGTATTGATGT#GCATCCCCTTCGCAGCTCCCA#((((((...((((....(((((#)))))..))))...)))))).	176	197	0.8461538461538461	-20.9	0	0.06256724	0.426	-1.14934655	0.24818861875000006	-10.676624126574033	15	21	6	CDS		0	0
hsa-miR-513a-5p	NM_001807	CEL	TTCACAGGGAGGTGTCAT#GGCGCCTTCCTCATGGGG#((((.(((((((((((..#)))))))))))..)))).	400	418	0.9230769230769231	-19.8	0	5.593522e-06	0.441	2.8382279090909095	2.6606966074999994	-8.056611621014136	15	18	11	CDS		0	0
hsa-miR-506-5p	NM_001807	CEL	TATTCAGGAAGGTGTTACTTAA#AGCTCTTCCTGAATAA#((((((((((((.(((......#))))))))))))))).	2350	2366	0.9230769230769231	-17.9	1	0.1650335	0.426	0.0	0.0	-5.226705058867908	15	16	15	3UTR		0	0
hsa-miR-506-3p	NM_001807	CEL	TAAGGCACCCTTCTGAGTAGA#TCTGCTGGAGGTGCCA#...((((((..(((.((((((#))))))))))))))).	661	677	0.8461538461538461	-19.7	0	1.014547e-07	0.382	0.278126	-0.17022704249999998	-11.317270697667903	15	16	15	CDS		0	0
hsa-miR-508-5p	NM_001807	CEL	TACTCCAGAGGGCGTCACTCATG#GTGGGTGATGCCGCCAGGAT#...(((.(..((((((((((((.#))))))))))))..).))).	823	843	1.0	-25.0	0	6.743279e-06	0.397	0.4187237833333333	-0.1342961649999999	-10.357122855124	16	20	12	CDS		0	0
hsa-miR-508-5p	NM_001807	CEL	TACTCCAGAGGGCGTCACTCATG#TATGGAGGCGCCTTCCTCATGGGGTC#.(((((((((((((((.(.((((#))))).)))))))))....)))))).	394	420	0.8461538461538461	-23.5	1	8.520224e-06	0.441	2.5927220315789477	2.7179400949999994	-3.793324837357118	20	26	9	CDS		0	0
hsa-miR-508-5p	NM_001807	CEL	TACTCCAGAGGGCGTCACTCATG#TGGGGACGCCAATCTGCCAGGTAA#((((.((((.((((((.((((..#))))))))))..))))...)))).	540	564	1.0	-22.5	0	0.005149423	0.412	0.7329983333333333	1.6606019475	-9.299118089342315	18	24	10	CDS		0	0
hsa-miR-508-3p	NM_001807	CEL	TGATTGTAGCCTTTTGGAGTAGA#GCTCAGATGCCTGCAGTCAT#(((((((((.(.(((.((((...#))))))).).))))))))).	2254	2274	0.8461538461538461	-16.3	1	9.325453e-05	0.5	0.0	0.0	-8.759933304429813	17	20	9	CDS		0	0
hsa-miR-509-3p	NM_001807	CEL	TGATTGGTACGTCTGTGGGTAG#CTGCCCACAGTGACCGACCAG#((.(((((.((.((((((((((#))))))))))))))))).)).	1666	1687	0.9230769230769231	-24.7	0	0.007789958	0.309	0.0	0.0	-9.89830688835023	19	21	17	CDS		0	0
hsa-miR-509-3p	NM_001807	CEL	TGATTGGTACGTCTGTGGGTAG#CCCACGGGCTACCGGC#...((((((.(((((((((...#))))))))))))))).	1429	1445	0.9230769230769231	-22.0	0	1.289909e-06	0.368	0.0	0.0	-7.757046662006918	15	16	15	CDS		0	0
hsa-miR-509-3p	NM_001807	CEL	TGATTGGTACGTCTGTGGGTAG#TGCCTGCAGGCCACCATCAC#(((.((((..(((((((((((.#))))))))))).))))))).	271	291	0.9230769230769231	-21.9	0	0.0002030258	0.456	-1.3224337272727271	0.6916514799999999	-9.268492847734798	18	20	11	CDS		0	0
hsa-miR-510-5p	NM_001807	CEL	TACTCAGGAGAGTGGCAATCAC#GTGGCCCTGAGTCCCTGGGTCATCCAGAAAAACCCACTCTTCTGGGC#..(((((((((((((.......#.))))))))))))).	745	792	0.9230769230769231	-22.5	1	2.916925e-05	0.441	-0.015088046153846141	-0.3694082649999999	-5.1900497996759025	13	15	13	CDS		0	0
hsa-miR-514a-5p	NM_001807	CEL	TACTCTGGAGAGTGACAATCATG#CAACATCACGCTCTTCGGGGA#..((((((((((((.........#.)))))))))))).	639	660	0.8461538461538461	-18.5	1	0.001477281	0.353	0.12711291666666666	-0.09870549250000002	-5.925499359926538	12	14	12	CDS		0	0
hsa-miR-532-5p	NM_001807	CEL	CATGCCTTGAGTGTAGGACCGT#CCTGCAGTCATTAGGTT#...(((((((.((((((.....#)))))).)))..)))).	2263	2280	0.8461538461538461	-17.3	0	0.004411108	0.515	0.0	0.0	-9.33931466908909	13	17	6	CDS		0	0
hsa-miR-532-3p	NM_001807	CEL	CCTCCCACACCCAAGGCTTGCA#GCGGCCTTCGGGGGGGAC#..((((.(.((((((((.(((.#)))))))).)))))))).	616	634	0.8461538461538461	-23.5	0	1.847443e-05	0.382	-0.05514435555555559	-0.16741945749999995	-7.5570769124893715	16	18	8	CDS		0	0
hsa-miR-532-3p	NM_001807	CEL	CCTCCCACACCCAAGGCTTGCA#GCAGGCCTGGAGTACCCCATGCTGCACTATGTGGGC#...(((((((((.((((((((.#)))))))))).)).................))))).	904	940	0.9230769230769231	-23.3	0	7.336678e-05	0.441	0.19017958518518524	0.151587315	-7.803670806344982	17	36	10	CDS		0	0
hsa-miR-455-5p	NM_001807	CEL	TATGTGCCTTTGGACTACATCG#TGACTCTGTGGACATCTTCAAGGGCATC#...((((((((((((((((...#.))))).....))))))))))).	153	181	0.8461538461538461	-17.8	0	0.0001696366	0.368	0.8484707857142859	0.07237442624999998	-6.514540193678739	16	23	11	CDS		0	0
hsa-miR-455-3p	NM_001807	CEL	GCAGTCCATGGGCATATACAC#GTGCCCACCGAGATTGCC#(((((((.(((((((......#)))))))..).)))))).	1264	1282	0.8461538461538461	-18.9	1	0.01023053	0.397	0.2245651142857142	0.33045947499999995	-6.484258455685908	14	18	7	CDS		0	0
hsa-miR-487b-5p	NM_001807	CEL	GTGGTTATCCCTGTCCTGTTCG#GACAGGACAGTCTCTAAGGCCATGATCGCC#((((((((((((((((((((..#)))))))))).......))..)))))))).	1450	1480	0.9230769230769231	-21.7	1	8.035516e-05	0.441	0.0	0.0	-3.937574446201665	20	30	10	CDS		0	0
hsa-miR-487b-3p	NM_001807	CEL	AATCGTACAGGGTCATCCACTT#AAGCTCGGCCTCCTGGGTGACTCTGTGGAC#..((.((((((((((((((...#.)))))))))))))))).	136	166	0.9230769230769231	-22.9	0	1.380415e-05	0.426	1.064901892857143	0.18405810624999996	-9.076037894184761	16	18	16	CDS		0	0
hsa-miR-551a	NM_001807	CEL	GCGACCCACTCTTGGTTTCCA#TGGGCCAAAAAGGTGGCTGAGAAGGTGGGTTGCC#(((((((((((((((((.((.#.)).))))))))..))))))))).	787	821	0.8461538461538461	-27.3	1	2.663256e-06	0.382	-0.4059554315789473	0.12190535749999998	-3.937574446201665	19	24	9	CDS		0	0
hsa-miR-92b-5p	NM_001807	CEL	AGGGACGGGACGCGGTGCAGTG#GCTGCACTATGTGGGCTTCGTCCCTG#(((((((((.(((((((((((.#))))))))..)))...))))))))).	924	950	1.0	-28.1	1	5.639906e-05	0.441	0.0858542153846154	0.17423924750000003	-5.180080914529843	20	26	9	CDS		0	0
hsa-miR-92b-5p	NM_001807	CEL	AGGGACGGGACGCGGTGCAGTG#CTACACCGAGTCCTGGGCCCA#.(((.((((((.(((((.((..#)).))))).))))))..))).	1179	1200	0.9230769230769231	-25.9	0	0.001001427	0.471	0.26771066666666665	0.27109576499999993	-11.259165321765945	16	21	6	CDS		0	0
hsa-miR-92b-5p	NM_001807	CEL	AGGGACGGGACGCGGTGCAGTG#ACTGTGGTGGACTTTGAGACCGATGTCCTCTTCCTG#(((((.(((((((((((((((.#))))).............)))).)))))).))))).	1228	1264	0.9230769230769231	-23.3	0	0.0007468392	0.426	0.510839924137931	0.275782535	-5.838533207394711	20	36	6	CDS		0	0
hsa-miR-557	NM_001807	CEL	GTTTGCACGGGTGGGCCTTGTCT#GACGCCGGGCCCCCCCCCGTGCC#....(((((((.((((((((((.#))))..))))))...))))))).	2044	2067	0.8461538461538461	-29.9	0	4.715504e-05	0.132	0.0	0.0	-12.893365778234283	17	23	7	CDS		0	0
hsa-miR-558	NM_001807	CEL	TGAGCTGCTGTACCAAAAT#TGGAGATCACCAAGAAGATGGGCAGCAGCTCC#.((((((((((.(((....#.))))))))))))).	1577	1609	1.0	-22.3	1	4.799151e-06	0.441	0.0	0.0	-7.373177227257086	13	15	13	CDS		0	0
hsa-miR-558	NM_001807	CEL	TGAGCTGCTGTACCAAAAT#GGAAAACAGCGGCTA#..(((((((((.((.....#))...))))))))).	1560	1575	0.9230769230769231	-17.3	1	0.02217082	0.456	0.0	0.0	-9.272302669522894	11	15	9	CDS		0	0
hsa-miR-564	NM_001807	CEL	AGGCACGGTGTCAGCAGGC#GCCCTGACGCTGGCCTA#((((.(((((((((..(((#)))))))))))))))).	874	891	0.8461538461538461	-24.5	0	2.072029e-05	0.382	0.6391681777777778	0.11643774250000002	-9.025110261568384	16	17	16	CDS		0	0
hsa-miR-567	NM_001807	CEL	AGTATGTTCTTCCAGGACAGAAC#GTCCTGGGCCCAGGACC#.....(((((((((((((.....#))))))))...))))).	1188	1205	0.8461538461538461	-18.2	0	5.649525e-08	0.456	0.2781255625	0.15861699249999994	-13.6655996434504	13	17	8	CDS		0	0
hsa-miR-570-5p	NM_001807	CEL	AAAGGTAATTGCAGTTTTTCCC#GGACAGCACCTACGGGGATGAAGACTGCCTGTACCTC#..(((((...((((((((((((#.))))..))))))))...))))).	294	331	0.9230769230769231	-20.9	0	0.05066552	0.412	1.8441965	0.48180317375	-9.569531775126862	17	24	8	CDS		0	0
hsa-miR-572	NM_001807	CEL	GTCCGCTCGGCGGTGGCCCA#GGGCTACCGGCCCCAAGACAGGACA#((((..(((((((((((((.#))))))))).))....))..)))).	1434	1459	0.8461538461538461	-28.5	0	0.003226669	0.368	0.0	0.0	-9.957570382207184	17	25	9	CDS		0	0
hsa-miR-572	NM_001807	CEL	GTCCGCTCGGCGGTGGCCCA#GGGCCTCATCCGGCGAGCCATCAGCCAGAGCGGCG#(.(((((((((((((((((.#.))...)))))).))).))))))).	711	746	0.8461538461538461	-28.0	1	1.474797e-05	0.353	-0.6478364636363635	-0.073370425	-5.101250328216836	18	25	7	CDS		0	0
hsa-miR-575	NM_001807	CEL	GAGCCAGTTGGACAGGAGC#GCGCCTGCAACTGGTTG#.(((((((((..((((.((#)).))))))))))))).	27	44	0.8461538461538461	-20.6	1	1.967886e-05	0.368	-1.1407139444444445	-0.8900463195833334	-9.964902622363823	15	17	13	CDS		0	0
hsa-miR-579-5p	NM_001807	CEL	TCGCGGTTTGTGCCAGATGACG#CGTCATCGTGGTCACCTTCAACTACCGTGT#.((((((..(((((((((((((#))))))).))).)))........)))))).	486	516	0.9230769230769231	-23.0	1	0.01791157	0.382	2.9915092666666667	3.0149266975000004	-7.163349424783512	19	30	7	CDS		0	0
hsa-miR-579-5p	NM_001807	CEL	TCGCGGTTTGTGCCAGATGACG#TGGGCAGTGGCGAGTGCCGCGAA#(((((((...(((((.......#.)))))...))))))).	64	87	0.8461538461538461	-21.1	1	2.973193e-06	0.309	-0.9717624999999999	-0.49575474875000003	-8.78315458225985	12	17	7	CDS		0	0
hsa-miR-581	NM_001807	CEL	TCTTGTGTTCTCTAGATCAGT#ATCAAGAGGCCACAAGAG#(((((((.(((((.(((....#))).))))).))))))).	2302	2320	0.8461538461538461	-16.8	1	3.902867e-05	0.397	0.0	0.0	-7.1080492929027015	15	18	7	3UTR		0	0
hsa-miR-583	NM_001807	CEL	CAAAGAGGAAGGTCCCATTAC#ATGGGGCCAACTTCCTCA#....((((((((((((((...#))))))))...)))))).	425	443	1.0	-21.5	0	0.0002322919	0.412	4.268616788235295	2.4620083450000005	-9.546562468637928	14	18	8	CDS		0	0
hsa-miR-583	NM_001807	CEL	CAAAGAGGAAGGTCCCATTAC#TGGAGGCGCCTTCCTCA#....(((((((((.((.(((.#))).)).))))))))).	396	413	0.9230769230769231	-19.4	0	3.538831e-05	0.397	2.1958840444444445	2.5504758075	-10.403402386158335	14	17	9	CDS		0	0
hsa-miR-584-5p	NM_001807	CEL	TTATGGTTTGCCTGGGACTGAG#CTCATCCGGCGAGCCATC#..((((((((((..(((.((((#))))))))))))))))).	715	733	0.9230769230769231	-21.7	1	0.001153919	0.324	-0.9466443	-0.09758461999999998	-7.102971249558938	17	18	17	CDS		0	0
hsa-miR-584-3p	NM_001807	CEL	TCAGTTCCAGGCCAACCAGGCT#AGCCCTGACGCTGGCCTATAAGGTGCCGCTGGCAGGCCTGGAGTACCCCATGCTGC#.((((((((((((..((((((.#.)))..)))..)))))))).........)))).	873	929	0.9230769230769231	-26.1	1	0.0001278816	0.426	0.2156375142857143	0.05551185000000003	-5.3856143151281595	18	33	8	CDS		0	0
hsa-miR-585-5p	NM_001807	CEL	CTAGCACACAGATACGCCCAGA#CTGGGTGACTCTGTGGACA#...(..((((((..(((((((.#)))))))..))))))..).	148	167	0.8461538461538461	-23.0	0	2.7262e-05	0.426	1.2480355714285716	0.2598087875	-14.680506659870908	14	19	7	CDS		0	0
hsa-miR-587	NM_001807	CEL	TTTCCATAGGTGATGAGTCAC#GTCTCTAAGGCCATGATCGCCTACTGGAC#..((((((((((((.((((..#.)))..).)))))))).)))).	1459	1488	0.8461538461538461	-18.2	1	0.009876405	0.471	0.0	0.0	-5.692450279622925	16	22	8	CDS		0	0
hsa-miR-548b-5p	NM_001807	CEL	AAAAGTAATTGTGGTTTTGGCC#GCCAAGACCTACGCCTACC#....(((..((((((((((((.#))))))))).)))..))).	1312	1331	0.9230769230769231	-17.3	0	0.1941402	0.426	-0.04392844615384616	0.40700803750000003	-12.916587056064323	15	19	9	CDS		0	0
hsa-miR-548b-3p	NM_001807	CEL	CAAGAACCTCAGTTGCTTTTGT#AAAGGTGGCTGAGA#.......(((((((((((((..#))))))))))))).	795	809	0.8461538461538461	-16.0	0	0.01131026	0.426	0.06662730769230771	0.126591975	-17.110244939514768	13	14	13	CDS		0	0
hsa-miR-588	NM_001807	CEL	TTGGCCACAATGGGTTAGAAC#TTCTGGGCCAAAAAGGTGGCTGAG#((((((((..(((.((((((.#)))))).))).....)))))))).	784	808	0.8461538461538461	-20.2	1	0.005974885	0.426	-0.018693	0.17423923000000002	-7.093310490296013	17	24	8	CDS		0	0
hsa-miR-589-5p	NM_001807	CEL	TGAGAACCACGTCTGCTCTGAG#CTCATCCGGCGAGCCATCAGCCAGAGCGGCGTGGCCCTGAG#(.((..(((((.((((((((..#.)))))))))))))..)).).	715	756	0.8461538461538461	-24.8	0	8.994149e-07	0.368	-0.44830032499999994	-0.032753019999999994	-14.46804957381871	16	21	13	CDS		0	0
hsa-miR-593-3p	NM_001807	CEL	TGTCTCTGCTGGGGTTTCT#GGGGACCCCAACATGGGCGA#(((((.((.((((((((((#)))))))))).)).))))).	1504	1524	0.9230769230769231	-21.8	0	1.191503e-05	0.397	0.0	0.0	-6.894922865640474	17	20	10	CDS		0	0
hsa-miR-593-3p	NM_001807	CEL	TGTCTCTGCTGGGGTTTCT#GGGGGCCGACCATGCAGATGACAT#(((((((((((((((((((#)))))))..))).))))).)))).	1374	1398	0.8461538461538461	-21.8	1	0.02185751	0.426	0.0	0.0	-3.937574446201665	19	24	7	CDS		0	0
hsa-miR-593-3p	NM_001807	CEL	TGTCTCTGCTGGGGTTTCT#GGGACCCCAGGGGC#.....((.((((((((((.#)))))))))).)).	2321	2335	0.9230769230769231	-20.7	0	3.405475e-07	0.426	0.0	0.0	-15.97923457263103	12	14	10	3UTR		0	0
hsa-miR-595	NM_001807	CEL	GAAGTGTGCCGTGGTGTGTCT#AGGCGCCTTCCTCATGGGGTCCGGCCATGGGGCCAACTTCC#(((((((.(((((((((((((#)))))).................))))))).))..))))).	399	440	0.9230769230769231	-22.4	1	0.0002465371	0.382	2.967222853333333	2.3827413525	-6.251209375382295	20	41	7	CDS		0	0
hsa-miR-596	NM_001807	CEL	AAGCCTGCCCGGCTCCTCGGG#AGGTGCCGCTGGCAGGCC#..(((((((((((.(((....#))).))))..))))))).	893	911	0.9230769230769231	-25.9	1	1.55896e-06	0.353	0.02336636923076924	0.059417169999999984	-5.813840636892696	14	18	7	CDS		0	0
hsa-miR-597-3p	NM_001807	CEL	TGGTTCTCTTGTGGCTCAAGCGT#GGCCACAAGAGTGGGACCC#.(((((((((((((((.......#)))))))))))...)))).	2309	2328	1.0	-22.1	1	0.0002170921	0.412	0.0	0.0	-3.793324837357118	15	19	11	3UTR		0	0
hsa-miR-597-3p	NM_001807	CEL	TGGTTCTCTTGTGGCTCAAGCGT#GCGGAGCCTGAGAACCAA#((((((((....(((((..((..#)).))))).)))))))).	1614	1632	0.9230769230769231	-23.0	1	0.0001878342	0.412	0.0	0.0	-12.408048357782313	15	18	8	CDS		0	0
hsa-miR-598-5p	NM_001807	CEL	GCGGTGATCCCGATGGTGTGAGC#CTATGGCCTTCGGGATCAGCACA#(.(.(((((((((.(((...((.#))...))).))))))))).).).	564	587	0.8461538461538461	-24.7	0	0.00595965	0.485	-0.5101620444444444	1.3353066925000006	-8.990112520696433	16	23	9	CDS		0	0
hsa-miR-598-5p	NM_001807	CEL	GCGGTGATCCCGATGGTGTGAGC#GCTGATGCTCACCATGGGGCGCCTGCA#((((((..(((.(((((..((((#.))))))))).))))))).)).	9	36	0.8461538461538461	-25.3	0	5.403906e-07	0.369	-1.7708894285714287	-1.0056893873076922	-11.14169921984997	18	22	9	5UTR		0	0
hsa-miR-601	NM_001807	CEL	TGGTCTAGGATTGTTGGAGGAG#TTCCTCATGGGGTCCGGCCAT#(((((..(((((.(..((((((#))))))..).)))))))))).	406	427	0.8461538461538461	-20.2	0	2.127102e-06	0.426	2.5543775666666666	2.5114462325	-9.639848995486522	17	21	10	CDS		0	0
hsa-miR-601	NM_001807	CEL	TGGTCTAGGATTGTTGGAGGAG#TCTACACCGAGTCCTGGGCCC#.((((((((((..((((.(((.#)))...)))))))))))))).	1178	1199	0.8205128205128205	-20.3	1	0.001618555	0.456	0.09690979999999999	0.22032416499999996	-8.429258759619717	17	21	14	CDS		0	0
hsa-miR-604	NM_001807	CEL	AGGCTGCGGAATTCAGGAC#GAATATCGCGGCCTT#(((((((((.((((.....#)))).))))))))).	609	624	0.9230769230769231	-19.3	1	0.003813831	0.412	-0.16623453333333335	-0.11359765999999996	-6.148579555084091	13	15	9	CDS		0	0
hsa-miR-605-5p	NM_001807	CEL	TAAATCCCATGGTGCCTTCTCCT#GGATCTATGGAGGCGCCTTCCTCATGGGGTC#...(((((((((((((((((((.#))).....)))))))))......))))))).	389	420	0.8461538461538461	-25.1	0	8.520224e-06	0.441	2.356627686666667	2.5502244974999995	-6.514540193678739	19	31	9	CDS		0	0
hsa-miR-608	NM_001807	CEL	AGGGGTGGTGTTGGGACAGCTCCGT#ACGGGTGACTCCGAGACCGCCCCC#.((((((((.(((((...((.((((#))))))...))))).)))))))).	1741	1765	0.8461538461538461	-31.4	1	0.005872326	0.206	0.0	0.0	-5.2688803859889095	19	24	8	CDS		0	0
hsa-miR-608	NM_001807	CEL	AGGGGTGGTGTTGGGACAGCTCCGT#CGGGGCCCCCCCCGTGACCCCCACGGGTGACTCCGAGACCGCCCCC#.((((((((.(((((...((.((((#.))))))...))))).)))))))).	2115	2161	0.8461538461538461	-31.7	1	0.02760656	0.191	0.0	0.0	-5.2688803859889095	19	25	8	CDS		0	0
hsa-miR-609	NM_001807	CEL	AGGGTGTTTCTCTCATCTCT#AGAGGAATATCGCGGCCTTCGGGGGGGACCCCA#.(((.(((((((((......#.)))))))))))).	605	638	0.9230769230769231	-17.7	0	9.260481e-07	0.382	0.3146403111111111	0.07323186500000005	-8.880860652723838	12	14	12	CDS		0	0
hsa-miR-610	NM_001807	CEL	TGAGCTAAATGTGTGCTGGGA#TCCTCAGCCACATCCTGGCTGGC#(.(((((.(((((.(((((((#))).)))))))))..))))).).	213	236	0.8461538461538461	-20.8	0	1.812717e-06	0.426	-0.7414583499999999	-0.014284357499999956	-8.271725174917872	18	23	9	CDS		0	0
hsa-miR-610	NM_001807	CEL	TGAGCTAAATGTGTGCTGGGA#CCCAGCACAGAGCCAATGCCAA#((.((....(.(((((((((.#))))))))).)......)))).	1286	1308	0.9230769230769231	-20.8	0	0.01426306	0.441	-0.1384625111111111	0.2914047425	-15.134558279409225	14	22	9	CDS		0	0
hsa-miR-612	NM_001807	CEL	GCTGGGCAGGGCTTCTGAGCTCCTT#AAGGGGCTCAGAGGCGCCAAGACGACCTTTGATGTCTACACCGAGTCCTGGGCCCAGG#.((((((((((((((((((((((((#)))))))))))))))..........))).......................)))))).	1144	1202	0.8461538461538461	-35.7	1	6.107627e-06	0.471	-0.054048326315789486	0.05316805749999998	-3.793324837357118	24	58	15	CDS		0	0
hsa-miR-612	NM_001807	CEL	GCTGGGCAGGGCTTCTGAGCTCCTT#GGTGCCCACCGAGATTGCCCTAGCCCAGCA#((((((((((((.((((.((.((..#)).)).))....))..))))).))))))).	1263	1293	0.8461538461538461	-31.5	1	0.01018721	0.397	0.14834227692307692	0.37498253000000004	-5.226705058867908	20	30	7	CDS		0	0
hsa-miR-613	NM_001807	CEL	AGGAATGTTCCTTCTTTGCC#GGTGAAGAGGAATATCGCG#.(..(((((((.((((((((#)))))))))))))))..).	600	619	0.9230769230769231	-17.9	0	0.003698192	0.412	-0.8281812000000001	0.26498864250000004	-11.729689896219112	16	19	15	CDS		0	0
hsa-miR-614	NM_001807	CEL	GAACGCCTGTTCTTGCCAGGTGG#CCATCAGCCAGAGCGGCGTG#..(((((.(((((.((..(((((#))))).)).)))))))))).	728	748	0.9487179487179487	-22.2	0	4.974209e-07	0.368	-0.9466436	-0.13507754749999995	-8.127475566073326	17	20	10	CDS		0	0
hsa-miR-615-5p	NM_001807	CEL	GGGGGTCCCCGGTGCTCGGATC#GGTTCCTCAGCACTGGGGACGCCA#.((.((((((((((((.(((..#.)))..)))))))))))).)).	527	551	1.0	-33.6	0	2.374715e-05	0.382	3.942094366666666	1.6488932475000002	-6.825347112316308	17	22	12	CDS		0	0
hsa-miR-615-3p	NM_001807	CEL	TCCGAGCCTGGGTCTCCCTCTT#AAGAGGCCACAAGAGTGGGACCCCAGGGGCTCC#...(((((((((((((.(((((#.))))).)))))))...)))))).	2305	2338	1.0	-28.1	0	2.932886e-07	0.441	0.0	0.0	-6.514540193678739	18	24	7	3UTR		0	0
hsa-miR-615-3p	NM_001807	CEL	TCCGAGCCTGGGTCTCCCTCTT#GGGGGGGACCCCAACAACATCACGCTCTTCGGGGAG#(((((((..(((((((((((..#)))))))))))............)))).....))).	625	661	0.9230769230769231	-26.1	1	0.0003939526	0.368	-0.3353938909090909	-0.04312126750000001	-7.307599033628058	18	36	11	CDS		0	0
hsa-miR-615-3p	NM_001807	CEL	TCCGAGCCTGGGTCTCCCTCTT#AGGGGACCCCAACATGGGCGACTCGGC#.(((((((((((((.((((...#)))))))))......))))...)))).	1503	1530	1.0	-23.7	1	4.024533e-06	0.412	0.0	0.0	-4.528774397607753	17	27	9	CDS		0	0
hsa-miR-616-3p	NM_001807	CEL	AGTCATTGGAGGGTTTGAGCAG#GCTCGGCCTCCTGGGTGACTC#((((((((((((..((((((..#)))))))))))..))))))).	138	159	0.9230769230769231	-22.2	1	0.000360011	0.426	1.292430735714286	0.14812512374999995	-6.083544976388314	18	21	11	CDS		0	0
hsa-miR-616-3p	NM_001807	CEL	AGTCATTGGAGGGTTTGAGCAG#CTGCGCTACTGGACCCTCACCTATCTGGCGCTGCCCACAGTGACC#.((((((((((((((((.((((#)))).)....))))))))...................))))))).	1636	1681	0.8461538461538461	-20.8	1	0.0002149657	0.324	0.0	0.0	-3.793324837357118	20	45	8	CDS		0	0
hsa-miR-616-3p	NM_001807	CEL	AGTCATTGGAGGGTTTGAGCAG#GCTCAGATGCCTGCAGTCATTA#(((.((((.(((((((((((..#)))))))).))).)))).))).	2254	2276	0.8461538461538461	-19.8	0	0.0002032702	0.5	0.0	0.0	-8.025986379406618	18	22	8	CDS		0	0
hsa-miR-619-5p	NM_001807	CEL	GCTGGGATTACAGGCATGAGCC#GCTCAGATGCCTGCAGTCATTAGGTTTTAGCG#(((((((((.(((((((((((.#)))))..)))))).))))........))))).	2254	2286	0.9230769230769231	-22.6	1	0.01126267	0.485	0.0	0.0	-5.180080914529843	20	32	6	CDS		0	0
hsa-miR-619-5p	NM_001807	CEL	GCTGGGATTACAGGCATGAGCC#GGCCCAGTGTCTGAAGGTTACTGATCCCCGAGCC#(((((((((((((((((..(((#)))...)))))))........)))))))..))).	843	877	0.9230769230769231	-22.3	1	0.00225058	0.382	-0.1523482592592593	0.10159685499999999	-3.937574446201665	20	34	7	CDS		0	0
hsa-miR-619-3p	NM_001807	CEL	GACCTGGACATGTTTGTGCCCAGT#ACTGGGGACGCCAATCTGCCAGGTA#.((((((.((.((((((.((((((#)))))).)))..))).)))))))).	538	563	1.0	-25.3	1	0.002629721	0.412	4.150251566666666	1.7373602600000002	-8.9317342419481	20	25	8	CDS		0	0
hsa-miR-619-3p	NM_001807	CEL	GACCTGGACATGTTTGTGCCCAGT#GCTGGGCAGTGGCGAGTGCCGCGAAGCTGGGCGCCGTGTACACAGAAGGTG#...(((((((((...(((((((((#.)))))))))))))).).))).	62	113	0.9230769230769231	-24.0	0	0.001984342	0.397	-0.40694706666666663	-0.5880150624999996	-9.395960284116024	18	22	14	CDS		0	0
hsa-miR-619-3p	NM_001807	CEL	GACCTGGACATGTTTGTGCCCAGT#CTGGGCCCAGGACCCATCCCAGGA#..(((((..(((((((.((((((.#)))))).))))...))).))))).	1191	1215	0.9230769230769231	-21.7	0	0.001695334	0.456	0.4530926	0.13518390499999997	-8.327025306798683	18	24	6	CDS		0	0
hsa-miR-621	NM_001807	CEL	GGCTAGCAACAGCGCTTACCT#GAGCCCTGACGCTGGCCT#(((((((..(((.((((....#)))).)))..))))))).	872	890	1.0	-22.5	1	1.602657e-05	0.382	0.5905668285714285	0.12034329000000002	-8.596729646294301	14	18	7	CDS		0	0
hsa-miR-623	NM_001807	CEL	ATCCCTTGCAGGGGCTGTTGGGT#ATCCTCAGCCACATCCTGGCTGGCAAGGGAC#.((((((((((((((((..((((#)))).)))))....))).....)))))))).	212	243	0.8461538461538461	-26.0	1	1.140386e-05	0.471	-0.5394173879999999	0.05487816374999997	-3.793324837357118	20	31	8	CDS		0	0
hsa-miR-631	NM_001807	CEL	AGACCTGGCCCAGACCTCAGC#GAGTCCTGGGCCCAGGA#...((((((((((..(((...#)))..))))))).))).	1186	1203	0.9230769230769231	-23.5	0	1.082614e-06	0.456	0.3292521818181818	0.20470204499999994	-8.10682967144978	13	17	7	CDS		0	0
hsa-miR-635	NM_001807	CEL	ACTTGGGCACTGAAACAATGTCC#ACATTTGGGTGCCCCAGGG#.((((((((((.(((........#.))).))))))).))).	332	351	0.9230769230769231	-17.5	1	1.052407e-07	0.382	2.270384	1.7930486149999996	-7.373177227257086	13	17	7	CDS		0	0
hsa-miR-636	NM_001807	CEL	TGTGCTTGCTCGTCCCGCCCGCA#TGGGTGGGGGCCGACCATGCAGAT#(.(((.((.((((((((((((..#)))))))))..))).)).))).).	1369	1393	0.9230769230769231	-23.8	0	0.000406416	0.426	0.0	0.0	-8.058598747655646	18	24	9	CDS		0	0
hsa-miR-637	NM_001807	CEL	ACTGGGGGCTTTCGGGCTCTGCGT#GCGGAGCCTGAGAACCAACTTCCTGCGCTACTGGACCCTCAC#..((((((((((((((((((((..#))))))))))))....................)).)))))).	1614	1656	1.0	-29.7	1	0.01016274	0.382	0.0	0.0	-4.95700071937229	20	42	12	CDS		0	0
hsa-miR-637	NM_001807	CEL	ACTGGGGGCTTTCGGGCTCTGCGT#GCGGCGTGGCCCTGAGTCCCTGGG#.((((((((((..(((((.(((((#))).)).))))).)))))))))).	740	764	0.8461538461538461	-28.8	1	4.920905e-06	0.368	0.5405757400000001	-0.3241042674999999	-8.429258759619717	20	24	10	CDS		0	0
hsa-miR-642a-3p	NM_001807	CEL	AGACACATTTGGAGAGGGAACC#GTGCCAAGACCTACGCCTACCTGTTTTCCCATCCCTCTCGGATGCCCGTCTA#((((.(((((.((((((((...#.)))))))))))))...)))).	1310	1362	1.0	-21.4	0	7.350945e-05	0.368	-0.003070725000000024	0.2914047975	-10.881386096424487	17	22	13	CDS		0	0
hsa-miR-643	NM_001807	CEL	ACTTGTATGCTAGCTCAGGTAG#CCTGACGCTGGCCTATAAGG#.((((((.(((((((((((...#))))).)))))).)))))).	876	896	0.8461538461538461	-23.8	1	3.830504e-05	0.368	0.6738839	0.16330389	-6.106959766537749	17	20	6	CDS		0	0
hsa-miR-645	NM_001807	CEL	TCTAGGCTGGTACTGCTGA#TCATGGGGTCCGGCCATGGGG#((((((((((.(((.((((#))).).))))))))).)))).	410	431	0.8461538461538461	-19.2	1	5.321891e-09	0.426	3.7560133636363635	2.3254051525	-7.49779848186265	17	21	9	CDS		0	0
hsa-miR-646	NM_001807	CEL	AAGCAGCTGCCTCTGAGGC#CCCAGAGGCTGATGCTC#.((((...(((((((.((.#)))))))))...)))).	2	19	0.9230769230769231	-21.2	0	3.190812e-05	0.396	0.0	0.0	-9.784654142905728	13	17	9	5UTR		0	0
hsa-miR-646	NM_001807	CEL	AAGCAGCTGCCTCTGAGGC#GGCTCAGAGGCGCC#.....((.(((((((((.(#).))))))))))).	1148	1162	0.8846153846153846	-21.1	0	7.39779e-07	0.456	-0.27038133333333336	-0.156167255	-15.97923457263103	12	14	11	CDS		0	0
hsa-miR-647	NM_001807	CEL	GTGGCTGCACTCACTTCCTTC#GTGGGTGATGCCGCC#(((((..(((((((.......#)))))))..))))).	823	838	0.9230769230769231	-19.3	0	3.85087e-06	0.397	0.26027162857142855	-0.1405449174999999	-8.35071838282028	12	15	7	CDS		0	0
hsa-miR-648	NM_001807	CEL	AAGTGTGCAGGGCACTGGT#GCTGGGCGCCGTGTACACA#..(((((((.(((.(((((#)))))..))).))))))).	87	106	0.8461538461538461	-22.4	1	0.0001670351	0.382	-0.16153642857142855	-0.10340556749999996	-7.056347105220874	15	19	7	CDS		0	0
hsa-miR-648	NM_001807	CEL	AAGTGTGCAGGGCACTGGT#GCTGTGCCCACACACTG#.((((((..((((((.(((#))))))))).)))))).	1528	1545	0.8461538461538461	-20.9	1	8.235347e-06	0.382	0.0	0.0	-7.396398505087125	15	17	9	CDS		0	0
hsa-miR-650	NM_001807	CEL	AGGAGGCAGCGCTCTCAGGAC#CCTGTGGGTGATGCCGCCA#.((.((((.(((((.((((..#)))).))))).)))).)).	820	839	0.8461538461538461	-24.6	0	2.085205e-06	0.412	0.54057552	-0.13898262999999994	-8.617186330812707	15	19	5	CDS		0	0
hsa-miR-652-5p	NM_001807	CEL	CAACCCTAGGAGAGGGTGCCATTCA#TGGATCTATGGAGGCGCCTTCCTCATGGGGTC#..((((((.(((((((((((.((((#.))))))))))))).)).)))))).	388	420	0.9807692307692307	-29.5	1	8.520224e-06	0.441	2.432951333333333	2.5060503624999995	-6.013390377618052	21	25	13	CDS		0	0
hsa-miR-652-3p	NM_001807	CEL	AATGGCGCCACTAGGGTTGTG#CACATCCTGGCTGGCAAGGGACCCTGAAGGCCAA#..((((((((((((((.((((#)))))))))).))))..............)))).	221	255	0.8461538461538461	-20.9	1	0.0001889296	0.426	-0.48953585517241377	0.30017593625000005	-4.95700071937229	18	34	10	CDS		0	0
hsa-miR-652-3p	NM_001807	CEL	AATGGCGCCACTAGGGTTGTG#GGGGCTCAGAGGCGCCAA#..(((((((.((.(((((.(.#).))))))).))))))).	1146	1164	0.8461538461538461	-21.1	1	1.45884e-06	0.456	-0.5252941714285714	-0.04759395749999999	-7.488637800366711	15	18	7	CDS		0	0
hsa-miR-652-3p	NM_001807	CEL	AATGGCGCCACTAGGGTTGTG#CGCGAAGCTGGGCGCCGTG#.((((((((.(.((..(((((#)))))..))))))))))).	81	100	0.8461538461538461	-20.4	1	0.0001438927	0.338	-0.14905035	-0.22868540624999995	-9.351133255835903	16	19	11	CDS		0	0
hsa-miR-652-3p	NM_001807	CEL	AATGGCGCCACTAGGGTTGTG#GCTCACCATGGGGCGCCT#...((((((.(((.(((.((.#))..))).))))))))).	15	33	0.8461538461538461	-20.3	0	3.77319e-06	0.371	-0.7090865000000001	-0.8497432331249999	-8.613886579527325	14	18	9	5UTR		0	0
hsa-miR-548d-3p	NM_001807	CEL	CAAAAACCACAGTTTCTTTTGC#GCCCAGGACCCATCCCAGGAGAATAAGAAGAAGACTGTGGTG#.....(((((((((((((((..#.)))))).))))))))).	1195	1237	0.8461538461538461	-18.7	0	4.757064e-05	0.485	0.5554171875	0.15939809749999992	-13.6655996434504	15	18	9	CDS		0	0
hsa-miR-661	NM_001807	CEL	TGCCTGGGTCTCTGGCCTGCGCGT#ATGCCTGCAGGCCACCATCACCCAGGACAG#(((((((((...((((((((((((#))))..)))))))).....))))))).)).	270	300	0.9230769230769231	-31.9	1	0.002009363	0.412	-1.1227597714285713	0.6458555800000001	-11.35165869953655	21	30	8	CDS		0	0
hsa-miR-662	NM_001807	CEL	TCCCACGTTGTGGCCCAGCAG#GGCCACAAGAGTGGGAC#((((((.((((((((......#))))))))..)))))).	2309	2326	0.8461538461538461	-25.4	0	1.281141e-06	0.382	0.0	0.0	-5.7143100613765965	14	17	8	3UTR		0	0
hsa-miR-662	NM_001807	CEL	TCCCACGTTGTGGCCCAGCAG#CTTCTGGGCCAAAAAGGTGGC#..((((.((.((((((((.((#)).))))))))..)).)))).	783	804	0.9230769230769231	-24.4	0	7.592966e-07	0.456	-0.72949635	0.10081567500000001	-7.743193722571788	16	21	8	CDS		0	0
hsa-miR-449b-5p	NM_001807	CEL	AGGCAGTGTATTGTTAGCTGGC#GCCAGCATCGACATGCCTGCCA#.(((((.(((.((((.((((((#))))))...)))))))))))).	1054	1076	0.9230769230769231	-25.5	0	0.001046992	0.441	-1.0549553	-0.21787417000000003	-8.3948349279424	18	22	12	CDS		0	0
hsa-miR-653-3p	NM_001807	CEL	TTCACTGGAGTTTGTTTCAATA#ACAAGCTGGTCAGTGAGT#(((((((((((((((.......#)))))))..)))))))).	1115	1133	0.8461538461538461	-15.2	1	0.002829462	0.441	-0.3026469529411764	-0.1319529575	-4.1706235265052785	15	18	8	CDS		0	0
hsa-miR-656-5p	NM_001807	CEL	AGGTTGCCTGTGAGGTGTTCA#GGACGCCAATCTGCCAGGTAACTA#.(((((((((.(((((((((.#)))))))..))...))))))))).	543	567	1.0	-23.3	1	0.01362175	0.426	1.7028240363636364	1.4498426475000001	-6.618099312767468	18	24	9	CDS		0	0
hsa-miR-656-5p	NM_001807	CEL	AGGTTGCCTGTGAGGTGTTCA#GATGCCTGCAGGCCACCA#.(((.((((((.(((((((..#))))))))))))).))).	269	287	0.9230769230769231	-22.2	0	0.0002190806	0.441	-0.5826576857142857	0.7786429699999999	-11.259165321765945	16	18	13	CDS		0	0
hsa-miR-656-5p	NM_001807	CEL	AGGTTGCCTGTGAGGTGTTCA#CGCCCACGGGTGACTC#.(((((((((((.((((....#))))))))))))))).	1769	1785	1.0	-22.3	1	1.788719e-05	0.191	0.0	0.0	-5.08245545002336	15	16	15	CDS		0	0
hsa-miR-657	NM_001807	CEL	GGCAGGTTCTCACCCTCTCTAGG#CCCCAAATGGGTGGGGGCCGACCA#((..(((((((((((........#.)))))))))))..)).	1362	1386	0.9230769230769231	-24.8	0	2.407275e-06	0.426	1.2268120000000002	0.41794345250000003	-8.760185275770917	13	17	11	CDS		0	0
hsa-miR-658	NM_001807	CEL	GGCGGAGGGAAGTAGGTCCGTTGGT#ACCGATGTCCTCTTCCTGGTGCCC#((((..((((((.(((..(((((((#))))))).)))))))))..)))).	1246	1270	1.0	-26.9	0	0.0001084733	0.397	0.14422231428571428	0.4374706200000001	-11.246700994873427	20	24	9	CDS		0	0
hsa-miR-658	NM_001807	CEL	GGCGGAGGGAAGTAGGTCCGTTGGT#GCCAAGACCTACGCCTACCTGTTTTCCCATCCCTCTCGGATGCCC#((((((((((.(((((((..(((((#)))))))))))).................))))))).....))).	1312	1357	0.9230769230769231	-26.2	1	8.593012e-05	0.382	0.2989553466666666	0.4857573422727274	-6.7623489216120145	22	45	12	CDS		0	0
hsa-miR-659-5p	NM_001807	CEL	AGGACCTTCCCTGAACCAAGGA#CCTTGGTATCAAGAGGCCACAAGAGTGGGACCCCAGGGGCTCCC#.((((((((((((((((((((.#))))))).)))...............))))......))).))).	2295	2339	0.9230769230769231	-20.7	1	2.271934e-07	0.441	0.0	0.0	-3.793324837357118	20	44	7	3UTR		0	0
hsa-miR-659-5p	NM_001807	CEL	AGGACCTTCCCTGAACCAAGGA#GGTTCGTGGAAGGCGTCAATAAGAAGCTCGGCCTCCTG#((((((((((.((((((.....#)))))).))))))....................)))).	113	151	0.8461538461538461	-20.4	1	0.0002717253	0.441	0.5650770333333333	0.02770101999999991	-6.7623489216120145	16	38	6	CDS		0	0
hsa-miR-660-3p	NM_001807	CEL	ACCTCCTGTGTGCATGGATTA#AGTGCCGCGAAGCTGGGCGCCGTGTACACAGAAGGTG#((((.((((((((((((....#.)))))))))))).)))).	76	113	0.9230769230769231	-26.2	0	0.001984342	0.397	-0.6896636083333331	-0.39378276125	-8.056611621014136	16	19	12	CDS		0	0
hsa-miR-542-5p	NM_001807	CEL	TCGGGGATCATCATGTCACGAGA#GTGATGCCGCCAGGATGGCCCAGTGTCTGAAGGTTACTGATCCCCGAG#(((((((((((((.(.(((....#.))).)))).......)))))))))).	827	875	1.0	-22.4	1	0.002585723	0.382	0.26562859000000005	-0.08196225750000005	-5.027463444025684	17	27	10	CDS		0	0
hsa-miR-542-5p	NM_001807	CEL	TCGGGGATCATCATGTCACGAGA#CGTGGCCCTGAGTCCCTGGG#((((((((..(((.((((((...#))))))..))))))))))).	744	764	0.8461538461538461	-21.1	1	4.920905e-06	0.368	0.6374323000000001	-0.3201987674999998	-7.093310490296013	17	20	11	CDS		0	0
hsa-miR-1264	NM_001807	CEL	CAAGTCTTATTTGAGCACCTGTT#ACGGGTGACTCCGGGGCCCCCCCTGTGCCCCCCACGGGTGACTCTGAGGCTG#..(((((((...((((((((((.#.))))))).)))))))))).	2170	2222	0.8461538461538461	-20.8	1	0.0001523329	0.279	0.0	0.0	-12.371084972707173	17	20	10	CDS		0	0
hsa-miR-671-3p	NM_001807	CEL	TCCGGTTCTCAGGGCTCCACC#GCGGAGCCTGAGAACCA#...((((((((.((((((.(.#).)))))))))))))).	1614	1631	1.0	-26.8	0	6.610473e-05	0.426	0.0	0.0	-9.861343503275094	15	17	14	CDS		0	0
hsa-miR-668-3p	NM_001807	CEL	TGTCACTCGGCTCGGCCCACTAC#GTGGGGGCCGACCATGCAGATGACAT#(((((.((.(((((((((.((((#)))))))))))....)).))))))).	1372	1398	1.0	-26.2	0	0.02185751	0.426	0.0	0.0	-6.894922865640474	20	26	11	CDS		0	0
hsa-miR-668-3p	NM_001807	CEL	TGTCACTCGGCTCGGCCCACTAC#GGTGGGTTGCCCTGTGGGTGATG#.((((((((((..((((((((..#)))))))))))....))))))).	810	833	0.8461538461538461	-23.9	1	2.392467e-05	0.412	0.15761274285714283	-0.13663950249999993	-8.429258759619717	18	23	11	CDS		0	0
hsa-miR-550a-3-5p	NM_001807	CEL	AGTGCCTGAGGGAGTAAGAG#CCCTCACCTATCTGGCGCTG#((((((((((((........#)))))).......)))))).	1649	1669	0.8461538461538461	-18.0	1	7.709076e-06	0.353	0.0	0.0	-7.052043616942562	12	20	6	CDS		0	0
hsa-miR-1224-5p	NM_001807	CEL	GTGAGGACTCGGGAGGTGG#CGGCCTCCTGGGTGACTCTGTGGACATCTTCAAGGGCATCCCCTTCGCA#(((((((((((((((((.(#).))))))))))).............................)))))).	141	190	1.0	-24.4	1	3.352728e-05	0.426	0.9044486782608699	-0.170415825	-3.937574446201665	18	49	11	CDS		0	0
hsa-miR-1224-5p	NM_001807	CEL	GTGAGGACTCGGGAGGTGG#CGACCTTTGATGTCTACACCGAGTCCTGGG#.(.((((((((((((((.(#).)))))...........))))))))).).	1166	1196	0.8461538461538461	-21.9	0	0.0002499379	0.426	-0.13679576000000002	0.25078715250000005	-5.350864311663566	16	30	9	CDS		0	0
hsa-miR-1224-3p	NM_001807	CEL	CCCCACCTCCTCTCTCCTCAG#GGGGAGTCTGCTGGAGGTGC#...(((((((...((((((..#))))))......))))))).	655	675	0.9230769230769231	-22.1	0	4.532033e-08	0.382	-0.13251074285714284	-0.2561482925	-13.975248591351688	13	20	7	CDS		0	0
hsa-miR-320b	NM_001807	CEL	AAAAGCTGGGTTGAGAGGGCAA#TGTCCTCTTCCTGGTGCCCACCGAGATTGCCCTAGCCCAGCA#....(((((((((((((((((.#)))))))))........................)))))))).	1251	1293	0.8461538461538461	-25.5	0	0.01018721	0.397	0.3619514926829269	0.4538738925	-9.546562468637928	17	42	9	CDS		0	0
hsa-miR-320c	NM_001807	CEL	AAAAGCTGGGTTGAGAGGGT#TCCTCTTCCTGGTGCCCACCGAGATTGCCCTAGCCCAGCA#....((((((((...(((((#.))))))))))))).	1253	1293	0.9230769230769231	-21.4	0	0.01018721	0.397	0.34842519999999993	0.3382705449999999	-12.427982559075213	13	15	13	CDS		0	0
hsa-miR-1296-3p	NM_001807	CEL	GAGTGGGGCTTCGACCCTAACC#GGGTGGGGGCCGACCATGCA#(.((((((((((.((((.....#)))).))))))..)))).).	1370	1390	1.0	-22.8	1	0.0001444966	0.426	0.0	0.0	-6.3903809408830785	15	20	6	CDS		0	0
hsa-miR-1271-5p	NM_001807	CEL	CTTGGCACCTAGCAAGCACTCA#GGGGCTCAGAGGCGCCAAGA#((((((.(((....(((.(((.#))))))...))).)))))).	1146	1166	0.8461538461538461	-21.6	0	3.805766e-06	0.441	-0.07597463333333332	-0.017912060000000007	-13.79880929626634	15	20	6	CDS		0	0
hsa-miR-1271-3p	NM_001807	CEL	AGTGCCTGCTATGTGCCAGGCA#GCCTATAAGGTGCCGCTGGCAGGCCTG#((.((((((((.(((((((((.#))))....)))))...)))))))))).	886	913	0.9230769230769231	-26.5	0	1.173535e-05	0.368	0.07143410769230767	0.027392162500000004	-8.84191723010447	19	27	10	CDS		0	0
hsa-miR-1271-3p	NM_001807	CEL	AGTGCCTGCTATGTGCCAGGCA#CCTGTACGCCAACGCCGCCGACATCGACTATATAGCAGGCACC#.((((((((((((((...(((.#.))).........)))))))))))))).	987	1030	0.9230769230769231	-26.2	1	0.003875745	0.426	0.3138336285714286	-0.19990865749999998	-4.026373917660731	17	28	14	CDS		0	0
hsa-miR-1301-5p	NM_001807	CEL	CGCTCTAGGCACCGCAGCA#TGCTGGAGGTGCCAGCGT#((((...((((((.(((((#)))))..)))))))))).	663	681	0.9230769230769231	-23.0	0	1.564179e-07	0.382	0.28854076666666667	-0.26239715999999996	-12.35809683459891	15	18	10	CDS		0	0
hsa-miR-1301-5p	NM_001807	CEL	CGCTCTAGGCACCGCAGCA#GCTGGCCTATAAGGTGCCGCTGGCAGGCCTGGAGTA#.(((((((((.((((.(((#.))).)).))...))))))))).	882	918	0.9230769230769231	-22.8	1	3.370309e-05	0.368	0.021230088888888884	0.09066131500000002	-6.851148393071081	16	23	9	CDS		0	0
hsa-miR-1185-2-3p	NM_001807	CEL	ATATACAGGGGGAGACTCTCAT#GTGACTCCGGGGCCCCCCCTGTGC#...(((((((((.(.((((...#.))))).))))))))).	2174	2198	0.8461538461538461	-21.7	0	4.998602e-07	0.221	0.0	0.0	-8.539120366595618	14	17	9	CDS		0	0
hsa-miR-449c-5p	NM_001807	CEL	TAGGCAGTGTATTGCTAGCGGCTGT#ACGCTGGCCTATAAGGTGCCGCTGGCAGGCCTGGAGTACCCCATGCTGCACTAT#((((((((((((((((((((((...#.))))))))))........)))).....))))).))).	880	934	0.9230769230769231	-28.1	1	0.0006886068	0.397	0.13579171111111116	0.09612906000000002	-3.937574446201665	22	38	10	CDS		0	0
hsa-miR-449c-5p	NM_001807	CEL	TAGGCAGTGTATTGCTAGCGGCTGT#ACGGCCACATCTTCGCCAGCATCGACATGCCTGCCA#..(((((.((((((((.((((((((#))))))........)).)))).....))))))))).	1040	1076	0.8461538461538461	-24.4	0	0.001046992	0.441	-0.8779052625	-0.11711189	-7.27063564855292	21	36	9	CDS		0	0
hsa-miR-449c-3p	NM_001807	CEL	TTGCTAGTTGCACTCCTCTCTGT#GGTGCCGCTGGCAGG#((((((((.(((((.........#))))).)))))))).	894	909	1.0	-18.2	1	3.050495e-06	0.353	0.14533854999999996	0.07816359750000001	-5.962462745001676	13	15	8	CDS		0	0
hsa-miR-769-5p	NM_001807	CEL	TGAGACCTCTGGGTTCTGAGCT#AGCCTTGGTATCAAGAGGCCACAAGAGTGGGACCCCAGGGGCTCC#.(((.((((((((.(((..(((#.))).))).))))))))))).	2293	2338	0.9230769230769231	-23.7	0	2.932886e-07	0.441	0.0	0.0	-8.769201929689997	17	21	11	3UTR		0	0
hsa-miR-769-3p	NM_001807	CEL	CTGGGATCTCCGGGGTCTTGGTT#ACCAAGGCCCTGGAAAATCCTCAGC#(((((((.((((((((((((((.#))))))))))))))..)))).))).	196	221	0.9230769230769231	-33.1	1	0.0001067793	0.382	0.1714328428571428	0.11124003500000007	-6.251209375382295	21	25	14	CDS		0	0
hsa-miR-769-3p	NM_001807	CEL	CTGGGATCTCCGGGGTCTTGGTT#GGCCACAAGAGTGGGACCCCAGGGGCTCCCC#..((((.((((((((((((((((#)))))........))))))).)))).)))).	2309	2340	0.8461538461538461	-28.8	0	1.93636e-05	0.441	0.0	0.0	-6.5006872542436085	20	31	7	3UTR		0	0
hsa-miR-769-3p	NM_001807	CEL	CTGGGATCTCCGGGGTCTTGGTT#CCTGGGCCCAGGACCCATCCCAGG#(((((((.(((.((((((.((..#)).)))))).)))...))))))).	1190	1214	1.0	-28.5	1	0.0008815696	0.471	0.8851542857142857	0.14690040249999997	-9.59801268497865	18	24	7	CDS		0	0
hsa-miR-766-5p	NM_001807	CEL	AGGAGGAATTGGTGCTGGTCTT#GGGTCCGGCCATGGGGCCAACTTCCTCA#..((((((((((((((((.(((#))).)))))......))))).)))))).	415	443	0.8846153846153846	-22.5	1	0.0002322919	0.412	3.8802507130434787	2.3254050275000004	-4.95700071937229	19	28	6	CDS		0	0
hsa-miR-1185-1-3p	NM_001807	CEL	ATATACAGGGGGAGACTCTTAT#GGGGCCCCCCCTGTGC#...(((((((((.(.((((...#))))).))))))))).	2182	2198	0.8461538461538461	-21.2	0	4.998602e-07	0.221	0.0	0.0	-8.539120366595618	14	16	9	CDS		0	0
hsa-miR-670-3p	NM_001807	CEL	TTTCCTCATATTCATTCAGGA#CTTGGGTGAAGAGGAAT#.((((((...((((((((((.#)))))))))))))))).	596	613	0.9230769230769231	-18.3	1	0.01543751	0.397	-0.49512913999999997	0.27591624000000003	-8.40585589311169	16	17	16	CDS		0	0
hsa-miR-1298-5p	NM_001807	CEL	TTCATTCGGCTGTCCAGATGTA#ACATCGACTATATAGCAGGCACCAACAACATGGACGGCCA#.......((((((((((.(((.#.))).).))))))))).	1007	1047	1.0	-19.5	0	0.004116492	0.456	-0.18769547272727277	-0.0983652925	-17.110244939514768	13	17	9	CDS		0	0
hsa-miR-1298-3p	NM_001807	CEL	CATCTGGGCAACTGACTGAAC#TTCTGGGCCAAAAAGGTGGCTGAGAAGGTGGGTTGCCCTGTGGGTGA#(((((((((((((.(((....#.))).))))))))...))))).	784	831	0.8461538461538461	-22.7	1	2.621806e-06	0.397	-0.4209609375	0.11409439250000002	-4.794414363722071	16	22	8	CDS		0	0
hsa-miR-2113	NM_001807	CEL	ATTTGTGCTTGGCTCTGTCAC#GTGCCCACCGAGATTGCCCTAGCCCAGCACAGAGCCAATGCCAAG#..(((.((((((((((((...#.)))))))))).))))).	1264	1309	0.9230769230769231	-21.3	0	0.0133132	0.441	0.5713400769230769	0.3195240949999999	-6.857959480565336	15	18	10	CDS		0	0
hsa-miR-765	NM_001807	CEL	TGGAGGAGAAGGAAGGTGATG#CGCCTTCCTCATGGGGTCCGGCCATGGGGCCAACTTCCTCA#..((((((.(((((((((...#))))))))).........................)))))).	402	443	0.8461538461538461	-19.3	1	0.0002322919	0.412	2.3577841111111115	2.5504756824999992	-6.013390377618052	15	41	9	CDS		0	0
hsa-miR-770-5p	NM_001807	CEL	TCCAGTACCACGTGTCAGGGCCA#TGGCCCAGTGTCTGAAGGTTACTGATCCCCGAGCCCTGACGCTGGCCTATAAGGTGCCGCTGGC#.(((((..(((((((((((((..#.))))))))))...........)))..))))).	842	906	0.8461538461538461	-27.5	0	0.0005234578	0.353	-0.04472959999999996	0.05394950250000005	-7.650646301409068	18	33	10	CDS		0	0
hsa-miR-675-3p	NM_001807	CEL	CTGTATGCCCTCACCGCTCA#GATGCCCGTCTACCCCAAATGGGTGGGGGCCGACCATGCAGA#(((((((((((((((.....#.))))))))).....)))))).	1350	1392	1.0	-24.1	1	0.0001687898	0.412	0.91550644	0.6591921250000001	-4.1706235265052785	15	22	9	CDS		0	0
hsa-miR-298	NM_001807	CEL	AGCAGAAGCAGGGAGGTTCTCCCA#GGGGGGACCCCAACAACATCACGCTCTTCGGGGAGTCTGCTGGAGGTGCCAGCGTCTCTCTGCA#.((((((((((((.(((((((((.#))))))))))).........................))))).................))))).	626	690	0.8461538461538461	-27.7	1	0.0002696169	0.368	-0.12226152222222225	-0.23181296999999995	-4.650164754877524	21	64	11	CDS		0	0
hsa-miR-300	NM_001807	CEL	TATACAAGGGCAGACTCTCTCT#GGGGAGTCTGCTGGAGGTGC#..(((...((((((((((((..#))))))))))))....))).	655	675	0.8717948717948718	-21.7	0	4.532033e-08	0.382	0.017758549999999988	-0.22069848249999996	-10.715280944617287	15	20	12	CDS		0	0
hsa-miR-874-5p	NM_001807	CEL	CGGCCCCACGCACCAGGGTAAGA#TCTCGGATGCCCGTCTACCCCAAATGGGTGGGGGCCGA#(((((((.(((.(((((((.(((#.)))))))....))))))))))))).	1345	1383	1.0	-30.7	1	1.034636e-06	0.426	0.5735249272727272	0.3356671875	-9.59801268497865	20	26	13	CDS		0	0
hsa-miR-874-5p	NM_001807	CEL	CGGCCCCACGCACCAGGGTAAGA#TTGCCCTGTGGGTGATGCCGC#((((..(((.((.((((((((..#)))))))))).)))..)))).	816	837	0.8461538461538461	-26.8	0	6.16993e-06	0.382	-0.010881875000000006	-0.07883782999999994	-12.489207463201607	17	21	10	CDS		0	0
hsa-miR-874-3p	NM_001807	CEL	CTGCCCTGGCCCGAGGGACCGA#CGGGGATGAAGACTGCCTGTACCTCAACATTTGGGTGCCCCAGGGCAGG#((((((((((((((((..(((.#)))..................)))).......)))....))))))))).	306	355	0.8461538461538461	-27.6	1	2.592181e-07	0.397	1.4009438962962963	1.6997561275	-3.937574446201665	19	49	9	CDS		0	0
hsa-miR-874-3p	NM_001807	CEL	CTGCCCTGGCCCGAGGGACCGA#CGGCCTTCGGGGGGGA#...((((..((((((((.(((.#))))))))))))))).	617	633	1.0	-26.4	0	1.85018e-05	0.397	0.020362224999999994	-0.18173034499999996	-9.884564781105134	15	16	15	CDS		0	0
hsa-miR-890	NM_001807	CEL	TACTTGGAAAGGCATCAGTTG#TTGATGTCTACACCGAGTC#.((((((..(((((((((...#)))))))))...)))))).	1172	1191	0.8461538461538461	-17.4	1	0.0005105399	0.412	-0.2912113111111111	0.15549277	-7.163349424783512	15	19	9	CDS		0	0
hsa-miR-891b	NM_001807	CEL	TGCAACTTACCTGAGTCATTGA#TCCAGAAAAACCCACTCTTCTGGGCCAAAAAGGTGGCTGAGAAGGTGGGTTGCC#.(((((((((((.(((((((..#.))))))).)...)))))))))).	767	821	0.8076923076923077	-21.5	1	2.663256e-06	0.382	-0.2619505571428572	-0.023379757499999956	-5.08245545002336	18	24	10	CDS		0	0
hsa-miR-541-5p	NM_001807	CEL	AAAGGATTCTGCTGTCGGTCCCACT#GTCTACCCCAAATGGGTGGGGGCCGACCATGCAGATGACATTCA#...(((((((((.((((((((((((#.))))))).)))))...)))))....)))).	1357	1401	0.8461538461538461	-27.8	0	0.02359277	0.397	1.0039516461538462	0.5795197125	-7.803670806344982	21	31	7	CDS		0	0
hsa-miR-541-5p	NM_001807	CEL	AAAGGATTCTGCTGTCGGTCCCACT#GATGGGCAGCAGCTCCA#...(((..((((((((.(((.....#))).)))))))).))).	1593	1610	1.0	-21.9	0	5.950268e-06	0.441	0.0	0.0	-10.371861657730689	14	17	8	CDS		0	0
hsa-miR-541-3p	NM_001807	CEL	TGGTGGGCACAGAATCTGGACT#CCAGAGGCTGATGCTCACCAT#((((((((((((..(((((...#)))))..))).))))))))).	3	24	1.0	-28.9	1	0.0002319324	0.358	0.0	0.0	-6.083544976388314	17	21	9	5UTR		0	0
hsa-miR-541-3p	NM_001807	CEL	TGGTGGGCACAGAATCTGGACT#GTCCTCTTCCTGGTGCCCACCGA#((((((((((((.....((((.#)))).....))).))))))))).	1252	1275	0.9230769230769231	-27.1	1	0.0004452643	0.412	0.6915095846153846	0.3109319924999999	-7.052043616942562	16	23	9	CDS		0	0
hsa-miR-889-5p	NM_001807	CEL	AATGGCTGTCCGTAGTATGGTC#GACTATATAGCAGGCACCAACAACATGGACGGCCAC#..(((((((((((.((.((((.#.))))...))))))))))))).	1012	1048	1.0	-23.5	1	0.004087683	0.471	-0.40356329090909093	-0.04056369499999993	-5.813840636892696	17	22	13	CDS		0	0
hsa-miR-875-3p	NM_001807	CEL	CCTGGAAACACTGAGGTTGTG#CGACCATGCAGATGACATTCAGTACGTTTTCGGGA#((((((((((((((((((((.#.))))).))))))..))))))))).	1380	1415	0.8461538461538461	-20.3	1	0.0003975869	0.368	0.0	0.0	-3.937574446201665	20	25	9	CDS		0	0
hsa-miR-708-5p	NM_001807	CEL	AAGGAGCTTACAATCTAGCTGGG#CCGCTGGCAGGCCTGGAGTACCCCATGCTGCACTATGTGGGCTTCG#..((((((((((...((((((((#.)))).)))).....)))))))))).	898	944	0.9230769230769231	-22.4	1	8.870805e-05	0.426	0.39685388	0.04379514499999999	-7.838420809809573	18	26	10	CDS		0	0
hsa-miR-708-5p	NM_001807	CEL	AAGGAGCTTACAATCTAGCTGGG#AGCTGGTCAGTGAGTTCA#...((((((((...((((((...#))))))...)))))))).	1118	1136	0.8461538461538461	-18.9	0	0.001470083	0.441	-0.026504100000000003	-0.23427746749999998	-12.007314033461745	14	18	8	CDS		0	0
hsa-miR-708-3p	NM_001807	CEL	CAACTAGACTGTGAGCTTCTAG#CTCCAAGGAAGCTCAGATGCCTGCAGTCATTAGG#...(((((((((((((((((..#.))))))))........))))))..))).	2244	2278	0.8461538461538461	-19.6	0	0.0002842956	0.515	0.0	0.0	-6.514540193678739	17	29	8	CDS		0	0
hsa-miR-147b-3p	NM_001807	CEL	GTGTGCGGAAATGCTTCTGCT#GGCGAGGAGATCGCCACACGCG#(((((.((..((.((((((((#))).)))))))..)).))))).	460	482	0.8461538461538461	-19.2	0	9.206141e-05	0.456	3.155722555555556	3.0409464275	-9.426559946634898	17	22	7	CDS		0	0
hsa-miR-744-5p	NM_001807	CEL	TGCGGGGCTAGGGCTAACAGCA#TGGTGCCCACCGAGATTGCCCTAGCCCAGCAC#(((.((((((((((........#.)))))))))).))).	1262	1294	0.9230769230769231	-27.6	0	0.006466968	0.412	0.5468255599999999	0.3039020325	-7.938095361715103	13	16	10	CDS		0	0
hsa-miR-885-3p	NM_001807	CEL	AGGCAGCGGGGTGTAGTGGATA#CTACTGGACCCTCACCTATCTGGCGCTGCCC#.(((((((((((.((((((...#)))))).))))............))))))).	1641	1672	0.9230769230769231	-27.5	1	7.585628e-06	0.353	0.0	0.0	-5.08245545002336	17	31	7	CDS		0	0
hsa-miR-885-3p	NM_001807	CEL	AGGCAGCGGGGTGTAGTGGATA#GTCCCTGTCATTGATGGAGACTTCATCCCCGCTGACCC#.((((((((((((.(((((((.#))))...............))).)).)))))))).)).	943	981	0.9230769230769231	-24.7	1	0.07197529	0.397	0.17546694285714287	0.034421992500000026	-4.650164754877524	19	38	8	CDS		0	0
hsa-miR-887-5p	NM_001807	CEL	CTTGGGAGCCCTGTTAGACTC#GGGGCTCCCC#...(((((((((.........#))))))))).	2330	2340	0.8461538461538461	-20.1	0	1.93636e-05	0.441	0.0	0.0	-9.629009364419638	9	10	9	3UTR		0	0
hsa-miR-887-5p	NM_001807	CEL	CTTGGGAGCCCTGTTAGACTC#GGGTGCCCCAGGGCAGGAAGCAAGTCTCCCGGGA#(((((((((((((....((((#))))....))))))............))))))).	338	372	0.8461538461538461	-22.4	1	0.06571029	0.412	1.9397594159999998	1.91824847	-5.762913004276319	17	34	7	CDS		0	0
hsa-miR-665	NM_001807	CEL	ACCAGGAGGCTGAGGCCCCT#AGAAGCTCGGCCTCCTGGG#.(((((((((((((......#.))))))))))))).	134	153	1.0	-28.9	1	2.577634e-05	0.441	0.9364093461538462	0.14521170875	-4.761823477911366	13	15	13	CDS		0	0
hsa-miR-873-5p	NM_001807	CEL	GCAGGAACTTGTGAGTCTCCT#AGGAAGCTCAGATGCCTGCA#(((((....(.(((((.((((#)))).))))).)..))))).	2249	2269	0.8461538461538461	-21.2	0	0.0009328883	0.456	0.0	0.0	-13.577018805102776	15	20	5	CDS		0	0
hsa-miR-873-3p	NM_001807	CEL	GGAGACTGATGAGTTCCCGGGA#CCCAGGGCAGGAAGCAAGTCTCCC#(((((((......((((((((.#))).))).))......))))))).	344	368	0.8846153846153846	-21.2	1	0.0001216395	0.441	1.9631026200000001	1.7073175275	-16.010813899629184	15	24	7	CDS		0	0
hsa-miR-760	NM_001807	CEL	CGGCTCTGGGTCTGTGGGGA#CCCCACAGATGACTCCAAGGAAGCTCAGATGCCT#.((((((((((((((((((.#))))))))..............))))))).))).	2232	2266	0.8461538461538461	-28.7	1	0.000616277	0.456	0.0	0.0	-3.793324837357118	18	34	8	CDS		0	0
hsa-miR-760	NM_001807	CEL	CGGCTCTGGGTCTGTGGGGA#CCCCACGGGCTACCGGCCC#.((((...(((((((((((.#)))))))))))...)))).	1428	1447	0.9230769230769231	-28.1	0	1.716024e-06	0.368	0.0	0.0	-9.551605062602114	15	19	11	CDS		0	0
hsa-miR-216b-5p	NM_001807	CEL	AAATCTCTGCAGGCAAATGTGA#CACAGATGACTCCAAGGAAGCTCAGATGCCTGCAGTCATTAGGTTTT#(((((((((((((((..(.(((#.))).)))))))))).....)))))).	2235	2282	0.8461538461538461	-19.4	1	0.007452729	0.5	0.0	0.0	-4.1706235265052785	19	27	10	CDS		0	0
hsa-miR-216b-5p	NM_001807	CEL	AAATCTCTGCAGGCAAATGTGA#TGCCTGCAGGC#.....((((((((((.......#)))))))))).	271	282	0.8461538461538461	-18.5	0	0.001551422	0.412	-1.5735640999999998	0.7231574799999998	-13.898648723754015	10	11	10	CDS		0	0
hsa-miR-208b-5p	NM_001807	CEL	AAGCTTTTTGCTCGAATTATGT#GGGCAGGAAGCA#..(((((((((((.........#))))))))))).	348	360	0.8461538461538461	-17.0	1	3.189748e-06	0.412	2.5574727454545454	1.6904511525000003	-6.782339277446944	11	12	11	CDS		0	0
hsa-miR-920	NM_001807	CEL	GGGGAGCTGTGGAAGCAGTA#GCTGCCCACAGTGACCG#.((..(((((((..(((((.#))))))))))))..)).	1665	1682	0.8461538461538461	-23.8	0	0.0009551309	0.324	0.0	0.0	-13.090354817315431	14	17	12	CDS		0	0
hsa-miR-920	NM_001807	CEL	GGGGAGCTGTGGAAGCAGTA#TTCGCAGCTCCCA#.((((((((((((.......#)))))))))))).	184	197	1.0	-23.0	1	0.06256724	0.426	0.09373947500000006	0.23556346000000009	-5.618663395431772	12	13	12	CDS		0	0
hsa-miR-921	NM_001807	CEL	CTAGTGAGGGACAGAACCAGGATTC#TCCTGCGCTACTGGACCCTCACC#...(((((((.((((.((((((...#))))).).).)))..))))))).	1634	1657	0.8076923076923077	-22.3	0	0.01300914	0.397	0.0	0.0	-9.572363749392704	17	23	7	CDS		0	0
hsa-miR-924	NM_001807	CEL	AGAGTCTTGTGATGTCTTGC#GGAAGGCGTCAATAAGAAGCTCG#.(((((((((((((((((.(#).))))))))).))))..)))).	120	143	0.8205128205128205	-18.3	1	0.1764124	0.441	0.16754805999999997	0.15783669874999992	-3.793324837357118	18	23	9	CDS		0	0
hsa-miR-937-5p	NM_001807	CEL	GTGAGTCAGGGTGGGGCTGG#CAGCTCCCACCAAGGCCCTGGAAAATCCTCAGCCACATCCTGGCTGGCA#((.((((((((((.((((((#.)))))).)))))))))).)).	188	237	1.0	-30.9	0	2.550629e-06	0.441	0.16366341999999992	0.0994840600000001	-6.3519538380285185	18	22	10	CDS		0	0
hsa-miR-939-5p	NM_001807	CEL	TGGGGAGCTGAGGCTCTGGGGGTG#CACAAGAGTGGGACCCCAGGGGCTCCCCTCCCA#..(((((..(((.((((((((...#.)))))))).)))..))))).	2312	2345	0.8461538461538461	-33.3	0	3.119037e-07	0.426	0.0	0.0	-9.616155919464926	16	21	8	3UTR		0	0
hsa-miR-939-3p	NM_001807	CEL	CCCTGGGCCTCTGCTCCCCAG#GGGGAGTCTGCTGGAGGTGCCAGC#..(((((((((((((((((..#))))))).....)))))).)))).	655	679	0.8461538461538461	-27.8	1	1.337795e-07	0.397	0.02545641739130433	-0.24256940499999996	-4.95700071937229	17	24	7	CDS		0	0
hsa-miR-939-3p	NM_001807	CEL	CCCTGGGCCTCTGCTCCCCAG#CTGGGGACGCCAATCTGCCAGGTAACTATGGCCTTCGGGA#(((.(((((...(((((((((#))))))).))...................)))))..))).	539	579	0.8461538461538461	-25.9	0	5.564418e-05	0.441	2.2317329399999997	1.4862701625000008	-14.38368097449574	17	40	7	CDS		0	0
hsa-miR-941	NM_001807	CEL	CACCCGGCTGTGTGCACATGTGC#GCACATGGCCATTGCTTGGGTGA#((((((((.(((.((.(((((((#)))))))))))).))).))))).	582	605	1.0	-28.8	1	6.762275e-05	0.397	0.07961684444444445	0.34567246499999993	-6.516143797417284	20	23	12	CDS		0	0
hsa-miR-941	NM_001807	CEL	CACCCGGCTGTGTGCACATGTGC#GCGCCGTGTACACAGAAGGTGG#((((...((((((((((..((((#)))).))))))))))..)))).	92	114	1.0	-25.7	0	0.001834979	0.397	-0.1238	-0.04028012999999997	-11.501256917078504	18	22	10	CDS		0	0
hsa-miR-942-5p	NM_001807	CEL	TCTTCTCTGTTTTGGCCATGTG#CACATGGCCATTGCTTGGGTGAAGAG#((((((((((..((((((((((#))))))))))..))..))).))))).	583	609	1.0	-25.1	1	0.002476925	0.382	0.22301498	0.9462707575000002	-10.10915223120837	20	26	10	CDS		0	0
hsa-miR-942-5p	NM_001807	CEL	TCTTCTCTGTTTTGGCCATGTG#CATGATCGCCTACTGGACCAACTTTGCCAAAACAGGGGAC#..((((((((((((((...((.#.))...)))))))))))))).	1470	1510	1.0	-21.8	1	0.002086343	0.412	0.0	0.0	-4.95700071937229	16	21	14	CDS		0	0
hsa-miR-943	NM_001807	CEL	CTGACTGTTGCCGTCCTCCAG#CTGGAGGTGCCAGCGTCT#..(((.((((.((.(((((((#))))))))).))))))).	665	683	0.8461538461538461	-20.4	0	1.692377e-06	0.382	-0.15036451428571426	-0.25692940499999994	-10.539573873496094	16	18	9	CDS		0	0
hsa-miR-943	NM_001807	CEL	CTGACTGTTGCCGTCCTCCAG#CTGGGGACGCCAATCTGCCAGG#(((.(.((((.(((((.((((#))))))))).))))..).))).	539	561	0.8461538461538461	-19.9	0	0.0009756624	0.412	-0.11003811999999999	1.5851449775000002	-11.695329957764253	17	22	9	CDS		0	0
hsa-miR-1178-5p	NM_001807	CEL	CAGGGTCAGCTGAGCATG#GCTCGGCCTCCTGGGTGACTCTGT#(((((((((((((((...#)))))))........)))))))).	138	162	1.0	-22.3	1	8.309128e-05	0.426	0.9145825086956524	0.07140346625000003	-4.1706235265052785	15	24	8	CDS		0	0
hsa-miR-1178-5p	NM_001807	CEL	CAGGGTCAGCTGAGCATG#CATGGGCGACTCGGCTGTGCCCA#..((((((((((((((((#)))).....)))))))).)))).	1515	1538	0.8461538461538461	-21.1	1	9.270074e-06	0.412	0.0	0.0	-4.95700071937229	16	23	8	CDS		0	0
hsa-miR-1179	NM_001807	CEL	AAGCATTCTTTCATTGGTTGG#CCACCGAGATTGCCCTAGCCCAGCACAGAGCCAATGCCAAGAGTGCC#..((((((((.((((((((..#.))))))))..)))))))).	1268	1315	1.0	-20.1	1	0.01241158	0.441	0.9186302499999999	0.29765322	-7.7817751947826395	16	20	8	CDS		0	0
hsa-miR-1180-5p	NM_001807	CEL	GGACCCACCCGGCCGGGAATA#TCCTGGCTGGCAAGGGACCC#((.(((..((((((((((...#))))))))))...))).)).	225	245	0.8076923076923077	-26.2	0	8.144895e-06	0.471	-0.6365739400000001	-0.36522881	-9.352435384560064	15	20	10	CDS		0	0
hsa-miR-1180-5p	NM_001807	CEL	GGACCCACCCGGCCGGGAATA#CCCAAATGGGTGGGGGCCG#((.((((((((...(((....#)))...))))))))..)).	1363	1382	0.8461538461538461	-24.7	0	7.42307e-07	0.426	0.19220525000000002	0.6343075375	-10.98788776029112	13	19	8	CDS		0	0
hsa-miR-1181	NM_001807	CEL	CCGTCGCCGCCACCCGAGCCG#CGGATGCCCGTCTACCCCAAATGGGTGGGGGCCGACC#..((((((.(((((((.....#.))))))).))).))).	1348	1385	0.8974358974358974	-24.5	1	1.4538e-06	0.412	0.5994937428571429	0.4412345647727274	-6.013390377618052	13	17	7	CDS		0	0
hsa-miR-1182	NM_001807	CEL	GAGGGTCTTGGGAGGGATGTGAC#GTCTGCTGGAGGTGCCAGCGTCTCTCTGCAGACCCTCT#((((((((..((((((((((...#.))))))))))..)))))))).	660	698	1.0	-31.3	1	0.01365014	0.368	-0.00307086000000002	-0.18741136749999998	-6.236470572775607	18	22	10	CDS		0	0
hsa-miR-1182	NM_001807	CEL	GAGGGTCTTGGGAGGGATGTGAC#GCATCCCCTTCGCAGCTCCCACCAAGGCCCTG#.((((((((((..(((((((((.#.)))))..)))).)))))))))).	176	208	0.9230769230769231	-30.7	1	0.001633523	0.397	-0.6598812299999999	0.19392960625000005	-8.429258759619717	19	24	10	CDS		0	0
hsa-miR-1183	NM_001807	CEL	CACTGTAGGTGATGGTGAGAGTGGGCA#TGCCTGCAGGCCACCATCACCCAGGACAGCACCTACGGG#..(((((((((..(((((..((((.(.#.).))))..)))))........))))))))).	271	310	0.8461538461538461	-30.2	1	4.62603e-05	0.426	1.0544483333333332	0.28528401124999997	-9.592934641634889	19	32	9	CDS		0	0
hsa-miR-1225-5p	NM_001807	CEL	GTGGGTACGGCCCAGTGGGGGG#CCCCAACATGGGCGACTCGGCTGTGCCCACA#((((((((((((.(((.(((((#))))........).))).)))))))))))).	1509	1540	0.8461538461538461	-34.1	1	3.51043e-05	0.397	0.0	0.0	-5.226705058867908	20	31	12	CDS		0	0
hsa-miR-1225-3p	NM_001807	CEL	TGAGCCCCTGTGCCGCCCCCAG#CTGGATCTATGGAGGCGCCTTCCTCATGGGGTCCGGCCATGGGGCCAA#((.(((((((.((((.(((((.#.)))))..)))))).))))))).	387	435	0.8461538461538461	-30.1	0	6.118763e-07	0.382	2.879622625	2.726201045	-8.552937476222077	18	23	7	CDS		0	0
hsa-miR-1227-5p	NM_001807	CEL	GTGGGGCCAGGCGGTGG#CCACCCCTGTGCCCCCCA#(.(((((((((.(((((#))))))))).))))).).	1691	1709	0.9230769230769231	-27.7	1	6.118741e-05	0.265	0.0	0.0	-8.448053637813192	15	18	9	CDS		0	0
hsa-miR-1227-5p	NM_001807	CEL	GTGGGGCCAGGCGGTGG#CACCGAGTCCTGGGCCCAG#.((((.((((((((((.#)))))...))))).)))).	1182	1201	0.8461538461538461	-26.1	0	0.0003821686	0.471	0.08104752307692308	0.24375725749999996	-5.694283598550164	14	19	5	CDS		0	0
hsa-miR-1227-5p	NM_001807	CEL	GTGGGGCCAGGCGGTGG#CTACCGTGTCGGCCCCC#..(((((((.(((((((#))))))).).)))))).	507	524	0.9230769230769231	-25.8	1	0.006358215	0.397	2.227272857142857	2.763836447500001	-6.199507187700468	14	17	7	CDS		0	0
hsa-miR-1228-5p	NM_001807	CEL	GTGGGCGGGGGCAGGTGTGTG#CACCTATCTGGCGCTGCCCACA#((((((((.(.((((((.(((#))).)))))).).)))))))).	1653	1675	1.0	-31.1	1	4.080793e-06	0.324	0.0	0.0	-7.8187385798577775	18	22	8	CDS		0	0
hsa-miR-1228-5p	NM_001807	CEL	GTGGGCGGGGGCAGGTGTGTG#CACCCCTGTGCCCCCCACA#(((((.(((.(((((.(((..#))).))))).)))))))).	1692	1711	0.8461538461538461	-30.3	0	2.702442e-05	0.265	0.0	0.0	-7.314088756026503	16	19	8	CDS		0	0
hsa-miR-1229-5p	NM_001807	CEL	GTGGGTAGGGTTTGGGGGAGAGCG#CGCTACTGGACCCTCACCTATCTGGCGCTGCCCACA#((((((((.(((((((((((((((#)))).))...)))))).......))).)))))))).	1639	1675	0.8461538461538461	-30.9	1	4.080793e-06	0.324	0.0	0.0	-4.993964104447428	23	36	8	CDS		0	0
hsa-miR-1231	NM_001807	CEL	GTGTCTGGGCGGACAGCTGC#CGGCTGTGCCCACACACT#((((.(((((..(((((((.#)))))))))))).)))).	1526	1544	0.9230769230769231	-24.2	0	1.323264e-05	0.368	0.0	0.0	-14.228189406020842	16	18	12	CDS		0	0
hsa-miR-1234-3p	NM_001807	CEL	TCGGCCTGACCACCCACCCCAC#GGATGCCCGTCTACCCCAAATGGGTGGGGGCCGAC#(((((((..(((((((......#.)))))))))))))).	1349	1384	1.0	-25.9	1	1.334339e-06	0.426	0.6887626285714286	0.4753359458333334	-7.307599033628058	14	16	14	CDS		0	0
hsa-miR-1237-5p	NM_001807	CEL	CGGGGGCGGGGCCGAAGCGCG#GTGACTCCGGCGCCCCCCCCGT#((((((.(((((((.(((((.#))).)).)))).))))))))).	2009	2031	0.8461538461538461	-32.9	0	0.0006217022	0.132	0.0	0.0	-6.216710541323619	18	22	9	CDS		0	0
hsa-miR-1238-5p	NM_001807	CEL	GTGAGTGGGAGCCCCAGTGTGTG#CACACACTGGGAACCCTACACTACG#(((.(((((...(((((((((((#)))))))))))...)))))..))).	1536	1561	1.0	-28.1	0	0.007991817	0.426	0.0	0.0	-14.38368097449574	19	25	11	CDS		0	0
hsa-miR-1238-5p	NM_001807	CEL	GTGAGTGGGAGCCCCAGTGTGTG#CACAAGAGTGGGACCCCAGGGGCTCCCCTCCCA#(.(((.(((((((((........#.)))))))))))).).	2312	2345	0.8461538461538461	-26.9	0	3.119037e-07	0.426	0.0	0.0	-7.235258169713496	13	16	12	3UTR		0	0
hsa-miR-1200	NM_001807	CEL	CTCCTGAGCCATTCTGAGCCTC#GGGGCTCAGAGGCGCCAAGAC#.((.((.(((..((((((((((#)))))))))))))..)).)).	1146	1167	0.9230769230769231	-23.1	0	1.417921e-05	0.441	0.14690076	-0.18116256499999994	-14.540611432194332	17	21	13	CDS		0	0
hsa-miR-1202	NM_001807	CEL	GTGCCAGCTGCAGTGGGGGAG#TCCCCGAGCCCTGACGCTGGCC#..((((((..((((.(((((.#))))).)...)))..)))))).	867	889	0.8461538461538461	-25.0	1	1.536014e-05	0.397	0.7467872999999999	0.12346769500000002	-7.991346406196866	15	22	6	CDS		0	0
hsa-miR-1202	NM_001807	CEL	GTGCCAGCTGCAGTGGGGGAG#TCCCCTTCGCAGCTCCCACC#(((..((((((.(.((((((.#)))))).)))))))..))).	179	199	0.9230769230769231	-24.8	0	0.1476778	0.412	0.06784286666666672	0.29282795125000005	-15.29227712309009	16	20	7	CDS		0	0
hsa-miR-1203	NM_001807	CEL	CCCGGAGCCAGGATGCAGCTC#GAAAATCCTCAGCCACATCCTGGCTGGCAAGGGA#(((..((((((((((..(((.#.)))..)))))))))).....))).	208	242	0.8461538461538461	-27.5	0	7.752027e-06	0.456	-0.7764210599999999	0.0055898349999999875	-11.321682976276941	16	25	10	CDS		0	0
hsa-miR-663b	NM_001807	CEL	GGTGGCCCGGCCGTGCCTGAGG#CCTCATGGGGTCCGGCCATGGGGCCAACTTCCT#(((((((((((((.((((((((#)))))...))).)))))...))))))....)).	408	441	0.8461538461538461	-31.7	1	0.0001827142	0.397	4.06351982	2.4568045275000006	-4.794414363722071	21	33	6	CDS		0	0
hsa-miR-1204	NM_001807	CEL	TCGTGGCCTGGTCTCCATTAT#ATGGAGGCGCCTTCCTCATGGGGTCCGGCCATGGG#((((((((.((.((((((...#.)))))).)))))))))).	395	430	1.0	-25.3	1	2.214861e-09	0.441	1.9429150500000003	2.61032107	-8.340767414043784	16	19	10	CDS		0	0
hsa-miR-1205	NM_001807	CEL	TCTGCAGGGTTTGCTTTGAG#TGGGGGCCGACCATGCAGAT#((((((.((((.(((((.(.#).))))).)))).)))))).	1373	1393	0.8461538461538461	-20.0	0	0.000406416	0.426	0.0	0.0	-8.82806429066934	16	20	6	CDS		0	0
hsa-miR-1205	NM_001807	CEL	TCTGCAGGGTTTGCTTTGAG#GAAGCGGAGCCTGAGAA#(((.((((.((((((((...#)))))))).))))))).	1611	1628	0.8461538461538461	-19.3	0	3.377259e-05	0.412	0.0	0.0	-8.025986379406618	15	17	8	CDS		0	0
hsa-miR-1207-3p	NM_001807	CEL	TCAGCTGGCCCTCATTTC#GGGTGGGGGCCGACCATGCAGAT#((.((((((((((((((.#)))))))))))).....)).)).	1370	1393	0.9230769230769231	-18.8	0	0.000406416	0.426	0.0	0.0	-5.495113920508112	16	23	12	CDS		0	0
hsa-miR-1285-5p	NM_001807	CEL	GATCTCACTTTGTTGCCCAGG#CCTGGGTGACTCTGTGGACATCT#(((.((((...((((((((((#))))))))))...))))..))).	147	170	0.8461538461538461	-21.7	0	0.0009531648	0.412	1.127056	0.19474088749999996	-12.093267323145147	17	23	10	CDS		0	0
hsa-miR-1287-5p	NM_001807	CEL	TGCTGGATCAGTGGTTCGAGTC#CGAGCCCTGACGCTGGCC#.(((((.((((.((((((....#))))))))))..))))).	871	889	0.8461538461538461	-19.4	0	1.536014e-05	0.397	-0.4925610666666667	0.17189604249999996	-8.683814681824792	15	18	10	CDS		0	0
hsa-miR-1289	NM_001807	CEL	TGGAGTCCAGGAATCTGCATTTT#GATGTCTACACCGAGTCCTGGGCCCAG#(((.((((((((.((........#.)).))))))))))).	1174	1201	1.0	-20.2	0	0.0003821686	0.471	-0.003070749999999997	0.18283131000000002	-8.491776414130712	13	16	11	CDS		0	0
hsa-miR-1291	NM_001807	CEL	TGGCCCTGACTGAAGACCAGCAGT#GCTGGTCAGTGAGTTCACAATCACCAAGGGGCTC#.((((((((((.(.(((((((...#)))))))..).))))............)))))).	1119	1153	0.9230769230769231	-24.5	1	3.00693e-05	0.485	-0.034314936363636396	-0.24521298249999998	-7.996968064473879	18	34	7	CDS		0	0
hsa-miR-1293	NM_001807	CEL	TGGGTGGTCTGGAGATTTGTGC#GCAGGAAGCAAGTCTCCCGGGACCTGCCCGT#((((((((((((((((((((..#.))))))))))..))))).))))).	350	381	0.9230769230769231	-28.5	1	8.932196e-06	0.368	1.8529784434782608	2.0964305949999997	-3.937574446201665	20	25	10	CDS		0	0
hsa-miR-1294	NM_001807	CEL	TGTGAGGTTGGCATTGTTGTCT#GGACAGCACCTACGGGGATGAAGACTGCCTGTACCTCAACAT#((((((((.((((.((((((((#)))))))).................))))...)))))).)).	294	336	1.0	-20.4	1	0.02233308	0.426	0.583960625	0.28402377374999993	-5.850804021967834	20	42	8	CDS		0	0
hsa-miR-1294	NM_001807	CEL	TGTGAGGTTGGCATTGTTGTCT#CAAGAGTGCCAAGACCTACGCC#.((((((((((((((.(((...#))).)))))))..)))).))).	1305	1327	1.0	-20.2	1	0.02782145	0.426	0.09066148235294115	0.43512772499999997	-4.026373917660731	17	22	7	CDS		0	0
hsa-miR-1295a	NM_001807	CEL	TTAGGCCGCAGATCTGGGTGA#TCATCCAGAAAAACCCACTCTTCTGGGCCA#...((((.(((((((((((((#)))))))))............)))))))).	764	794	0.8461538461538461	-24.2	0	2.876418e-05	0.441	-0.10680132800000003	-0.13898295999999988	-8.82817512285937	17	30	9	CDS		0	0
hsa-miR-1295a	NM_001807	CEL	TTAGGCCGCAGATCTGGGTGA#TCAGCCAGAGCGGCGTGGC#(((.(((((...(((((.(((#))).)))))))))).))).	731	750	0.8461538461538461	-22.9	0	1.687425e-07	0.338	0.3656106	-0.11555009249999991	-14.38368097449574	16	19	10	CDS		0	0
hsa-miR-1295a	NM_001807	CEL	TTAGGCCGCAGATCTGGGTGA#CACCGAGTCCTGGGCCC#...((((.(((..((.((((.#)))).))..))))))).	1182	1199	0.8461538461538461	-22.6	0	0.001618555	0.456	0.012551200000000012	0.19611006250000004	-13.697158125425583	13	17	7	CDS		0	0
hsa-miR-1303	NM_001807	CEL	TTTAGAGACGGGGTCTTGCTCT#GGGCTACCGGCCCCAAGACAGGACAGTCTCTAAGG#(((((((((((((((..((((.#))))....))))))...........))))))))).	1434	1469	0.8461538461538461	-24.7	1	4.42541e-05	0.397	0.0	0.0	-4.1706235265052785	19	35	9	CDS		0	0
hsa-miR-1303	NM_001807	CEL	TTTAGAGACGGGGTCTTGCTCT#GGGGGGGACCCCAACAACATCACGCTCTTCGGGGAGTCTGCTGGAG#(((((((((((((((((.(((.#))).)))))))).......................)))).))))).	625	671	0.8461538461538461	-23.9	1	1.806293e-07	0.382	-0.17300814146341462	-0.16406908499999998	-3.937574446201665	20	46	8	CDS		0	0
hsa-miR-1303	NM_001807	CEL	TTTAGAGACGGGGTCTTGCTCT#AGAGTGGGACCCCAGGGGCTCC#....(((..(((((((((((((#))))))))))))).....))).	2316	2338	0.8461538461538461	-23.7	0	2.932886e-07	0.441	0.0	0.0	-12.916587056064323	16	22	13	3UTR		0	0
hsa-miR-1245a	NM_001807	CEL	AAGTGATCTAAAGGCCTACAT#GGCCTTCGGGATCAG#...((((((.((((((.....#))))))..)))))).	568	583	1.0	-17.9	0	2.771258e-05	0.456	-0.32513363333333334	1.4851496650000002	-7.757046662006918	12	15	6	CDS		0	0
hsa-miR-1247-3p	NM_001807	CEL	CCCCGGGAACGTCGAGACTGGAGC#AGCTCGGCCTCCTGGGT#.(((((((..((((((.((.....#)))))))).))))))).	137	154	1.0	-22.5	1	1.493611e-05	0.441	0.7707793285714287	0.25689521	-6.09222096393106	15	17	8	CDS		0	0
hsa-miR-1248	NM_001807	CEL	ACCTTCTTGTATAAGCACTGTGCTAAA#GGGCAGTGGCGAGTGCCGCGAAGCTGGGCGCCGTGTACACAGAAGGTG#(((((((((((((.(((((.(((((..#.)))))))))).................)))))).))))))).	65	113	0.8461538461538461	-22.9	1	0.001984342	0.397	-0.1615366285714286	-0.08786704249999983	-4.794414363722071	23	43	10	CDS		0	0
hsa-miR-1249-3p	NM_001807	CEL	ACGCCCTTCCCCCCCTTCTTCA#TGGGCGCCGTGTACACAGAAGGTGGGTTCGTGGAAGGCGTC#(((.(((((((((((((((...#.)))))).))).....))))))))).	89	130	0.9230769230769231	-24.7	0	8.248911e-05	0.397	0.004948376190476193	-0.1461367799999999	-6.969596721160855	18	26	9	CDS		0	0
hsa-miR-1250-5p	NM_001807	CEL	ACGGTGCTGGATGTGGCCTTT#GGACGGCCACATCTTCGCCAGCATCGA#.(((((((((((((((((.((#.)).)))))))).....))))))))).	1038	1065	1.0	-28.3	1	0.03391047	0.456	-0.9034686454545452	-0.175694685	-3.793324837357118	19	27	9	CDS		0	0
hsa-miR-1251-5p	NM_001807	CEL	ACTCTAGCTGCCAAAGGCGCT#GGTGCCGCTGGCAGGCCTGGAGTA#(((((((((((((..((((((#))))))..))))))..))))))).	894	918	0.9230769230769231	-29.5	1	3.370309e-05	0.368	-0.021817266666666703	0.06644705249999999	-5.529863923972706	19	24	7	CDS		0	0
hsa-miR-1251-3p	NM_001807	CEL	CGCTTTGCTCAGCCAGTGTAG#ACATCCTGGCTGGCAAGGG#..((((((.((((((((((..#)))..))))))))))))).	222	241	0.9807692307692307	-22.2	1	5.109721e-06	0.441	-0.4954320333333333	-0.3629975	-6.013390377618052	16	19	13	CDS		0	0
hsa-miR-1251-3p	NM_001807	CEL	CGCTTTGCTCAGCCAGTGTAG#CTGGGCCAAAAAGGTGGCTGAGAAGGTGG#((((((.((((((((((.(((#))).))........)))))))))))))).	786	815	0.8076923076923077	-21.9	0	6.775429e-07	0.397	-0.3988296111111111	0.1312785875	-5.4812609810729835	19	29	14	CDS		0	0
hsa-miR-1257	NM_001807	CEL	AGTGAATGATGGGTTCTGACC#GGGCCCAGGACCCATCC#.......(((((((((((.((#))...))))))))))).	1193	1210	0.8461538461538461	-19.1	0	4.461105e-05	0.471	0.7382660000000001	0.12815398	-17.110244939514768	13	17	11	CDS		0	0
hsa-miR-1258	NM_001807	CEL	AGTTAGGATTAGGTCGTGGAA#TCCTCAGCCACATCCTGGCTG#(((((((((..(((.(.(((.#))).).)))..))))))))).	213	234	0.8461538461538461	-19.7	1	5.416192e-07	0.426	-0.6227619555555556	-0.31266913499999993	-8.74030495019083	16	21	9	CDS		0	0
hsa-miR-1258	NM_001807	CEL	AGTTAGGATTAGGTCGTGGAA#CCAAGACCTACGCCTACCTG#((.((((..((((((.(((..#))).))))))..)))).)).	1313	1333	0.8461538461538461	-19.2	0	0.1927888	0.441	0.13232033333333337	0.3991969675	-9.09818758823812	15	20	6	CDS		0	0
hsa-miR-1258	NM_001807	CEL	AGTTAGGATTAGGTCGTGGAA#TCTACACCGAGTCCTGGG#..((((((((.(((.(((((.#)))))))).)))))))).	1178	1196	0.8461538461538461	-18.1	1	0.0002499379	0.426	0.15314912499999997	0.25625485249999996	-8.517224755033276	16	18	8	CDS		0	0
hsa-miR-1263	NM_001807	CEL	ATGGTACCCTGGCATACTGAGT#ACTCGGCTGTGCCCACACACTGGGAACCC#..(((.(((.((((((((((((#)))))).))))))........))).))).	1523	1552	0.8461538461538461	-21.5	0	0.0003610171	0.412	0.0	0.0	-8.100465948893515	18	29	6	CDS		0	0
hsa-miR-1263	NM_001807	CEL	ATGGTACCCTGGCATACTGAGT#CTCGGATGCCCGTCTACCCCAAATGGGTGGGGGCCGACCATG#(((((.(((((((((.(((((.#))))))))))...................))))...))))).	1346	1388	0.9230769230769231	-21.5	0	2.1431e-05	0.426	0.0	0.0	-6.071582287698324	19	42	10	CDS		0	0
hsa-miR-1265	NM_001807	CEL	CAGGATGTGGTCAAGTGTTGTT#AACAACATGGACGGCCACATCTTC#.(((((((((((..((((((((#))))))))....))))))))))).	1030	1054	1.0	-24.3	1	0.00380077	0.485	-0.9943606909090906	-0.11945521250000002	-5.9392953675437665	19	24	11	CDS		0	0
hsa-miR-1265	NM_001807	CEL	CAGGATGTGGTCAAGTGTTGTT#CAGCACATGGCCATTGCTTGG#((((..(((((((.((((((..#)))))).)))))))..)))).	580	601	0.9230769230769231	-23.1	0	8.893525e-05	0.426	0.42819919999999995	0.6396554700000003	-10.81441029972759	17	21	7	CDS		0	0
hsa-miR-1265	NM_001807	CEL	CAGGATGTGGTCAAGTGTTGTT#GCAGCTCCCACCAAGGCCCTGGAAAATCCTCAGCCACATCCTGG#(((((((((((..((.(((...#.))).))..))))))))))).	187	231	1.0	-21.9	1	7.000538e-05	0.412	0.19262174545454538	0.09815433500000004	-8.806557448767878	16	21	11	CDS		0	0
hsa-miR-1266-5p	NM_001807	CEL	CCTCAGGGCTGTAGAACAGGGCT#GCCAGGTAACTATGGCCTTCGGGA#(((.((((((((((.((..(((.#)))..))..)))))))))).))).	555	579	0.9487179487179488	-24.3	0	5.564418e-05	0.441	0.01485621999999993	1.5567038275	-7.70504628141149	18	24	10	CDS		0	0
hsa-miR-1266-5p	NM_001807	CEL	CCTCAGGGCTGTAGAACAGGGCT#AGCCCTGACGCTGGCCTATAAGGTGCCGCTGGCAGGCCTGGA#..(((((.((((((..(((((((#))))))).....................))).))).))))).	873	915	0.9230769230769231	-23.9	0	2.039583e-05	0.368	0.03709934285714283	0.15393069999999998	-8.239134289107168	18	42	7	CDS		0	0
hsa-miR-1266-3p	NM_001807	CEL	CCCTGTTCTATGCCCTGAGGGA#CCCCAGGGCAGGAAGCAAGTCTCCCGGGA#(((((((...(((((((.(((.#))))))))))...))))........))).	343	372	1.0	-24.7	1	0.06571029	0.412	2.6044368857142857	1.6164204774999997	-8.550105501956237	17	29	10	CDS		0	0
hsa-miR-1272	NM_001807	CEL	GATGATGATGGCAGCAAATTCTGAAA#CGGGACCTGCCCGTTATGATCT#(((.(((((((..(((..(((((...#)))))..)))))))))).))).	367	389	0.8461538461538461	-18.5	0	0.03929842	0.397	2.405695285714286	2.3134059975	-11.605530643423453	18	22	10	CDS		0	0
hsa-miR-1272	NM_001807	CEL	GATGATGATGGCAGCAAATTCTGAAA#TCAGATGCCTGCAGTCATTAG#..(((((((.((((((...(((((..#)))))))).))).))))))).	2256	2277	0.9230769230769231	-18.7	1	0.0002437174	0.515	0.0	0.0	-6.199507187700468	18	21	8	CDS		0	0
hsa-miR-1275	NM_001807	CEL	GTGGGGGAGAGGCTGTC#CAGCGTCTCTCTGCAGACCCTCTCCCCCTACA#((((((((((((((((.#.))))..)))))))))).)).	675	707	0.9230769230769231	-27.5	1	0.03535553	0.353	-0.28426866315789473	-0.2459938449999999	-3.937574446201665	16	21	10	CDS		0	0
hsa-miR-1275	NM_001807	CEL	GTGGGGGAGAGGCTGTC#GACGGCCACATCTTCGCCAG#.(((.((((((((((((#)))))))...))))).))).	1039	1059	0.8461538461538461	-22.2	0	0.002312412	0.426	-0.8341635199999999	-0.10227093749999999	-7.91236201216959	15	20	7	CDS		0	0
hsa-miR-1288-5p	NM_001807	CEL	GCAGATCAGGACTGTAACTCACC#GGTGGGTTGCCCTGTGGGTGATGCCGCCAGGATGGCCCAGTGTCTGA#.(((((((((...((((((((((#))))))))))))))...........................))))).	810	857	0.8461538461538461	-20.8	1	0.0002191951	0.353	-0.25302308000000007	-0.010882052500000003	-11.254033235030066	19	47	14	CDS		0	0
hsa-miR-1288-3p	NM_001807	CEL	TGGACTGCCCTGATCTGGAGA#CCAAGACAGGACAGTCTC#.((((((.((((.(((((...#))).)))))).)))))).	1446	1464	1.0	-19.4	1	0.001001012	0.382	0.0	0.0	-7.396090379203992	15	18	6	CDS		0	0
hsa-miR-1292-5p	NM_001807	CEL	TGGGAACGGGTTCCGGCAGACGCTG#AGCAAGTCTCCCGGGACCTGCCCGT#((((..((((((((((.(((((((.#)))..)))).)))))))))))))).	356	381	0.8461538461538461	-30.4	0	8.932196e-06	0.368	0.4311715199999999	1.8618344849999997	-9.957570382207184	21	25	14	CDS		0	0
hsa-miR-1292-5p	NM_001807	CEL	TGGGAACGGGTTCCGGCAGACGCTG#CAGTGTCTGAAGGTTACTGATCCCCGAGCCCT#.(((..((((..((..(((((((((#)))))))))..)).........))))..))).	847	879	0.8461538461538461	-28.3	0	0.00250912	0.382	0.1253768	0.12737303249999998	-16.953397198923586	18	32	9	CDS		0	0
hsa-miR-1255b-2-3p	NM_001807	CEL	AACCACTTTCTTTGCTCATCCA#TGGGCCAAAAAGGTGGCTGAGAAGGTGGG#..((((((((((.((.((((..#.)))))).)))))))))).	787	816	0.9487179487179487	-22.3	1	6.326477e-07	0.382	0.15314930000000002	0.10315896750000002	-6.479180412342145	16	19	10	CDS		0	0
hsa-miR-664a-5p	NM_001807	CEL	ACTGGCTAGGGAAAATGATTGGAT#CCGAGATTGCCCTAGCCCAGC#.((((((((((..(((..((((..#)))).))).)))))))).)).	1271	1292	1.0	-20.8	1	0.007452802	0.397	0.10202223636363632	0.3523305925000001	-8.429258759619717	17	21	8	CDS		0	0
hsa-miR-1306-3p	NM_001807	CEL	ACGTTGGCTCTGGTGGTG#CACCGAGATTGCCCTAGCCCAGCACAGAGCCAATGC#.((((((((((((((((.#.)))..)).))))))))))).	1269	1305	1.0	-22.7	1	0.00447972	0.397	0.42941288421052637	0.3203053525	-3.793324837357118	16	21	11	CDS		0	0
hsa-miR-513b-5p	NM_001807	CEL	TTCACAAGGAGGTGTCATTTAT#GCCTCCTGGGTGAC#.((((.(((((((.........#)))))))..)))).	143	157	0.8461538461538461	-16.8	0	2.873855e-05	0.441	1.6475993285714288	0.18891383624999994	-7.519622156624818	11	14	7	CDS		0	0
hsa-miR-513b-3p	NM_001807	CEL	AAATGTCACCTTTTTGAGAGGA#TCTTCTGGGCCAAAAAGGTGGCT#....((((((((((((((((((#))))))....)))))))))))).	782	805	0.8461538461538461	-21.5	0	1.435685e-06	0.456	-0.34675612727272714	0.16799058	-9.546562468637928	18	23	12	CDS		0	0
hsa-miR-1197	NM_001807	CEL	TAGGACACATGGTCTACTTCT#AGAAGAAGACTGTGGTGGACTTTGAGACCGATGTCCTC#.((((((((((((((.(((((#))))).)))))))).................)))))).	1220	1258	0.9230769230769231	-19.8	1	0.001830952	0.456	0.48977889032258065	0.23750849749999997	-4.026373917660731	19	38	8	CDS		0	0
hsa-miR-1469	NM_001807	CEL	CTCGGCGCGGGGCGCGGGCTCC#GGGGCCCCCCCCGTGCCGC#..((((((((((.(.(((((((#)))))))))))))))))).	1819	1838	0.9487179487179488	-37.6	1	1.120814e-05	0.162	0.0	0.0	-6.981580892289167	18	19	18	CDS		0	0
hsa-miR-1469	NM_001807	CEL	CTCGGCGCGGGGCGCGGGCTCC#GGGGCCCCCCCCGTGCCGC#..((((((((((.(.(((((((#)))))))))))))))))).	1852	1871	0.9487179487179488	-37.6	1	3.539676e-05	0.162	0.0	0.0	-6.981580892289167	18	19	18	CDS		0	0
hsa-miR-1469	NM_001807	CEL	CTCGGCGCGGGGCGCGGGCTCC#GGGGCCCCCCCCGTGCCGC#..((((((((((.(.(((((((#)))))))))))))))))).	1885	1904	0.9487179487179488	-37.6	1	3.539676e-05	0.162	0.0	0.0	-6.981580892289167	18	19	18	CDS		0	0
hsa-miR-1471	NM_001807	CEL	GCCCGCGTGTGGAGCCAGGTGT#ACCCCATGCTGCACTATGTGGGCT#(((((((((((.(((..((.((#)).))..))).))).)))))))).	917	941	1.0	-26.4	1	9.592184e-05	0.441	-0.003071199999999996	0.20314005750000005	-7.517426836101634	18	24	8	CDS		0	0
hsa-miR-1471	NM_001807	CEL	GCCCGCGTGTGGAGCCAGGTGT#TACCTGGAGATCACCAAGAAGATGGGCAGCAGCTCCATGAAGCGGAGCC#((((((.((((((((((((((.#)))))).........................))))))))..)))).)).	1573	1622	0.9230769230769231	-26.1	0	1.043962e-05	0.426	0.0	0.0	-5.4812609810729835	20	49	8	CDS		0	0
hsa-miR-1538	NM_001807	CEL	CGGCCCGGGCTGCTGCTGTTCCT#GAGCGGCGTGGCCCTGAGTCCCTGGGTCA#.((((((((((((.(((((((..#)))))))))))))).........))))).	738	767	0.9230769230769231	-29.3	1	9.652189e-05	0.397	0.15612488571428573	-0.41627433249999996	-4.650164754877524	19	29	14	CDS		0	0
hsa-miR-1538	NM_001807	CEL	CGGCCCGGGCTGCTGCTGTTCCT#GATGGGCAGCAGCTCCATGAAGCGGAGCCT#.((((((((((((((((..((..#))..))))))))))........))).))).	1593	1623	0.9230769230769231	-28.3	1	5.105366e-05	0.412	0.0	0.0	-3.793324837357118	18	30	10	CDS		0	0
hsa-miR-1538	NM_001807	CEL	CGGCCCGGGCTGCTGCTGTTCCT#GGAAAACAGCGGCTACCTGGA#....(((((..(((((((((((.#)))..))))))))..))))).	1560	1581	0.8461538461538461	-27.0	0	0.00363481	0.441	0.0	0.0	-13.613843412376458	16	21	8	CDS		0	0
hsa-miR-320d	NM_001807	CEL	AAAAGCTGGGTTGAGAGGA#TCCTCTTCCTGGTGCCCACCGAGATTGCCCTAGCCCAGCA#....(((((((((((((((#)))))))........................)))))))).	1253	1293	0.8461538461538461	-21.0	0	0.01018721	0.397	0.3406140820512821	0.4679337225	-9.546562468637928	15	40	8	CDS		0	0
hsa-miR-1908-5p	NM_001807	CEL	CGGCGGGGACGGCGATTGGTC#GACCCGATCAACCTGTACGCCAACGCCGCCGA#((((((.(..((((((.(((.#.))).)).))))..).)))))).	976	1008	0.8461538461538461	-27.1	0	0.03191134	0.412	0.3852481428571429	-0.028847285	-7.780157107646926	16	23	6	CDS		0	0
hsa-miR-1909-5p	NM_001807	CEL	TGAGTGCCGGTGCCTGCCCTG#CAGGGCAGGAAGCAAGTCTCCCGGGACC#...((.((((..(((((((((#)))))))))...........)))).)).	346	374	0.8461538461538461	-26.2	0	0.0003759247	0.397	1.887890022222222	1.608614515	-14.58707673987849	15	28	9	CDS		0	0
hsa-miR-1909-3p	NM_001807	CEL	CGCAGGGGCCGGGTGCTCACCG#GGTGGGTTCGTGGAAGGCGTCAATAAGAAGCTCGGCCTCCTGGGT#(.(((((((((((((((((((.#)))))))......................)))))))).)))).).	109	154	0.9230769230769231	-32.8	1	1.493611e-05	0.441	0.4156109452380953	-0.023770397500000012	-5.101250328216836	20	45	8	CDS		0	0
hsa-miR-1911-5p	NM_001807	CEL	TGAGTACCGCCATGTCTGTTGGG#CCAACAACATGGACGGCCACATCT#.((((.(((((((((.((((((.#)))))))))))).)))..)).)).	1028	1052	0.9230769230769231	-22.1	0	0.00390371	0.471	-0.33425854	-0.06555904500000005	-5.927332678853777	19	24	12	CDS		0	0
hsa-miR-1911-5p	NM_001807	CEL	TGAGTACCGCCATGTCTGTTGGG#CCCAGGAGAATAAGAAGAAGACTGTGGTGGACTTT#.((((.(((((((((((.(((((#))))).))).............)))))))))))).	1208	1243	1.0	-22.1	0	5.591699e-06	0.471	0.663469175	0.20235886500000005	-5.694283598550164	20	35	12	CDS		0	0
hsa-miR-1911-3p	NM_001807	CEL	CACCAGGCATTGTGGTCTCC#GGATGGCCCAGTGTCTGA#...(((((((((.(((((((#))).))))))))))))).	839	857	0.8461538461538461	-22.6	0	0.0002191951	0.353	0.1253768	0.12737303249999998	-7.803670806344982	16	18	13	CDS		0	0
hsa-miR-1912-5p	NM_001807	CEL	CTCATTGCATGGGCTGTGTATA#GCGCTGCCCACAGTGAC#.((((((..(((((.((((...#)))).))))))))))).	1663	1680	0.9230769230769231	-19.7	1	2.461129e-05	0.324	0.0	0.0	-7.898798985034147	15	17	11	CDS		0	0
hsa-miR-1912-3p	NM_001807	CEL	TACCCAGAGCATGCAGTGTGAA#CACATGGCCATTGCTTGGGTGA#((((((.((((.((.(((((..#))))).))...)))))))))).	583	605	1.0	-20.9	0	6.762275e-05	0.397	0.14322056666666666	0.34827444249999995	-9.563513850919975	17	22	10	CDS		0	0
hsa-miR-1912-3p	NM_001807	CEL	TACCCAGAGCATGCAGTGTGAA#CATGCTGCACTATGTGGGC#..((((.(...(((((((((..#)))))))))...).)))).	921	940	0.8461538461538461	-20.5	0	7.336678e-05	0.441	0.007343288888888886	0.07269594750000002	-11.6243578562279	14	19	9	CDS		0	0
hsa-miR-1913	NM_001807	CEL	TCTGCCCCCTCCGCTGCTGCCA#GCGGCCTTCGGGGGGGA#.....((((((((..(((((..#)))))...)))))))).	616	633	0.8461538461538461	-25.1	0	1.85018e-05	0.397	0.028173375	-0.08076726999999999	-15.257889121221442	13	17	8	CDS		0	0
hsa-miR-1913	NM_001807	CEL	TCTGCCCCCTCCGCTGCTGCCA#GGAAAACAGCGGCTACCTGGAGATCACCAAGAAGATGGGCAGC#.((((((.(((((((((((((.#))....))))))).....))))..............)))))).	1560	1603	0.9230769230769231	-24.4	1	0.0003497849	0.441	0.0	0.0	-6.106959766537749	19	43	7	CDS		0	0
hsa-miR-1914-5p	NM_001807	CEL	CCCTGTGCCCGGCCCACTTCTG#GGGTCCGGCCATGGGGC#(((((((.(((((((.......#))).)))).))))))).	415	432	1.0	-24.6	1	3.684745e-08	0.412	3.230889125	2.381347645	-6.484258455685908	14	17	7	CDS		0	0
hsa-miR-1915-5p	NM_001807	CEL	ACCTTGCCTTGCTGCCCGGGCC#GGCCTCACCTGCTGCTGGGCAGTGGCGAGT#..((((((..((((((((((((#)))))...........))))))))))))).	49	79	0.8461538461538461	-28.4	1	1.104906e-08	0.338	-0.595361939130435	-0.5453586230128205	-7.255896845946231	18	30	13	CDS		0	0
hsa-miR-1915-5p	NM_001807	CEL	ACCTTGCCTTGCTGCCCGGGCC#GCCCCAGGGCAGGAAGCAAGT#..((((.(((.((((((((((.#))))..)))))).))))))).	342	363	0.9230769230769231	-28.2	0	2.93323e-06	0.412	1.5064029333333335	1.8056158524999997	-9.32546172965396	17	21	7	CDS		0	0
hsa-miR-1972	NM_001807	CEL	TCAGGCCAGGCACAGTGGCTCA#GAGCCCTGACGCTGGCCTATAAGGTGCCGCTGGCAGGCCTGGA#(((((((..((.(((((((.(.#.).))))))))).))))))).	872	915	0.9038461538461539	-30.0	1	2.039583e-05	0.368	0.4209551428571428	0.14143302499999996	-10.654402343224413	17	21	9	CDS		0	0
hsa-miR-1976	NM_001807	CEL	CCTCCTGCCCTCCTTGCTGT#ACGGCGAGGAGATCGCCACACGCGGA#....((((.(((((((((((#)))))))))))..........)))).	458	484	0.8461538461538461	-19.9	0	0.0002748745	0.441	3.1315427272727274	3.0201306275000004	-10.602952126883691	15	26	11	CDS		0	0
hsa-miR-2115-3p	NM_001807	CEL	CATCAGAATTCATGGAGGCTAG#GGCCTCCTGGGTGACTCTGTGG#((.(((((((((.(((((((..#))))))))))))...)))))).	142	164	0.8461538461538461	-20.7	0	4.655807e-06	0.426	0.8447717666666666	0.10248055375000004	-6.7842445331743555	18	22	12	CDS		0	0
hsa-miR-2116-5p	NM_001807	CEL	GGTTCTTAGCATAGGAGGTCT#AGAACCAACTTCCTGCGCTACTGGACCC#(((((.((((.((((((((..#.)))))))).))))..))))).	1624	1652	0.9230769230769231	-23.0	0	0.01303486	0.382	0.0	0.0	-8.663307682805062	17	22	8	CDS		0	0
hsa-miR-2117	NM_001807	CEL	TGTTCTCTTTGCCAAGGACAG#GGCGAGGAGATCG#.(.((((((((((........#)))))))))).).	460	473	0.9230769230769231	-17.3	0	3.687717e-06	0.441	3.251706300000001	3.1203065025	-7.17620286973822	11	13	10	CDS		0	0
hsa-miR-548q	NM_001807	CEL	GCTGGTGCAAAAGTAATGGCGG#CGGCCACATCTTCGCCAGCA#(((((((...(((...((((.(#).))))...)))))))))).	1041	1061	0.8461538461538461	-19.8	1	0.007464288	0.426	-1.1144674	-0.17178904500000003	-10.375444060030892	15	20	10	CDS		0	0
hsa-miR-2276-3p	NM_001807	CEL	TCTGCAAGTGTCAGAGGCGAGG#CCTGCGCTACTGGACCCTCACCTATCTGGCGCTGCC#...((.(((((((((((.((((#.)))).))..))))))))))).	1635	1671	0.9230769230769231	-23.5	0	5.342617e-06	0.338	0.0	0.0	-8.415498954871785	17	22	11	CDS		0	0
hsa-miR-2277-5p	NM_001807	CEL	AGCGCGGGCTGAGCGCTGCCAGTC#ACTGGTTGTGTTGGGCCTCACCTGCTGCTG#((((((((((.(((((.((((((.#)))))).))))).))))).....)).))).	36	66	0.8461538461538461	-28.4	1	8.696939e-06	0.309	-0.7560258125000001	-0.5987725480128205	-6.7623489216120145	21	30	6	CDS		0	0
hsa-miR-2278	NM_001807	CEL	GAGAGCAGTGTGTGTTGCCTGG#CCAGCATCGACATGCCTGCCATCA#((..((((.((((((((.((((#))))...))))))))))))..)).	1055	1079	0.8846153846153846	-22.2	0	0.0008027406	0.441	-0.221779475	-0.43502071499999995	-9.583525853713066	18	24	12	CDS		0	0
hsa-miR-2681-5p	NM_001807	CEL	GTTTTACCACCTCCAGGAGACT#TCTTCTGGGCCAAAAAGGTGGCTGAGAA#.(((((((((((((((((((..#)))))))).......)))))).))))).	782	810	1.0	-21.5	1	0.01663417	0.426	-0.2842678814814814	0.19376689249999995	-3.793324837357118	19	28	8	CDS		0	0
hsa-miR-2681-3p	NM_001807	CEL	TATCATGGAGTTGGTAAAGCAC#GCGGCTACCTGGAGATCACCAAGAAGATGGGCAGCAGCTCCATGAA#..(((((((((((.(.......#.).))))))))))).	1568	1614	1.0	-18.6	1	1.409954e-05	0.426	0.0	0.0	-6.046889717196309	12	15	11	CDS		0	0
hsa-miR-2682-3p	NM_001807	CEL	CGCCTCTTCAGCGCTGTCTTCC#GGAAAACAGCGGCTACCTGGAGATCACCAAGAAGATGGGCA#.((((((((((((((((.((((#)))).)))))).....)))))))..............))).	1560	1601	0.9230769230769231	-22.7	1	0.001087376	0.441	0.0	0.0	-3.793324837357118	20	41	7	CDS		0	0
hsa-miR-2682-3p	NM_001807	CEL	CGCCTCTTCAGCGCTGTCTTCC#GGCGCTGCCCACAGTGACCGACCAGGAGGCC#.((((((((((((((.......#)))))))................))))))).	1662	1693	0.9230769230769231	-20.7	1	0.0009412682	0.309	0.0	0.0	-4.026373917660731	14	31	7	CDS		0	0
hsa-miR-711	NM_001807	CEL	GGGACCCAGGGAGAGACGTAAG#CTTTGAGACCGATGTCCTCTTCCTGGTGCCCA#(((..((((((((((((((...#.))))).)))))))))..))).	1239	1271	0.8461538461538461	-28.1	0	0.0005621562	0.397	0.13232002666666667	0.31796202249999994	-11.088633895973327	17	22	9	CDS		0	0
hsa-miR-711	NM_001807	CEL	GGGACCCAGGGAGAGACGTAAG#GCGTGGCCCTGAGTCCCTGGGTCATCCA#((((((((((((...((((...#)))).........))))))))))..)).	743	771	0.8461538461538461	-24.7	1	4.209559e-05	0.397	0.5057613	-0.2998899574999999	-6.818994536638949	16	28	10	CDS		0	0
hsa-miR-711	NM_001807	CEL	GGGACCCAGGGAGAGACGTAAG#CTACCGTGTCGGCCCCCTTGGGTTCCT#(((((((((((.((.(((..((#))..))).))..)))...)))))))).	507	534	1.0	-23.8	1	3.670445e-05	0.382	2.8963511	1.86745838	-8.019827316048655	18	27	8	CDS		0	0
hsa-miR-718	NM_001807	CEL	CTTCCGCCCCGCCGGGCGTCG#GCGGCCTTCGGGGGGGAC#..(((.(((((..((.(((..#))).))..))))).))).	616	634	0.8461538461538461	-25.2	0	1.847443e-05	0.382	0.015675759999999993	-0.10810589499999995	-11.726942483131548	13	18	5	CDS		0	0
hsa-miR-2909	NM_001807	CEL	GTTAGGGCCAACATCTCTTGG#CCACCGAGATTGCCCTAGCC#((((((((....(((((.(((#)))..))))).)))))))).	1268	1288	0.9230769230769231	-19.1	1	0.02781627	0.412	0.3328028	0.3242108925	-12.408048357782313	16	20	8	CDS		0	0
hsa-miR-3116	NM_001807	CEL	TGCCTGGAACATAGTAGGGACT#TCACCTGCTGCTGGGCAG#(((((((....(((((((((..#)).)))))))))))))).	53	71	0.8461538461538461	-18.7	1	6.429278e-07	0.324	-1.0017297000000003	-0.6987275425	-11.374879977366588	16	18	14	CDS		0	0
hsa-miR-3117-3p	NM_001807	CEL	ATAGGACTCATATAGTGCCAG#CTGGAGTACCCCATGCTGCACTATGTGGGCTTCG#...((((((((((((((.(((#.)))))))))))))).))).	910	944	0.8461538461538461	-19.4	0	8.870805e-05	0.426	0.3281167066666667	0.05394947499999998	-6.514540193678739	17	20	14	CDS		0	0
hsa-miR-3120-5p	NM_001807	CEL	CCTGTCTGTGCCTGCTGTACA#TGTACGCCAACGCCGCCGACATCGACTATATAGCAGGCACCAACAACATGGACGGC#.((((((((((((((((((..#.)))))))))))).........)))))).	989	1045	1.0	-26.0	1	0.005043737	0.456	0.14852075555555558	-0.22802832250000002	-3.793324837357118	18	29	12	CDS		0	0
hsa-miR-3121-5p	NM_001807	CEL	TCCTTTGCCTATTCTATTTAAG#GGCAAGGGAC#(((((((((.............#))))))))).	233	243	1.0	-15.2	1	1.140386e-05	0.471	-0.23202672222222226	-0.121873285	-14.466127870277449	9	10	9	CDS		0	0
hsa-miR-3121-3p	NM_001807	CEL	TAAATAGAGTAGGCAAAGGACA#GTGCCAAGACCTACGCCTACCTGTTTT#.((((((.((((((..(((...#.)))..)))))))))))).	1310	1337	0.9230769230769231	-18.1	1	0.2473426	0.412	0.18439386666666668	0.32811670500000006	-7.075458407091997	15	19	12	CDS		0	0
hsa-miR-3122	NM_001807	CEL	GTTGGGACAAGAGGACGGTCTT#GATCGCCTACTGGACCAACT#(((((..((..(((.(((((..#))))))))..))..))))).	1473	1493	0.9230769230769231	-22.5	0	0.006430345	0.441	0.0	0.0	-12.184950246255195	15	20	8	CDS		0	0
hsa-miR-3125	NM_001807	CEL	TAGAGGAAGCTGTGGAGAGA#TCTCTCTGCAGACCCTCTC#.(((((...(((((((((((#)))))))))))..))))).	680	699	0.9423076923076923	-22.6	0	0.01822942	0.353	-0.23314225454545456	-0.28895452999999993	-8.707035959654831	16	19	11	CDS		0	0
hsa-miR-3125	NM_001807	CEL	TAGAGGAAGCTGTGGAGAGA#TCTTCAAGGGCATCCCCTTCGCAGCTCCCACCAAGGCCCTGGAAAATCCTCA#..(((((((((((((((.((#.))..))))))))))....................))))).	167	219	0.8461538461538461	-19.3	1	0.001175717	0.368	0.10261906571428572	0.04668276625000006	-4.95700071937229	17	41	10	CDS		0	0
hsa-miR-3127-5p	NM_001807	CEL	ATCAGGGCTTGTGGAATGGGAAG#TCCCACCAAGGCCCTGG#..((((((((.(((..(((((..#)))))))))))))))).	192	209	1.0	-24.9	1	0.001476741	0.397	0.025758549999999956	0.12486153124999994	-8.750273835336888	16	17	16	CDS		0	0
hsa-miR-3127-5p	NM_001807	CEL	ATCAGGGCTTGTGGAATGGGAAG#TGGCCCAGTGTCTGAAGGTTACTGATCCCCGAGCCCTGAC#.((((((((((.((.((.((...#.)).)).)))))))))))).	842	882	1.0	-24.0	1	0.001665195	0.353	0.02817287999999999	0.11097002249999999	-7.875577707204108	16	20	12	CDS		0	0
hsa-miR-3127-3p	NM_001807	CEL	TCCCCTTCTGCAGGCCTGCTGG#CTGGCAGGCCTGGAGTACCCCATGCTGCACTATGTGGGC#..(((..((.((((((((((((#)))))))))))).))....................))).	901	940	0.8846153846153846	-27.2	0	7.336678e-05	0.441	-0.07597375	0.05082498999999999	-9.644152483764836	17	39	12	CDS		0	0
hsa-miR-3127-3p	NM_001807	CEL	TCCCCTTCTGCAGGCCTGCTGG#CCTGCAGGCCACCATCACCCAGGACAGCACCTACGGGGAT#((((((((((..(((((((.((#)).))))))).........)))))..........))))).	273	313	0.9230769230769231	-24.8	1	0.0002851372	0.426	2.2121853499999995	0.4475201862500001	-10.10915223120837	19	40	7	CDS		0	0
hsa-miR-3129-5p	NM_001807	CEL	GCAGTAGTGTAGAGATTGGTTT#GAGCCTGAGAACCAACTTCCTGCGCTACTGG#.(((((((((((.(((((((((#.)))))))..))))))))))))).	1617	1648	1.0	-25.2	1	0.01024723	0.412	0.0	0.0	-5.08245545002336	20	24	13	CDS		0	0
hsa-miR-3130-5p	NM_001807	CEL	TACCCAGTCTCCGGTGCAGCC#GGCTGTGCCCACACACTGGGA#..((((((....(((((((((#))))))))).....)))))).	1527	1548	0.9230769230769231	-25.2	1	1.826854e-05	0.382	0.0	0.0	-13.427474630952936	15	21	9	CDS		0	0
hsa-miR-3130-5p	NM_001807	CEL	TACCCAGTCTCCGGTGCAGCC#GGTGCCGCTGGCAGGCCTGGAGTAC#((((((((((((((((..(((#)))..)))))).)))).))).))).	894	919	0.8461538461538461	-22.7	1	2.581245e-05	0.368	0.04790638947368421	0.0781635975	-3.937574446201665	19	25	6	CDS		0	0
hsa-miR-3131	NM_001807	CEL	TCGAGGACTGGTGGAAGGGCCTT#GGGGTCCGGCCATGGGGCCAACTTCCTCA#..(((((((.((((..(((((((#)))))))..)))).)).......))))).	414	443	0.8461538461538461	-25.3	1	0.0002322919	0.412	2.9706926	2.46200872	-7.168005828254716	18	29	7	CDS		0	0
hsa-miR-3131	NM_001807	CEL	TCGAGGACTGGTGGAAGGGCCTT#GAGGCGCCAAGACGACCTTTGATGTCTACACCGAGTCCTGGGC#((.((((((((((((((((((((#)))))..........)))))........)))).)))))).)).	1154	1197	0.8461538461538461	-23.9	0	0.002662107	0.441	-0.24100686666666662	0.17736346999999997	-5.495113920508112	22	43	6	CDS		0	0
hsa-miR-3132	NM_001807	CEL	TGGGTAGAGAAGGAGCTCAGAGGA#CCTCTCGGATGCCCGTCTACCCC#.(((((((...((.(((((((((.#)))))..)).)))).))))))).	1343	1366	0.8461538461538461	-22.9	1	5.507796e-05	0.412	0.4187244333333333	0.44891591902173916	-9.773835356861817	18	23	7	CDS		0	0
hsa-miR-3135a	NM_001807	CEL	TGCCTAGGCTGAGACTGCAGTG#TGGGGTCCGGCCATGGGGCC#.((((.(((((.((((.((...#)).)))))))))...)))).	413	433	0.9230769230769231	-22.7	0	1.491494e-07	0.412	2.4086662000000003	2.5856021075	-9.041086908146521	15	20	9	CDS		0	0
hsa-miR-544b	NM_001807	CEL	ACCTGAGGTTGTGCATTTCTAA#AGGAATATCGCGGCCTTCGGGG#.((((((((((((.((((((..#))))))..)))))))).)))).	607	629	0.8717948717948717	-20.7	1	6.912995e-05	0.397	-0.03431500000000002	-0.146603765	-4.650164754877524	18	22	8	CDS		0	0
hsa-miR-544b	NM_001807	CEL	ACCTGAGGTTGTGCATTTCTAA#TGGAGGTGCCAGCGTCT#....((.((((.(((((((((.#))))))))))))).)).	666	683	0.8461538461538461	-19.4	0	1.692377e-06	0.382	0.14620653333333333	-0.27489480499999996	-14.437052313105603	15	17	13	CDS		0	0
hsa-miR-544b	NM_001807	CEL	ACCTGAGGTTGTGCATTTCTAA#TGGGGACGCCAATCTGCCAGGTA#(((((((((((.((.((((((.#)))))).))))))))..))))).	540	563	0.9230769230769231	-18.9	1	0.002629721	0.412	1.9939537692307694	1.4979791299999998	-8.019827316048655	19	23	8	CDS		0	0
hsa-miR-3137	NM_001807	CEL	TCTGTAGCCTGGGAGCAATGGGGT#GCCCCCCACGGGTGACTCTGAGGCTGCC#...(((((((.((((((..(((((#))))).......)).)))).))))))).	2196	2224	0.8461538461538461	-26.7	0	0.007774406	0.294	0.0	0.0	-9.33931466908909	18	28	7	CDS		0	0
hsa-miR-3138	NM_001807	CEL	TGTGGACAGTGAGGTAGAGGGAGT#CCCTCACCTATCTGGCGCTGCCCACAG#(((((.(((((((((.(((((...#)))))))))......))))).))))).	1649	1676	0.8461538461538461	-26.7	0	8.075348e-07	0.324	0.0	0.0	-6.071582287698324	19	27	9	CDS		0	0
hsa-miR-3140-3p	NM_001807	CEL	AGCTTTTGGGAATTCAGGTAGT#GCTACCTGGAGATCACCAAGAA#...((((((((.((((((((((#))))))))))..)).)))))).	1571	1593	1.0	-21.8	0	0.008142358	0.426	0.0	0.0	-9.861343503275094	18	22	10	CDS		0	0
hsa-miR-548t-5p	NM_001807	CEL	CAAAAGTGATCGTGGTTTTTG#CAAGACAGGACAGTCTCTAAGGCCATGATCGCC#.....((((((((((((((..#.)))))))))))))).	1447	1480	1.0	-19.4	0	8.035516e-05	0.441	0.0	0.0	-13.6655996434504	14	16	14	CDS		0	0
hsa-miR-3141	NM_001807	CEL	GAGGGCGGGTGGAGGAGGA#TCCTCTTCCTGGTGCCCACCGAGATTGCCCTA#.((((((((((((((((((#)))))))))....)))).........))))).	1253	1285	0.9230769230769231	-26.9	1	0.1251692	0.397	0.4333386129032258	0.41950535999999994	-3.793324837357118	18	32	9	CDS		0	0
hsa-miR-3141	NM_001807	CEL	GAGGGCGGGTGGAGGAGGA#TCCTGCGCTACTGGACCCTCA#((((((.(((((.(.((((#)))).).))))).).))))).	1634	1655	0.9230769230769231	-25.9	0	0.02503475	0.382	0.0	0.0	-7.505841153989862	16	21	5	CDS		0	0
hsa-miR-3142	NM_001807	CEL	AAGGCCTTTCTGAACCTTCAGA#TCTGAAGGTTACTGATCCCCGAGCCCTGACGCTGGCCTA#.(((((..((.(((((((((((#)))))))))).).))..................))))).	852	891	0.8461538461538461	-21.2	0	2.072029e-05	0.382	0.022965616666666664	0.10784557750000001	-10.47542077681942	18	39	10	CDS		0	0
hsa-miR-3144-3p	NM_001807	CEL	ATATACCTGTTCGGTCTCTTTA#AGTGACCGACCAGGA#.....((((.((((((.((...#)).)))))).)))).	1674	1689	0.9230769230769231	-17.8	0	0.00884631	0.309	0.0	0.0	-14.90810611177858	12	15	6	CDS		0	0
hsa-miR-3147	NM_001807	CEL	GGTTGGGCAGTGAGGAGGGTGTGA#TCTGGATCTATGGAGGCGCCTTCCTCATGGGGTCCGGCCA#((((((((.(((((((((((((..#.)))))))))))))...)))))))).	386	426	1.0	-36.0	1	2.21448e-06	0.412	1.969935538461539	2.6796785675000008	-4.993964104447428	21	26	13	CDS		0	0
hsa-miR-3150a-5p	NM_001807	CEL	CAACCTCGACGATCTCCTCAGC#GCGAGGAGATCGCCACACGCGGAAACGTCATCGTGGTC#..(((.(((((((((((((.((#))))))))))))..................))).))).	461	499	0.9230769230769231	-23.1	0	0.003118778	0.368	2.7155325161290325	3.3713963275	-6.857959480565336	18	38	12	CDS		0	0
hsa-miR-3151-5p	NM_001807	CEL	GGTGGGGCAATGGGATCAGGT#CCTGGTGCCCACCGAGATTGCCCTAGCCC#((((((((((((((((((((.#)))))).))))......)))))))).)).	1260	1289	0.8974358974358974	-27.4	1	0.03635012	0.412	0.44550492857142865	0.32733530999999993	-3.937574446201665	20	29	8	CDS		0	0
hsa-miR-3151-5p	NM_001807	CEL	GGTGGGGCAATGGGATCAGGT#CCTGTGCCCCCCACAGGGGACTCCGAGGCCACTCCCGTGCCCCCCA#((.(((((.((((((...(((#.)))..))))))))))))).	1696	1742	0.8461538461538461	-26.2	0	0.000120082	0.221	0.0	0.0	-6.784552659057488	16	20	13	CDS		0	0
hsa-miR-3153	NM_001807	CEL	GGGGAAAGCGAGTAGGGACATTT#GAGTGCCAAGACCTACGCCTACCTGTTTTCCCA#.(((((((((.(((((.......#.))))).))))))))).	1308	1341	1.0	-21.7	1	0.08755452	0.441	0.07677524444444446	0.37576391750000004	-6.618099312767468	14	17	9	CDS		0	0
hsa-miR-3154	NM_001807	CEL	CAGAAGGGGAGTTGGGAGCAGA#GCTCCCCTCCCATCTT#.(((..(((((..((((((...#))))))))))).))).	2333	2349	0.9230769230769231	-23.1	0	1.04287e-05	0.412	0.0	0.0	-14.449254695625234	14	16	11	3UTR		0	0
hsa-miR-3154	NM_001807	CEL	CAGAAGGGGAGTTGGGAGCAGA#TCTGCTGGAGGTGCCAGCGTCTCTCTGCAGACCCTCTCCCCC#.....((((((..(((.(((((#.)))))...))).)))))).	661	703	0.8461538461538461	-23.8	0	0.001925907	0.353	0.02817353333333329	-0.26474039749999995	-18.301533565712997	14	20	6	CDS		0	0
hsa-miR-3155a	NM_001807	CEL	CCAGGCTCTGCAGTGGGAACT#TCCCCGAGCCCTGACGCTGGCCTATAAGGTGCCGCTGGCAGGCCTGGA#((((((.(((((((((..(((#.))).)))))).))))))))).	867	915	0.8461538461538461	-28.1	0	2.039583e-05	0.368	0.10315873999999998	0.15080623999999998	-5.4812609810729835	18	22	9	CDS		0	0
hsa-miR-3155a	NM_001807	CEL	CCAGGCTCTGCAGTGGGAACT#TCCATGAAGCGGAGCCTGA#.((((((((((.(((((....#)))))...)))))))))).	1606	1625	1.0	-25.3	1	3.973735e-05	0.412	0.0	0.0	-7.140128146953473	15	19	10	CDS		0	0
hsa-miR-3156-5p	NM_001807	CEL	AAAGATCTGGAAGTGGGAGACA#GTCTCCCGGGACCTGCCCGTTATGATCTGGATCTA#..(((((((((..((((((((.#)))))))).................))))))))).	361	396	0.8461538461538461	-22.9	1	0.05058519	0.368	1.582976888888889	2.61906893	-9.592934641634889	17	35	9	CDS		0	0
hsa-miR-3156-5p	NM_001807	CEL	AAAGATCTGGAAGTGGGAGACA#TCCCCGCTGACCCGATCA#...((((.((.((((((.((..#))))))))..)).)))).	968	986	0.8461538461538461	-18.7	0	0.1076072	0.412	-0.04473003333333334	0.05004397250000001	-11.652949598269721	14	18	8	CDS		0	0
hsa-miR-3157-5p	NM_001807	CEL	TTCAGCCAGGCTAGTGCAGTCT#AGATTGCCCTAGCCCAGCA#....((..((((((.(((((((#))))))).))))))..)).	1274	1293	0.9230769230769231	-22.8	0	0.01018721	0.397	0.5280784285714286	0.35701706999999994	-14.139333492940512	15	19	7	CDS		0	0
hsa-miR-3157-5p	NM_001807	CEL	TTCAGCCAGGCTAGTGCAGTCT#CTGACGCTGGCCTATAAGGTGCCGCTGGCAGGCCTGGAG#(((((((((((((((((((...#))).))))))))).................))).)))).	877	916	0.8461538461538461	-22.4	1	7.639042e-06	0.382	0.15479382631578953	0.09925342750000002	-3.937574446201665	19	39	9	CDS		0	0
hsa-miR-3157-5p	NM_001807	CEL	TTCAGCCAGGCTAGTGCAGTCT#GCTGCACTATGTGGGCTT#...((((..(((((((((((..#))))))))).)).)))).	924	942	0.8461538461538461	-21.1	0	0.0001294304	0.426	0.028172816666666683	0.14221399750000005	-9.884564781105134	15	18	9	CDS		0	0
hsa-miR-3158-5p	NM_001807	CEL	CCTGCAGAGAGGAAGCCCTTC#GGGGGGACCCCAACAACATCACGCTCTTCGGGGAGTCTGCTGGAGGTGCCAGCGTCTCTCTGCAGA#.(((((((((((..(((((((#.))))).)).....))))))))))).	626	692	1.0	-27.0	1	0.0003076031	0.368	0.17587263636363637	-0.10729761500000001	-5.9392953675437665	18	26	11	CDS		0	0
hsa-miR-3158-5p	NM_001807	CEL	CCTGCAGAGAGGAAGCCCTTC#AAGGGCATCCCCTTCGCAGC#.((((.(((.(((.((((((.#)))))).))).))).)))).	172	192	0.8461538461538461	-23.1	0	0.003724783	0.426	-0.26882713333333325	0.2161063175000001	-7.793629984398749	16	20	6	CDS		0	0
hsa-miR-3158-3p	NM_001807	CEL	AAGGGCTTCCTCTCTGCAGGAC#GTCTACCCCAAATGGGTGGGGGCCGACCATGCAGATGACATTCAGTACGTTTTCGGGAAGCCCTTC#((((((((((((((((((((..#.)).)))))).)).................)))))))))).	1357	1423	0.9230769230769231	-26.7	1	0.0001809611	0.397	0.0	0.0	-3.937574446201665	20	41	10	CDS		0	0
hsa-miR-3158-3p	NM_001807	CEL	AAGGGCTTCCTCTCTGCAGGAC#CCTTCGGGGGGGACCCCA#..(((..(((((((((.(((..#))).))))))))).))).	620	638	0.8461538461538461	-22.7	0	9.260481e-07	0.382	-0.4439592222222222	-0.06358301999999999	-8.401646015436656	15	18	9	CDS		0	0
hsa-miR-3161	NM_001807	CEL	CTGATAAGAACAGAGGCCCAGAT#ATGTGGGCTTCGTCCCTGTCAT#.(((((.(.((.((((((((.((#)).)))))))))).).))))).	932	954	1.0	-20.0	0	0.0007581245	0.426	0.11409455	0.220324385	-9.740204340070555	18	22	10	CDS		0	0
hsa-miR-3162-5p	NM_001807	CEL	TTAGGGAGTAGAAGGGTGGGGAG#CTCCCCTCCCATCTTGAGCTCTTCCTGAA#((((((((((((.(((.((((((#)))))).))).)))...))))..))))).	2334	2363	0.8461538461538461	-28.3	1	0.007453744	0.421	0.0	0.0	-5.226705058867908	21	29	6	3UTR		0	0
hsa-miR-3162-5p	NM_001807	CEL	TTAGGGAGTAGAAGGGTGGGGAG#TTTCCCATCCCTCTCGGATGCCCGTCTACCCCA#...(((.(((((.(((((((((.#.))))).......)))).)))))))).	1334	1367	0.9230769230769231	-25.2	0	0.0001670643	0.397	0.21173217500000002	0.4316271223148148	-9.3473573412163	17	27	8	CDS		0	0
hsa-miR-3165	NM_001807	CEL	AGGTGGATGCAATGTGACCTCA#GTGGTCACCTTCAACTACCG#.(((((.((.((.((((((.(.#).)))))).)))).))))).	493	513	0.8461538461538461	-19.1	0	0.006427906	0.397	3.300277	2.7937592100000006	-7.868648453222859	16	20	6	CDS		0	0
hsa-miR-3173-5p	NM_001807	CEL	TGCCCTGCCTGTTTTCTCCTTT#GGAGATCACCAAGAAGATGGGCAGCAGCT#.((.(((((((((((((.....#.)))))))))))))..)).	1578	1607	0.8461538461538461	-19.8	0	9.651797e-06	0.426	0.0	0.0	-6.825347112316308	15	19	13	CDS		0	0
hsa-miR-3173-3p	NM_001807	CEL	AAAGGAGGAAATAGGCAGGCCA#GCCTACCTGTTTTCCCA#...((.(((((((((.((((..#)))).))))))))))).	1324	1341	0.9230769230769231	-21.0	0	0.08755452	0.441	-0.3189830222222223	0.43356536749999997	-8.648548035175398	15	17	11	CDS		0	0
hsa-miR-1193	NM_001807	CEL	GGGATGGTAGACCGGTGACGTGC#GCAGTCATTAGGTTTTAGCGTCCCA#((((((.((((((((((((.(((#))))))))).))))).).)))))).	2266	2291	0.9230769230769231	-25.7	0	0.03856658	0.5	0.0	0.0	-5.4812609810729835	21	25	9	CDS		0	0
hsa-miR-323b-5p	NM_001807	CEL	AGGTTGTCCGTGGTGAGTTCGCA#GCTGATGCTCACCATGGGGCGCCTG#((((..((((((((((((((((.#)).)).))))))))))))..)))).	9	34	0.8461538461538461	-29.4	0	4.340332e-06	0.365	0.0	0.0	-9.957570382207184	20	25	12	5UTR		0	0
hsa-miR-323b-5p	NM_001807	CEL	AGGTTGTCCGTGGTGAGTTCGCA#GTGATGCCGCCAGGATGGCCC#.((((((((.(((((.((((((.#)))).))))))))))))))).	827	848	0.9230769230769231	-24.4	1	9.742844e-06	0.368	0.5124576750000001	-0.10383313500000003	-5.2688803859889095	19	21	15	CDS		0	0
hsa-miR-3176	NM_001807	CEL	ACTGGCCTGGGACTACCGG#CCGAGTCCTGGGCCCAGG#.(((((((((((((..(((#)))))))))))))).)).	1184	1202	1.0	-24.2	1	6.107627e-06	0.471	0.15314921428571426	0.1898611399999999	-4.761823477911366	16	18	14	CDS		0	0
hsa-miR-3177-5p	NM_001807	CEL	TGTGTACACACGTGCCAGGCGCT#AGTGCCGCGAAGCTGGGCGCCGTGTACACAG#(((((((((..(((((.((((((#)))))).........))))).))))))))).	76	107	0.8461538461538461	-27.6	1	0.0002662055	0.382	-0.04438055555555556	-0.06747259249999993	-8.004855389940193	20	31	9	CDS		0	0
hsa-miR-3178	NM_001807	CEL	GGGGCGCGGCCGGATCG#CGACTCGGCTGTGCCCA#.((((((((((((.(((#))).)))))))))))).	1521	1538	1.0	-28.2	1	9.270074e-06	0.412	0.0	0.0	-4.650164754877524	15	17	12	CDS		0	0
hsa-miR-3180-3p	NM_001807	CEL	TGGGGCGGAGCTTCCGGAGGCC#GGCCTTCGGGGGGGACCCCAA#(((((.....((((((((((((#))))))))))))...))))).	618	639	0.9230769230769231	-30.4	0	1.268502e-06	0.382	-0.09159576666666669	-0.1684617225	-11.994750798020604	17	21	12	CDS		0	0
hsa-miR-3180-3p	NM_001807	CEL	TGGGGCGGAGCTTCCGGAGGCC#GGCCTCCTGGGTGACTCTGTGGACATCTTCAAGGGCATCCCCT#.((((((((((.((((((((((#))))))).))).).)))))...................)))).	142	185	0.9230769230769231	-29.1	1	6.737985e-05	0.426	1.4710241181818184	0.25009707124999997	-7.140128146953473	20	43	7	CDS		0	0
hsa-miR-3181	NM_001807	CEL	ATCGGGCCCTCGGCGCCGG#GGCGCCTTCCTCATGGGGTCCGGC#.(((((((((.((((((..#))))))........))))))))).	400	424	0.9230769230769231	-27.3	1	2.172279e-06	0.426	2.878177911111111	2.3774447700000003	-6.618099312767468	15	24	9	CDS		0	0
hsa-miR-3181	NM_001807	CEL	ATCGGGCCCTCGGCGCCGG#CCGGGGCCCCCCCCGTGCCGCCCACGGGTGACTCCGGGGCCCC#...(((((((.(((.((((#)))).)))...........................))))))).	1784	1827	0.9230769230769231	-26.3	0	4.720361e-08	0.147	0.0	0.0	-10.074764229339724	14	43	7	CDS		0	0
hsa-miR-3182	NM_001807	CEL	GCTTCTGTAGTGTAGTC#GACTCGGCTGTGCCCACACACTGGGAACCCTACACTACGGAAAACAGCG#(((((((((((((((..#.))))))))))))....))).	1522	1571	0.9807692307692307	-20.9	1	0.04923794	0.441	0.0	0.0	-4.1706235265052785	15	21	12	CDS		0	0
hsa-miR-3184-5p	NM_001807	CEL	TGAGGGGCCTCAGACCGAGCTTTT#AGAAGCTCGGCCTCCTGGGTGACTCTGTGGACATCTTCAAGGGCATCCCCTTC#.((((((((.((((((((((((((#)))))))))).............)))).))................)))))).	134	187	0.8461538461538461	-26.1	1	2.420623e-05	0.412	0.8562817037037037	0.014104925000000039	-5.035831305685297	22	53	10	CDS		0	0
hsa-miR-3184-5p	NM_001807	CEL	TGAGGGGCCTCAGACCGAGCTTTT#GGAGGCGCCTTCCTCATGGGGTCCGGCCATGGGGCCAACTTCCTCAA#(((((((((((((.(((.(((((.#.))))).))).).))))))).....))))).	397	444	0.8461538461538461	-25.7	1	0.0004506318	0.412	2.685844978947369	2.3293084900000003	-4.794414363722071	21	31	7	CDS		0	0
hsa-miR-3184-3p	NM_001807	CEL	AAAGTCTCGCTCTCTGCCCCTCA#AGGGGCTCAGAGGCGCCAAGACG#...(((((((.((((((((((..#))))))..)))))))...)))).	1145	1168	0.9230769230769231	-23.9	0	8.122347e-05	0.426	0.012551199999999985	-0.14523186499999996	-9.33931466908909	17	23	7	CDS		0	0
hsa-miR-3184-3p	NM_001807	CEL	AAAGTCTCGCTCTCTGCCCCTCA#GAGGCCACAAGAGTGGGACC#...((((((((((.....((((.#)))).....)))))))))).	2307	2327	0.8461538461538461	-21.9	0	2.609349e-06	0.397	0.0	0.0	-8.339878751753394	14	20	10	3UTR		0	0
hsa-miR-3185	NM_001807	CEL	AGAAGAAGGCGGTCGGTCTGCGG#CCGGGACCTGCCCGTTATGATCTGGATCTATGGAGGCGCCTTCCTCA#.((.(((((((((.(((((.(((#)))))))).))).........................)))))).)).	366	413	0.8461538461538461	-22.8	0	3.538831e-05	0.397	2.0829628235294115	2.5389797075	-7.682187029836714	19	47	8	CDS		0	0
hsa-miR-3065-3p	NM_001807	CEL	TCAGCACCAGGATATTGTTGGAG#TCCTGGTGCC#...(((((((((...........#))))))))).	1259	1269	1.0	-17.9	0	9.935774e-05	0.412	0.36144362222222215	0.3140563349999999	-9.629009364419638	9	10	9	CDS		0	0
hsa-miR-3186-5p	NM_001807	CEL	CAGGCGTCTGTCTACGTGGCTT#GCCGCGAAGCTGGGCGCCG#..((((((((.((.((((((..#)))))).)).)))))))).	79	98	0.9230769230769231	-26.1	1	0.000129179	0.324	0.016047062499999994	-0.3015225249999999	-8.638615112303047	16	19	8	CDS		0	0
hsa-miR-3186-5p	NM_001807	CEL	CAGGCGTCTGTCTACGTGGCTT#GCCGCTGGCAGGCCTGG#(((((..(((((...(((((..#))))).)))))))))).	897	914	0.9230769230769231	-23.0	0	8.872415e-06	0.368	0.21563775999999998	0.08441245250000001	-10.263639832703316	15	17	10	CDS		0	0
hsa-miR-3186-5p	NM_001807	CEL	CAGGCGTCTGTCTACGTGGCTT#CTACGGGGATGAAGACTGCCTGT#(((((((((((((.(((((...#))))).))))..)))).))))).	303	326	0.8461538461538461	-21.7	1	0.0001317046	0.397	2.001725875	0.9349403724999998	-4.794414363722071	18	23	5	CDS		0	0
hsa-miR-3187-5p	NM_001807	CEL	CCTGGGCAGCGTGTGGCTGAAGG#CCTGGAAAATCCTCAGCCACATCCTGGCTGGCAAGGG#(((.(.(((((((((((((.(((#.))))))))))))....)))).).))).	204	241	0.8846153846153846	-30.0	0	5.109721e-06	0.441	-0.31300515294117637	-0.036009042500000005	-8.870555482353902	20	28	12	CDS		0	0
hsa-miR-3187-3p	NM_001807	CEL	TTGGCCATGGGGCTGCGCGG#GCAGCAGCTCCATGAAGCGGAG#((.(((((((((((((((..#)).)))))))))))..)).)).	1598	1620	1.0	-26.4	0	1.001439e-05	0.441	0.0	0.0	-5.495113920508112	17	22	11	CDS		0	0
hsa-miR-3189-5p	NM_001807	CEL	TGCCCCATCTGTGCCCTGGGTAGGA#TCCTCATGGGGTCCGGCCATGGGGCC#.((((((((((.(((((..(.((((#)))))..))))).)))..))))))).	407	433	0.8461538461538461	-28.3	1	1.491494e-07	0.412	4.150251416666666	2.2954825025000005	-7.140128146953473	20	26	7	CDS		0	0
hsa-miR-3190-5p	NM_001807	CEL	TCTGGCCAGCTACGTCCCCA#TGGGGACGCCAATCTGCCAGGT#(((((.(((...((((((((#)))))))).....)))))))).	540	562	1.0	-23.8	0	0.00236198	0.412	1.4095111750000002	1.5409115525000003	-13.252617460729596	16	22	8	CDS		0	0
hsa-miR-3190-5p	NM_001807	CEL	TCTGGCCAGCTACGTCCCCA#GGAGGACTTCTACAAGCTGGTCAGT#.((((((((((..((((((.#)).)))).......)))))))))).	1104	1129	0.8461538461538461	-24.1	1	0.002281814	0.485	-0.4592350999999999	-0.136639525	-8.429258759619717	16	25	10	CDS		0	0
hsa-miR-3190-3p	NM_001807	CEL	TGTGGAAGGTAGACGGCCAGAGA#TCTCGGATGCCCGTCTACCCCAA#..(((..(((((((((((.((((#))))))....)))))))))))).	1345	1368	0.8461538461538461	-22.7	0	0.0002931911	0.397	0.5697377733333333	0.33715480892857147	-8.401646015436656	18	23	12	CDS		0	0
hsa-miR-3192-5p	NM_001807	CEL	TCTGGGAGGTTGTAGCAGTGGAA#CCATTGCTTGGGTGAAGAGGAATATCGCGGCCTTCGGGGG#(((.(((((((((((((((((..#))))))))..................))))))))).))).	590	630	0.8461538461538461	-25.9	0	5.103174e-05	0.397	-0.07794098857142863	0.5189824524999999	-6.969596721160855	20	40	9	CDS		0	0
hsa-miR-3192-5p	NM_001807	CEL	TCTGGGAGGTTGTAGCAGTGGAA#GCTCGGCCTCCTGGGT#((((((((((((.(((.......#))))))))))))))).	138	154	0.9230769230769231	-22.7	1	1.493611e-05	0.441	1.3821481083333333	0.26660685874999995	-5.226705058867908	15	16	15	CDS		0	0
hsa-miR-3192-3p	NM_001807	CEL	CTCTGATCGCCCTCTCAGCTC#AGCTGGTCAGTGAGTTCACAATCACCAAGGGGCTCAGAGG#((((((..(((((.((((((.#))))))......................))))))))))).	1118	1158	0.8846153846153846	-20.1	0	1.392219e-06	0.441	-0.8570769666666666	-0.15382373249999998	-8.651735827774022	17	40	11	CDS		0	0
hsa-miR-3194-5p	NM_001807	CEL	GGCCAGCCACCAGGAGGGCTG#GCCTTCCTCATGGGGTCCGGCCA#((((.(((.((((((((((..#))))))))...)))))..)))).	403	426	0.9230769230769231	-27.9	0	2.21448e-06	0.412	1.801808353846154	2.6792733699999998	-9.113001279259901	17	23	8	CDS		0	0
hsa-miR-3194-3p	NM_001807	CEL	AGCTCTGCTGCTCACTGGCAGT#GCTGCTGGGCAGTGGCGAGTG#.((((.((((((..((((((((#))))))))..)))))))))).	59	80	0.9230769230769231	-24.1	0	2.088782e-08	0.353	-0.5472250000000001	-0.6579386674999999	-7.840254128736813	18	21	10	CDS		0	0
hsa-miR-3194-3p	NM_001807	CEL	AGCTCTGCTGCTCACTGGCAGT#CCGGCGAGCCATCAGCCAGAGCG#.((((((((((((.((((....#)))).))))....))).))))).	720	743	0.9230769230769231	-22.5	1	5.787398e-05	0.338	-0.5305452352941176	-0.09836572999999996	-4.650164754877524	16	23	5	CDS		0	0
hsa-miR-3194-3p	NM_001807	CEL	AGCTCTGCTGCTCACTGGCAGT#GCTGGTCAGTGAGTTCACAATCACCAAGGGGCTC#((((((...(((((((((((((#)))).))))))))).............)))))).	1119	1153	0.8461538461538461	-22.8	0	3.00693e-05	0.485	-0.18607237142857141	-0.13039074	-8.851285568499378	19	34	9	CDS		0	0
hsa-miR-3198	NM_001807	CEL	GTGGAGTCCTGGGGAATGGAGA#CCATCACCCAGGACAGCACC#(((..((((((((..((((...#))))..))))))))..))).	284	304	0.8461538461538461	-27.9	0	0.0009723098	0.426	2.2726772499999996	0.41100699625000003	-12.680923373744369	15	20	8	CDS		0	0
hsa-miR-3198	NM_001807	CEL	GTGGAGTCCTGGGGAATGGAGA#TCCTGGGCCCAGGACCCATC#((((.((((((((....(((..#)))....)))))))))))).	1189	1209	1.0	-25.8	0	7.615048e-06	0.456	0.33280287499999994	0.15783588249999997	-9.881950179088792	15	20	12	CDS		0	0
hsa-miR-3199	NM_001807	CEL	AGGGACTGCCTTAGGAGAAAGTT#AGCTCGGCCTCCTGGGTGACTCTGTGGACATCTTCAAGGGCATCCCC#.((((.((((((.(((((..(((#.))).))))).)))))))))).	137	184	0.9230769230769231	-21.2	0	0.0002296995	0.412	1.0390048333333335	0.29185707250000004	-6.983414211216407	18	22	10	CDS		0	0
hsa-miR-3199	NM_001807	CEL	AGGGACTGCCTTAGGAGAAAGTT#CTCCGAGGCCACTCCCG#.((((..(((((.((((......#)))))))))...)))).	1716	1733	0.8461538461538461	-19.6	0	9.15287e-05	0.235	0.0	0.0	-8.527100746087726	13	17	9	CDS		0	0
hsa-miR-3200-5p	NM_001807	CEL	AATCTGAGAAGGCGCACAAGGT#ATCTATGGAGGCGCCTTCCTCAT#....(((((((((((.......#.)))))))).))).	391	414	0.9230769230769231	-18.3	0	2.226195e-05	0.397	2.3722388333333333	2.5194746875	-9.779611548941542	11	14	8	CDS		0	0
hsa-miR-3200-3p	NM_001807	CEL	CACCTTGCGCTACTCAGGTCTG#CAGGCCTGGAGTACCCCATGCTGCACTATGTGG#(((..(((((((((((((((((#)))))))).))))......)).)))....))).	905	938	0.9230769230769231	-20.1	0	7.019612e-05	0.412	0.06566626400000003	0.05785495499999999	-11.088633895973327	20	33	8	CDS		0	0
hsa-miR-514b-5p	NM_001807	CEL	TTCTCAAGAGGGAGGCAATCAT#GTGGGACCCCAGGGGCTCCCCTCCCATCTTGAGC#..(((((((((((((.......#.)))))).))))))).	2319	2353	1.0	-21.8	1	2.016027e-05	0.418	0.0	0.0	-5.1900497996759025	13	16	7	3UTR		0	0
hsa-miR-4296	NM_001807	CEL	ATGTGGGCTCAGGCTCA#GAGGCTGATGCTCACC#..((((((((((.(((.#))).)))).)))))).	6	22	0.8461538461538461	-21.4	1	0.0004532643	0.373	0.0	0.0	-6.246131332038532	13	16	6	5UTR		0	0
hsa-miR-378c	NM_001807	CEL	ACTGGACTTGGAGTCAGAAGAGTGG#CCACTCTTCTGGGCCAAAAAGGTG#(((....((((..((((((((((((#)))))))))))).))))...))).	778	802	0.9230769230769231	-24.9	0	3.274478e-06	0.456	-0.19574315000000006	0.03442195499999996	-19.169213114300295	19	24	12	CDS		0	0
hsa-miR-4298	NM_001807	CEL	CTGGGACAGGAGGAGGAGGCAG#CTGTGGTGGACTTTGAGACCGATGTCCTCTTCCTGGTGCCCAC#.((((.(((((((((((.(...#.).)))))))))))...)))).	1229	1272	0.8461538461538461	-26.1	0	0.0006874149	0.397	0.891645509090909	0.3148376725	-5.694283598550164	16	22	11	CDS		0	0
hsa-miR-4300	NM_001807	CEL	TGGGAGCTGGACTACTTC#TCGCAGCTCCCAC#(((((((((((.......#)).))))))))).	185	198	1.0	-18.6	1	0.1422856	0.426	0.08726530833333346	0.2635081937500001	-10.39884692653892	11	13	9	CDS		0	0
hsa-miR-4304	NM_001807	CEL	CCGGCATGTCCAGGGCA#TGCCCTGTGGGTGATGCCGC#.((((((.(((((((((#))))))).))...)))))).	817	837	0.9230769230769231	-22.0	1	6.16993e-06	0.382	-0.13429604	-0.13117164999999995	-6.106959766537749	15	20	7	CDS		0	0
hsa-miR-4304	NM_001807	CEL	CCGGCATGTCCAGGGCA#GGCCTGGAGTACCCCATGCTGC#.(((((((((((((.(.#).))))))......))))))).	907	929	0.8461538461538461	-21.1	1	0.0001278816	0.426	0.19261601052631583	0.046919557499999986	-4.528774397607753	14	22	7	CDS		0	0
hsa-miR-4302	NM_001807	CEL	CCAGTGTGGCTCAGCGAG#CTCGGCTGTGCCCACACACTGGG#((((((((((.(((((((#)))).))).)))...))))))).	1524	1547	1.0	-25.0	1	9.702948e-06	0.397	0.0	0.0	-6.7623489216120145	17	23	7	CDS		0	0
hsa-miR-4309	NM_001807	CEL	CTGGAGTCTAGGATTCCA#GGCGCCAAGACGACCTTTGATGTCTACACCGAGTCCTGGGCCCAGG#((((.(((((((((((..#.))))))))))))))).	1156	1202	0.8461538461538461	-24.6	0	6.107627e-06	0.471	-0.42060600000000004	-0.017912009999999978	-8.056611621014136	15	17	15	CDS		0	0
hsa-miR-4311	NM_001807	CEL	GAAAGAGAGCTGAGTGTG#ACATTCAGTACGTTTTCG#(((((.(.(((((((((.#))))))))).).))))).	1394	1412	0.9230769230769231	-16.6	0	0.03153722	0.382	0.0	0.0	-8.152168136575343	15	18	9	CDS		0	0
hsa-miR-4312	NM_001807	CEL	GGCCTTGTTCCTGTCCCCA#TGGGGTCCGGCCATGGGGCCA#((((((((.((.(.(((((#))))).).))..)))))))).	413	434	0.8461538461538461	-23.2	1	4.542667e-07	0.397	4.40177575	2.3813474075000003	-9.19760733156419	16	21	8	CDS		0	0
hsa-miR-4313	NM_001807	CEL	AGCCCCCTGGCCCCAAACCC#GGGTCCGGCCATGGGGCC#.(((((.(((((....((((#))))..))))).))))).	415	433	0.8461538461538461	-26.0	0	1.491494e-07	0.412	2.8666122	2.551776505	-8.451480542969334	14	18	5	CDS		0	0
hsa-miR-4315	NM_001807	CEL	CCGCTTTCTGAGCTGGAC#CCAAAAAGGTGGCTGAGAAGGTGGG#(((((((((.((((....#.)))).))))))))).	791	816	0.8461538461538461	-21.1	1	6.326477e-07	0.382	0.2850687777777778	0.13596523	-6.148579555084091	13	16	9	CDS		0	0
hsa-miR-4315	NM_001807	CEL	CCGCTTTCTGAGCTGGAC#CAGCTCCATGAAGCGGA#(((((((..((((((...#))))))...))))))).	1602	1619	0.9230769230769231	-20.5	1	7.845445e-05	0.441	0.0	0.0	-7.540648113931671	13	17	7	CDS		0	0
hsa-miR-4314	NM_001807	CEL	CTCTGGGAAATGGGACAG#CTGGGCCCAGGACCCATCCCAGGA#.(((((((..((((....#.))))))))))).	1191	1215	0.9230769230769231	-17.1	1	0.001695334	0.456	-0.02538814285714289	0.17658235749999993	-7.060719604485308	11	13	11	CDS		0	0
hsa-miR-4318	NM_001807	CEL	CACTGTGGGTACATGCT#GCGCTACTGGACCCTCACCTATCTGGCGCTGCCCACAGTGA#(((((((((((..((((#.)))).))))))))))).	1638	1679	0.9230769230769231	-22.8	1	4.723616e-06	0.309	0.0	0.0	-8.573508368464264	15	18	11	CDS		0	0
hsa-miR-4318	NM_001807	CEL	CACTGTGGGTACATGCT#GGCGACTCGGCTGTGCCCACAC#...((((((((((.(((#.))))))))))))).	1519	1541	0.8461538461538461	-20.5	0	2.600193e-05	0.382	0.0	0.0	-7.371380111199145	13	15	13	CDS		0	0
hsa-miR-4320	NM_001807	CEL	GGGATTCTGTAGCTTCCT#AGGAAGCTCAGATGCCTG#(((..((((.((((((((#))))))))))))..))).	2249	2267	0.9230769230769231	-22.8	0	0.0008034444	0.456	0.0	0.0	-12.331140364301508	15	18	12	CDS		0	0
hsa-miR-4259	NM_001807	CEL	CAGTTGGGTCTAGGGGTCAGGA#TCCTGGGCCCAGGACCCATCCCAGGAGAATAAGAAGAAGACTGT#(((((((((((.(((.((((((#)))))).))).))))))).....................)))).	1189	1233	0.9487179487179488	-28.3	1	0.02186322	0.456	0.5925194437499998	0.08753688000000001	-7.517426836101634	20	44	7	CDS		0	0
hsa-miR-4259	NM_001807	CEL	CAGTTGGGTCTAGGGGTCAGGA#TCCTGGTGCCCACCGAGATTGCCCTAGCCCAGCA#..((((((.((((((..(((((#)))))................)))))))))))).	1259	1293	0.9230769230769231	-25.2	1	0.01018721	0.397	0.3301990666666666	0.307807755	-6.246439457921665	17	34	12	CDS		0	0
hsa-miR-4260	NM_001807	CEL	CTTGGGGCATGGAGTCCCA#GGGCTACCGGCCCCAAGA#((((((((.((((((((..#))))).))))))))))).	1434	1452	1.0	-27.2	1	1.182997e-05	0.353	0.0	0.0	-4.993964104447428	16	18	11	CDS		0	0
hsa-miR-4252	NM_001807	CEL	GGCCACTGAGTCAGCACCA#TGGGCGACTCGGCTGTGCCC#((((((((((((.((.(((#)))))))))))).)).))).	1517	1537	0.9230769230769231	-22.4	1	4.539307e-06	0.426	0.0	0.0	-5.459754139171521	17	20	12	CDS		0	0
hsa-miR-4326	NM_001807	CEL	TGTTCCTCTGTCTCCCAGAC#TTGGGTGAAGAGGAATAT#(((((((((.((.(((((..#))))).))))))))))).	597	615	1.0	-20.8	1	0.01224657	0.412	0.3155098666666667	0.06152039000000008	-6.469211527196086	16	18	11	CDS		0	0
hsa-miR-4326	NM_001807	CEL	TGTTCCTCTGTCTCCCAGAC#GGGGCTCAGAGGCGCC#.((.((((((..((((....#))))..)))))).)).	1146	1162	0.8461538461538461	-18.4	0	7.39779e-07	0.456	-0.1488765	-0.1631970925	-12.996924897323014	12	16	6	CDS		0	0
hsa-miR-4265	NM_001807	CEL	CTGTGGGCTCAGCTCTGGG#CCCAGAGGCTGATGCTCACC#..(((((((((((((((((#))))))).)))).)))))).	2	22	1.0	-27.8	1	0.0004532643	0.373	0.0	0.0	-4.95700071937229	17	20	7	5UTR		0	0
hsa-miR-4266	NM_001807	CEL	CTAGGAGGCCTTGGCC#GGTGGGTTCGTGGAAGGCGTCAATAAGAAGCTCGGCCTCCTGGG#((((((((((..(((.#.))).)))))))))).	109	153	1.0	-23.7	1	2.577634e-05	0.441	-0.32580112000000006	0.24815477625000018	-10.342201311511984	13	16	10	CDS		0	0
hsa-miR-4267	NM_001807	CEL	TCCAGCTCGGTGGCAC#GTGCCGCTGGCAGGCCTGGAG#((((((((((((((((#)))))))))...))).)))).	895	916	0.8461538461538461	-22.5	1	7.639042e-06	0.382	-0.059310210000000016	0.0617605	-3.937574446201665	16	21	9	CDS		0	0
hsa-miR-2355-3p	NM_001807	CEL	ATTGTCCTTGCTGTTTGGAGAT#GACGGCGAGGAGAT#..(.(((((((((((.......#))))))))))).).	457	471	0.8461538461538461	-17.4	0	1.121838e-05	0.456	3.235621181818182	3.0838788900000003	-8.222072074635093	12	14	11	CDS		0	0
hsa-miR-4268	NM_001807	CEL	GGCTCCTCCTCTCAGGATGTG#CGCGGCCTTCGGGGGGGACCCC#((.((((((((..(((.((((#)))).)))..)))))))).)).	615	637	0.8461538461538461	-22.1	0	5.746165e-07	0.382	-0.487353725	-0.049370045000000015	-10.131047842770712	17	22	8	CDS		0	0
hsa-miR-4270	NM_001807	CEL	TCAGGGAGTCAGGGGAGGGC#GCCATCAGCCAGAGCGGCGTGGCCCTGAGTCCCTGGG#(((((((.((((((..(.((#.)).)..)))))).))))))).	727	764	0.8461538461538461	-29.2	1	4.920905e-06	0.368	-0.16821814285714284	-0.31785562250000005	-7.219708015936543	16	22	7	CDS		0	0
hsa-miR-4271	NM_001807	CEL	GGGGGAAGAAAAGGTGGGG#CTACCGTGTCGGCCCCCT#(((((..((...(((((..#)))))...))..))))).	507	525	0.9230769230769231	-22.2	0	0.002913391	0.382	2.3462202	2.783351297500001	-14.796303995600915	12	18	5	CDS		0	0
hsa-miR-4274	NM_001807	CEL	CAGCAGTCCCTCCCCCTG#AGGAATATCGCGGCCTTCGGGGGGGACCCCAACAACATCACGCTCTTCGGGGAGTCTGCTGG#((((((((((((((((((#.)))))))........................)))))..)))))).	607	669	0.8461538461538461	-27.3	1	9.816813e-07	0.382	-0.018201168181818175	0.023281850000000104	-3.937574446201665	18	46	7	CDS		0	0
hsa-miR-4279	NM_001807	CEL	CTCTCCTCCCGGCTTC#GGCCTTCGGGGGGGAC#.((((((((.((((..#))))...)))))))).	618	634	0.9230769230769231	-18.4	1	1.847443e-05	0.382	-0.487353725	-0.049370045000000015	-6.004329946239545	12	16	8	CDS		0	0
hsa-miR-4279	NM_001807	CEL	CTCTCCTCCCGGCTTC#AAGTCACGGAGGAGGA#.((((((((.(((((.#)))))..)))))))).	1094	1110	0.8461538461538461	-17.8	1	0.004731046	0.515	-0.33113420000000005	-0.22724720249999997	-5.2688803859889095	13	16	8	CDS		0	0
hsa-miR-4278	NM_001807	CEL	CTAGGGGGTTTGCCCTTG#CAAGGGCATCCCCTTC#..((((((..((((((((#)))))))).)))))).	171	187	1.0	-23.5	1	2.420623e-05	0.412	0.025758275000000053	0.19959653375000005	-7.255896845946231	14	16	8	CDS		0	0
hsa-miR-4280	NM_001807	CEL	GAGTGTAGTTCTGAGCAGAGC#CTCCAAGGAAGCTCAGATGCCTGCAGTCA#((.(((((.(((((((.....#.)))))))...))))).)).	2244	2273	1.0	-21.4	0	7.349953e-05	0.485	0.0	0.0	-6.551503578753875	14	20	7	CDS		0	0
hsa-miR-4286	NM_001807	CEL	ACCCCACTCCTGGTACC#GGATGCCCGTCTACCCCAAATGGGTGGGGG#.((((((((.(((....#.)))...)))))))).	1349	1379	0.9230769230769231	-18.7	1	3.738896e-07	0.426	0.5437012999999999	0.34262252142857147	-6.861169863759951	11	16	8	CDS		0	0
hsa-miR-4286	NM_001807	CEL	ACCCCACTCCTGGTACC#GCCACAAGAGTGGGA#..(((((((.((((...#))))...))))))).	2310	2325	0.8461538461538461	-17.9	1	1.159045e-06	0.397	0.0	0.0	-7.168005828254716	11	15	7	3UTR		0	0
hsa-miR-4287	NM_001807	CEL	TCTCCCTTGAGGGCACTTT#GGGTGAAGAGGAATATCGCGGCCTTCGGGGGGGAC#((((((((((((((.....#.)))))))))))))).	599	634	1.0	-25.7	1	1.847443e-05	0.382	-0.20074701428571437	0.27358077750000004	-4.906073086755913	14	16	14	CDS		0	0
hsa-miR-4292	NM_001807	CEL	CCCCTGGGCCGGCCTTGG#GAGGCCACAAGAGTGGGACCCCAGGGGC#((((((((((.((((((.#.)))).)).))..)))))))).	2307	2335	1.0	-27.6	1	3.405475e-07	0.426	0.0	0.0	-6.7623489216120145	16	22	8	3UTR		0	0
hsa-miR-4292	NM_001807	CEL	CCCCTGGGCCGGCCTTGG#CCGAGTCCTGGGCCCAGGA#..((((((((((.(((((#))))).))..)))))))).	1184	1203	1.0	-26.3	1	1.082614e-06	0.456	0.2729181666666667	0.17502018249999993	-6.246131332038532	15	19	8	CDS		0	0
hsa-miR-4289	NM_001807	CEL	GCATTGTGCAGGGCTATCA#GGTTGCCCTGTGGGTGATGCC#(((((.((((((((.(((.#))).))))))))...))))).	814	835	0.9230769230769231	-20.7	0	1.84135e-05	0.397	-0.19053540000000002	-0.14132601249999993	-6.573982767645346	16	21	8	CDS		0	0
hsa-miR-500b-3p	NM_001807	CEL	GCACCCAGGCAAGGATTCTG#CCATTGCTTGGGTGA#.(((((((((((((......#)).))))))))))).	590	605	1.0	-22.0	1	6.762275e-05	0.397	0.13826468571428568	0.4900816624999999	-4.761823477911366	13	15	11	CDS		0	0
hsa-miR-3605-5p	NM_001807	CEL	TGAGGATGGATAGCAAGGAAGCC#CTTCCTGCGCTACTGGACCCTCAC#(((((.(((.((((.((((((..#))))))..)))))))...))))).	1632	1656	0.8461538461538461	-19.1	0	0.01016274	0.382	0.0	0.0	-7.816489235973525	18	24	7	CDS		0	0
hsa-miR-3610	NM_001807	CEL	GAATCGGAAAGGAGGCGCCG#GGCGCCTTCCTCATGGGGTCCGGC#...(((((..(((((((((.#))))))))).........))))).	400	424	1.0	-22.5	0	2.172279e-06	0.426	2.3115263333333336	2.7153378949999993	-8.81343632025268	14	24	9	CDS		0	0
hsa-miR-3612	NM_001807	CEL	AGGAGGCATCTTGAGAAATGGA#CTCAGATGCCTGCA#.(.(((((((.((((.......#))))))))))).).	2255	2269	1.0	-19.2	0	0.0009328883	0.456	0.0	0.0	-8.40868786737753	12	14	11	CDS		0	0
hsa-miR-3614-5p	NM_001807	CEL	CCACTTGGATCTGAAGGCTGCCC#GGCGCCTTCCTCATGGGGTCCGGCCATGGG#(((.((((((((((((((.(((.#)))))))))......))))))))...))).	400	430	0.9230769230769231	-24.8	0	2.214861e-09	0.441	2.53356158	2.3865519325	-6.969596721160855	20	30	9	CDS		0	0
hsa-miR-3614-5p	NM_001807	CEL	CCACTTGGATCTGAAGGCTGCCC#GGCGAGCCATCAGCCAGAGCGGCGTGGC#((((((((..((((.(((((((.#))).)))).))))))))......)))).	722	750	0.8461538461538461	-22.2	1	1.687425e-07	0.338	-0.08341242857142861	-0.23896428499999997	-6.971920133026242	19	28	8	CDS		0	0
hsa-miR-3614-3p	NM_001807	CEL	TAGCCTTCAGATCTTGGTGTTTT#GAGAAGGTGGGTTGCCCTGTGGGTGATGCCGCCAGGATGGCCCAGTGTCTGAAGGTTAC#(((((((((((((((((((....#.))))))))..........))))))))))).	805	864	0.9230769230769231	-25.1	1	0.002038209	0.382	0.07557802068965515	-0.05071827	-3.937574446201665	19	31	11	CDS		0	0
hsa-miR-3615	NM_001807	CEL	TCTCTCGGCTCCTCGCGGCTC#GGGCCAAAAAGGTGGCTGAGAA#..(((((((((((...(((((#)))))....))).)))))))).	788	810	1.0	-22.3	1	0.01663417	0.426	0.15835675	0.13908960499999995	-6.782339277446944	16	22	8	CDS		0	0
hsa-miR-3619-5p	NM_001807	CEL	TCAGCAGGCAGGCTGGTGCAGC#GTTGGGCCTCACCTGCTGCTGGG#((((((.(((((..(((.((((#)))).)))...))))))))))).	45	68	1.0	-26.7	0	1.11943e-05	0.309	-0.476006	-0.6491982587499998	-7.627231511259633	18	23	11	CDS		0	0
hsa-miR-3619-3p	NM_001807	CEL	GGGACCATCCTGCCTGCTGTGG#CCAGAGCGGCGTGGCCCTGAGTCCCT#(((((((.((((((.(((.(((#))).))))))).))...)).))))).	735	761	0.9230769230769231	-26.8	1	2.902272e-05	0.368	0.3484248	-0.3342586374999999	-6.9866589356329305	19	26	7	CDS		0	0
hsa-miR-23c	NM_001807	CEL	ATCACATTGCCAGTGATTACCC#GGTGCCGCTGGCAGGCCTGGAGTACCCCATGCTGCACTATGTGGG#.((((((((((((((..((((.#)))).)))))))).........................)))))).	894	939	1.0	-19.3	1	8.326099e-05	0.426	0.11950207692307693	0.1804880625	-4.026373917660731	18	45	8	CDS		0	0
hsa-miR-3620-5p	NM_001807	CEL	GTGGGCTGGGCTGGGCTGGGCC#GGCCCCCCCCGTGCCGCCCACG#((((((..(((((((..(((((#)))))..)))).))))))))).	1788	1810	0.8461538461538461	-34.2	0	2.352326e-05	0.147	0.0	0.0	-8.027944990557229	18	22	9	CDS		0	0
hsa-miR-3621	NM_001807	CEL	CGCGGGTCGGGGTCTGCAGG#CCTGCAGGCCACCATCACCCA#...((((.((((((((((((#)))))))))).))...)))).	273	294	0.8076923076923077	-28.4	0	0.0003915947	0.426	-0.8817913076923075	0.5404922275000001	-8.82817512285937	16	21	10	CDS		0	0
hsa-miR-3622a-5p	NM_001807	CEL	CAGGCACGGGAGCTCAGGTGAG#CTCCGAGGCCACTCCCGTGCCC#..(((((((((((((.((.(..#).)))))....)))))))))).	1716	1738	0.9230769230769231	-25.4	1	2.726033e-05	0.235	0.0	0.0	-5.1900497996759025	16	22	10	CDS		0	0
hsa-miR-3622b-5p	NM_001807	CEL	AGGCATGGGAGGTCAGGTGA#CTCCGAGGCCACTCCCGTGCCC#.(((((((((((((.((.(.#).))..))))..))))))))).	1716	1738	0.9230769230769231	-24.9	1	2.726033e-05	0.235	0.0	0.0	-4.528774397607753	16	22	9	CDS		0	0
hsa-miR-3622b-3p	NM_001807	CEL	TCACCTGAGCTCCCGTGCCTG#GGCCTTCGGGATCAGCACATGGCCATTGCTTGGGTGAA#(((((((((((((((.(((..#)))...)))))................)))))))))).	568	606	0.8461538461538461	-25.9	1	0.000103477	0.382	-0.2456754193548387	1.2774076500000007	-4.1706235265052785	18	38	10	CDS		0	0
hsa-miR-3649	NM_001807	CEL	AGGGACCTGAGTGTCTAAG#GGCCCCCTTGGGTTCCTC#(((((((((((.(((....#)))...))))))))))).	517	535	0.8461538461538461	-17.3	1	3.261188e-05	0.397	3.2166969454545455	1.7399618550000002	-7.517426836101634	14	18	11	CDS		0	0
hsa-miR-3650	NM_001807	CEL	AGGTGTGTCTGTAGAGTCC#GCCTGCAGGCCACCA#.((((.((((((((.((..#)))))))))))))).	272	287	0.9230769230769231	-19.9	0	0.0002190806	0.441	-1.621454	0.6664234924999999	-6.429733158800799	14	15	14	CDS		0	0
hsa-miR-3651	NM_001807	CEL	CATAGCCCGGTCGCTGGTACATGA#ATGGGCGACTCGGCTGTGC#(((((((.(((((((.((......#)).))))))).))))))).	1516	1535	0.8461538461538461	-24.8	1	3.666165e-07	0.397	0.0	0.0	-6.484258455685908	16	19	7	CDS		0	0
hsa-miR-3652	NM_001807	CEL	CGGCTGGAGGTGTGAGGA#TCCTCATGGGGTCCGGCCA#.(((((((..((((((((#))))))))...))))))).	407	426	1.0	-23.6	1	2.21448e-06	0.412	2.3722397	2.53616492	-6.09222096393106	15	19	8	CDS		0	0
hsa-miR-3652	NM_001807	CEL	CGGCTGGAGGTGTGAGGA#CTTCGCAGCTCCCACCAAGGCCC#.((((((((.(((((((.#))))))).))))......)))).	183	206	0.8461538461538461	-22.3	1	0.002092809	0.397	-0.028349364285714298	0.19792995750000003	-5.035831305685297	15	23	7	CDS		0	0
hsa-miR-3655	NM_001807	CEL	GCTTGTCGCTGCGGTGTTGCT#GCTGCTGGGCAGTGGCGAGTG#((((((((((((...((.((.#)).))...)))))))))))).	59	80	0.8461538461538461	-24.5	1	2.088782e-08	0.353	-0.5148540916666665	-0.5491686837499997	-6.818994536638949	16	21	12	CDS		0	0
hsa-miR-3655	NM_001807	CEL	GCTTGTCGCTGCGGTGTTGCT#CAACGCCGCCGACATCGACTATATAGCA#((((((((..(((((((((..#))))))))))))))..........))).	996	1024	0.8461538461538461	-22.1	1	0.1577784	0.456	0.35450071111111114	-0.1374204775	-6.236470572775607	17	28	14	CDS		0	0
hsa-miR-3659	NM_001807	CEL	TGAGTGTTGTCTACGAGGGCA#GCCTTCGGGATCAGCACA#...(((((((((.(((((((.#)))))))))).)))))).	569	587	0.9230769230769231	-23.4	0	0.00595965	0.485	-0.34941852000000007	1.2279529050000004	-7.803670806344982	16	18	10	CDS		0	0
hsa-miR-3661	NM_001807	CEL	TGACCTGGGACTCGGACAGCTG#CGGCGAGCCATCAGCCAGAGCGGCGTGGCCCTGAGTCCCTGGGTCAT#(((((((((((((((.((((((#.)))).))...))))))))).)))))).	721	768	0.8461538461538461	-30.1	1	0.0001371959	0.412	-0.07336975	-0.25536737	-4.1706235265052785	21	28	9	CDS		0	0
hsa-miR-3663-5p	NM_001807	CEL	GCTGGTCTGCGTGGTGCTCGG#CGAGTGCCGCGAAGCTGGGCG#(((.(.((.(((((((((((.#))))))))))).)).).))).	74	95	0.8461538461538461	-26.0	0	1.178364e-07	0.338	-0.8880157727272725	-0.4530236499999999	-9.926945140599665	17	21	11	CDS		0	0
hsa-miR-3663-5p	NM_001807	CEL	GCTGGTCTGCGTGGTGCTCGG#GGGCCGACCATGCAGATGACATTCAGTA#(((((((((((((((((((..#))))..)))))))))))......)))).	1376	1404	1.0	-25.1	1	0.01978964	0.412	0.0	0.0	-3.937574446201665	19	28	11	CDS		0	0
hsa-miR-3663-3p	NM_001807	CEL	TGAGCACCACACAGGCCGGGCGC#GCTCGGCCTCCTGGGTGACTCT#.(((((((.((.(((((((((..#)))))))))..)))))).))).	138	160	0.8461538461538461	-29.9	1	0.0009203197	0.426	1.0692172777777778	0.17725999999999997	-8.196517805199235	18	22	9	CDS		0	0
hsa-miR-3663-3p	NM_001807	CEL	TGAGCACCACACAGGCCGGGCGC#GTGCCGCTGGCAGGCCTGGAGTACCCCATGCTGCACTATGTGGGCTTC#.((((.(((((((((((((((((#))))).).....))))))....................))))))))).	895	943	0.9230769230769231	-26.0	0	0.0001718106	0.426	0.09938066046511632	0.171896	-5.694283598550164	21	48	9	CDS		0	0
hsa-miR-3667-5p	NM_001807	CEL	AAAGACCCATTGAGGAGAAGGT#ACCTGCCCGTTATGATCTGGATCTATGGAGGCGCCTTCCTCATGGGGTCC#...(((((..((((((..((((#.))))))))))..))))).	371	421	0.8461538461538461	-24.3	0	1.090801e-05	0.441	1.6003245000000001	2.3702865975	-8.81343632025268	15	19	10	CDS		0	0
hsa-miR-3667-3p	NM_001807	CEL	ACCTTCCTCTCCATGGGTCTTT#GGCCTTCGGGGGGGACCCCAACAACATCACGCTCTTCGGGG#.(((((((((((..(((((...#)))))..))))))))......................))).	618	659	0.9230769230769231	-20.5	1	0.002548549	0.353	-0.19148206060606057	-0.168879045	-5.9392953675437665	16	41	8	CDS		0	0
hsa-miR-3670	NM_001807	CEL	AGAGCTCACAGCTGTCCTTCTCTA#GGAGGAGGACTTCTACAAGCTGGTCAGTGAGTTCA#.((((((((((((((((((((((.#)))))))))).......)))).....)))))))).	1101	1136	0.8461538461538461	-29.3	1	0.001470083	0.441	-0.36697309999999994	-0.19600316500000003	-3.793324837357118	22	35	10	CDS		0	0
hsa-miR-3670	NM_001807	CEL	AGAGCTCACAGCTGTCCTTCTCTA#AGAGTGGGACCCCAGGGGCTCCCCTCCCATCTTGAGCTCTT#((((((((.(((((((((.((((.#)))).)))))......))))............)))))))).	2316	2357	0.9230769230769231	-23.7	1	0.0002534059	0.413	0.0	0.0	-4.993964104447428	21	41	8	3UTR		0	0
hsa-miR-3675-5p	NM_001807	CEL	TATGGGGCTTCTGTAGAGATTTC#GAGGTGCCAGCGTCTCTCTGCAGACCCTCTCCCCCTACAACAAGGGCCTCATC#.((((((((((((((((((....#.))))))))))....................)))))))).	668	721	0.8974358974358974	-24.2	1	0.0004042614	0.338	-0.23822432631578946	-0.2678647549999999	-3.793324837357118	18	40	10	CDS		0	0
hsa-miR-3675-5p	NM_001807	CEL	TATGGGGCTTCTGTAGAGATTTC#GAGATGCCTGCAGGCCACCATC#.(((((((..((((((..(((((#)))))..))))))))).)))).	267	289	0.8461538461538461	-20.7	1	0.000193453	0.441	0.735189	0.4326778750000002	-6.09222096393106	18	22	9	CDS		0	0
hsa-miR-3675-5p	NM_001807	CEL	TATGGGGCTTCTGTAGAGATTTC#GATCTGGATCTATGGAGGCGCCT#...((.(((((((((((......#.))))))))))).)).	384	407	0.8461538461538461	-20.4	0	0.0003537543	0.368	1.4284356363636364	2.5059369174999997	-8.415498954871785	13	16	11	CDS		0	0
hsa-miR-3675-3p	NM_001807	CEL	CATCTCTAAGGAACTCCCCCAA#GGGGGGGACCCCAACAACATCACGCTCTTCGGGGAGTCTGCTGGAGGTGC#((((((((.((.(((((((...#.)))))))))..)))))))).	625	675	0.8461538461538461	-24.7	1	4.532033e-08	0.382	-0.5576536249999999	-0.05183005000000003	-8.340767414043784	17	21	9	CDS		0	0
hsa-miR-3679-3p	NM_001807	CEL	CTTCCCCCCAGTAATCTTCATC#ATGGCCATTGCTTGGGTGAAGAGGAATATCGCGGCCTTCGGGGGGGAC#..(((((((.....((((((((#.))))))))..................))))))).	586	634	0.8461538461538461	-22.5	1	1.847443e-05	0.382	0.34270579999999995	0.6330552825000003	-14.517055502893824	15	35	8	CDS		0	0
hsa-miR-3680-5p	NM_001807	CEL	GACTCACTCACAGGATTGTGCA#GCCAAAAAGGTGGCTGAGAAGGTGGGTTGCCCTGTGGGTGAT#...(((((((((((........#.))))))))))).	790	832	0.9230769230769231	-19.8	0	3.049931e-05	0.412	-0.6762394545454544	0.089880275	-7.483038834232987	11	13	11	CDS		0	0
hsa-miR-3680-3p	NM_001807	CEL	TTTTGCATGACCCTGGGAGTAGG#CCTGAGTCCCTGGGTCATCCAGAAA#(((((.(((((((.((((.((((#))))..)))).))))))).))))).	750	775	0.8461538461538461	-26.7	0	5.958911e-05	0.397	0.40310231428571425	-0.3319152324999999	-6.695373124915117	20	25	7	CDS		0	0
hsa-miR-3680-3p	NM_001807	CEL	TTTTGCATGACCCTGGGAGTAGG#TCTACCCCAAATGGGTGGGGGCCGACCATGCAGAT#.((((((((((((((((.(((((#)))))))))...))))..........)))))))).	1358	1393	0.9230769230769231	-23.4	1	0.000406416	0.426	0.0	0.0	-3.793324837357118	21	35	9	CDS		0	0
hsa-miR-3681-3p	NM_001807	CEL	ACACAGTGCTTCATCCACTACT#GGGGATGAAGACTGCCTGTA#(((((((.((((((((.((...#))))))))))))))..))).	307	327	0.9230769230769231	-18.2	1	0.0005841678	0.397	2.39870025	1.0970020825000002	-6.251209375382295	17	20	14	CDS		0	0
hsa-miR-3688-5p	NM_001807	CEL	AGTGGCAAAGTCTTTCCATAT#TGGACCAACTTTGCCAA#..(((((((((...((((...#))))...))))))))).	1483	1500	0.8461538461538461	-17.7	1	0.006014435	0.426	0.0	0.0	-10.449774559155296	13	17	9	CDS		0	0
hsa-miR-3689a-5p	NM_001807	CEL	TGTGATATCATGGTTCCTGGGA#TCCCATGAGCCTTGGTATCAA#..((((((((.(((((.(((((#))))).))))).)))))))).	2286	2307	1.0	-25.5	1	0.00042491	0.456	0.0	0.0	-7.7817751947826395	18	21	8	3UTR		0	0
hsa-miR-3689a-3p	NM_001807	CEL	CTGGGAGGTGTGATATCGTGGT#ACCAAGGGGCTCAGAGGCGCCAAGACGACCTTTGATGTCTACACCGAGTCCTGGGCCCAGGACCCATCCCAGG#((((((((((((((((((.(((#.)))..))))))).))))).....................)))))).	1141	1214	0.9230769230769231	-25.2	1	0.0008815696	0.471	-0.14679391500000002	0.10940749000000013	-3.937574446201665	21	47	7	CDS		0	0
hsa-miR-3691-5p	NM_001807	CEL	AGTGGATGATGGAGACTCGGTAC#GCCAGAGCGGCGTGGCCCTGAGTCCCTGGGTCATCCAG#..((((((((((.(((((((...#.)))))))))...)))))))).	734	772	1.0	-23.7	1	4.661151e-05	0.412	-0.08238292307692308	-0.37018943749999994	-6.246131332038532	17	22	9	CDS		0	0
hsa-miR-3691-3p	NM_001807	CEL	ACCAAGTCTGCGTCATCCTCTC#AGAGGAATATCGCGGCCTTCGGG#.(((((.(((((...((((((.#))))))....))))).))).)).	605	628	0.8461538461538461	-20.0	0	0.0001002896	0.397	0.07383446666666667	0.05136605250000008	-8.21843146266572	16	23	6	CDS		0	0
hsa-miR-3692-5p	NM_001807	CEL	CCTGCTGGTCAGGAGTGGATACTG#CAGCTCCCACCAAGGCCCTGGAAAATCCTCAGCCACATCCTGGCTGGCAAGGG#((((((((((((((((((......#.)))).)))))))))))).)).	188	241	0.8461538461538461	-29.3	1	5.109721e-06	0.441	-0.27141673499999985	0.23819711000000005	-3.937574446201665	18	22	12	CDS		0	0
hsa-miR-3713	NM_001807	CEL	GGTATCCGTTTGGGGATGGT#CCGTCTACCCCAAATGGGTGGGGGCCG#(((((((((((((((((((.#))))...))))))))))))....))).	1355	1382	1.0	-24.6	1	7.42307e-07	0.426	0.0	0.0	-3.937574446201665	19	27	12	CDS		0	0
hsa-miR-3713	NM_001807	CEL	GGTATCCGTTTGGGGATGGT#GCCACCCCCACGGGCTACCG#(((((((((..((((.((((#)))).))))))))).)))).	1423	1443	1.0	-24.2	1	1.456286e-06	0.353	0.0	0.0	-8.237904470243807	17	20	9	CDS		0	0
hsa-miR-3714	NM_001807	CEL	GAAGGCAGCAGTGCTCCCCTGT#GGGGAGTCTGCTGG#.....((((((.(((((((...#))))))))))))).	655	669	0.9230769230769231	-24.9	0	9.816813e-07	0.382	-0.1146569142857143	-0.17930004499999996	-17.012402953046756	13	14	13	CDS		0	0
hsa-miR-3714	NM_001807	CEL	GAAGGCAGCAGTGCTCCCCTGT#ACTGGGGACGCCAATCTGCCAGGTAACTATGGCCTTCG#((((((.((((.(((((((.((#)).))))).))....))))............)))))).	538	576	0.9230769230769231	-23.0	0	3.482151e-05	0.426	2.2291311750000005	1.5513194050000005	-8.82806429066934	19	38	6	CDS		0	0
hsa-miR-3180	NM_001807	CEL	TGGGGCGGAGCTTCCGGAG#CTCCAAGGAAGCTCAGATGCCTGCAGTCATTAGGTTTTAGCGTCCCAT#(((((((((((((((((((#))))..))))))))..........................))))))).	2244	2292	0.8461538461538461	-26.8	1	0.02003923	0.5	0.0	0.0	-3.937574446201665	19	48	8	CDS		0	0
hsa-miR-3907	NM_001807	CEL	AGGTGCTCCAGGCTGGCTCACA#GGCAGGCCTGGAGTACCC#.(((((((((((((.(((....#))).))))))))))))).	903	921	0.9230769230769231	-30.6	1	5.349455e-05	0.368	0.0233670769230769	0.039108509999999985	-4.528774397607753	16	18	13	CDS		0	0
hsa-miR-3689b-5p	NM_001807	CEL	TGTGATATCATGGTTCCTGGGA#TCCCATGAGCCTTGGTATCAA#..((((((((.(((((.(((((#))))).))))).)))))))).	2286	2307	1.0	-25.5	1	0.00042491	0.456	0.0	0.0	-7.7817751947826395	18	21	8	3UTR		0	0
hsa-miR-3909	NM_001807	CEL	TGTCCTCTAGGGCCTGCAGTCT#AGATGCCTGCAGGCCACCATCACCCAGGACAGCACCTACGGGGATG#.((((((((((((((((((...#.)))))))))....................))).)))))).	268	314	0.9743589743589743	-25.7	1	0.0005387577	0.426	0.9846508512820514	0.4764790349999999	-3.793324837357118	18	41	9	CDS		0	0
hsa-miR-3909	NM_001807	CEL	TGTCCTCTAGGGCCTGCAGTCT#AGACTGCCTGTACCTCAACATTTGGGTGCCCCAGGGCAG#((((((...(((((((((((((#))))))).................)).)))).)))))).	315	354	0.8461538461538461	-24.1	0	1.022722e-07	0.397	1.0360187419354838	1.2032670675	-8.851285568499378	19	39	7	CDS		0	0
hsa-miR-3909	NM_001807	CEL	TGTCCTCTAGGGCCTGCAGTCT#GCTGGCAGGCCTGGAGTACC#.((.(((((.((((((((((..#)))).))))))))))).)).	900	920	1.0	-23.7	0	4.569587e-05	0.368	0.005450218181818143	0.04613836999999999	-8.067853580644487	17	20	11	CDS		0	0
hsa-miR-3911	NM_001807	CEL	TGTGTGGATCCTGGAGGAGGCA#GCCTTCCTCATGGGGTCCGGCCAT#((..((((((((.((((((((.#)))).))))..))))))))..)).	403	427	0.9230769230769231	-27.6	0	2.127102e-06	0.426	2.1958840444444445	2.5504758075	-9.816266808133546	18	24	8	CDS		0	0
hsa-miR-3911	NM_001807	CEL	TGTGTGGATCCTGGAGGAGGCA#CCTTCGGGATCAGCACAT#(((((.(((((((((((.....#))))))))))).))))).	570	588	1.0	-25.7	0	0.09842559	0.485	-0.5301368	1.4033120025000003	-5.838533207394711	16	18	11	CDS		0	0
hsa-miR-3915	NM_001807	CEL	TTGAGGAAAAGATGGTCTTATT#ATGGGGCCAACTTCCTCAAC#(((((((..((.(((((((((.#))))))))).))))))))).	425	445	0.8461538461538461	-19.9	1	0.0009829372	0.412	4.393102888888889	2.3813474075000003	-10.654402343224413	18	20	9	CDS		0	0
hsa-miR-3916	NM_001807	CEL	AAGAGGAAGAAATGGCTGGTTCTCAG#TGGGGTCCGGCCATGGGGCCAACTTCCTCA#..(((((((..((((((((.(((((.#))))).))))))))........))))))).	413	443	0.9230769230769231	-28.1	1	0.0002322919	0.412	2.7885533750000002	2.4711155025	-9.02428166311082	20	30	8	CDS		0	0
hsa-miR-3918	NM_001807	CEL	ACAGGGCCGCAGATGGAGACT#AGCTCCCACCAAGGCCCTGG#.(((((((......((((.((#))))))......))))))).	189	209	0.8461538461538461	-22.3	1	0.001476741	0.397	-0.19483451428571427	0.05396678124999993	-14.409769279124415	13	20	7	CDS		0	0
hsa-miR-3150b-3p	NM_001807	CEL	TGAGGAGATCGTCGAGGTTGG#TGGACTTTGAGACCGATGTCCTCT#.(((((.((((((((((((.(#).))))))))...)))).))))).	1235	1259	0.8461538461538461	-21.7	0	0.00188435	0.441	0.19480811999999997	0.30312111999999997	-5.337011372228436	18	24	8	CDS		0	0
hsa-miR-3921	NM_001807	CEL	TCTCTGAGTACCATATGCCTTGT#ACAAGCTGGTCAGTGAGTTCACAATCACCAAGGGGCTCAGAGGC#(((((((((.((...........#.)).))))))))).	1115	1159	0.8461538461538461	-16.7	1	3.038538e-07	0.456	-0.2564956666666667	-0.147574955	-8.29455008527074	11	14	9	CDS		0	0
hsa-miR-3922-3p	NM_001807	CEL	TCTGGCCTTGACTTGACTCTTT#CGAGTCCTGGGCCCAGGA#((((((((.((((((.......#))))))..))))).))).	1185	1203	0.8846153846153846	-18.5	1	1.082614e-06	0.456	0.3961586666666667	0.1836122924999999	-5.227013184751041	14	18	6	CDS		0	0
hsa-miR-3928-5p	NM_001807	CEL	TGAAGCTCTAAGGTTCCGCCTGC#GCAGCTCCATGAAGCGGAGCCTGAGAACCAACTTCC#.((((.(((.(((((((((((((#)))).........))))))))).))).....)))).	1601	1637	1.0	-22.4	0	0.01020677	0.397	0.0	0.0	-6.936790066878343	20	36	9	CDS		0	0
hsa-miR-3929	NM_001807	CEL	GAGGCTGATGTGAGTAGACCACT#GTGGTCACCTTCAACTACCGTGTCGGCCC#..((((((((((.(((((((((.#)))))).........))))))))))))).	493	522	0.8461538461538461	-21.8	1	0.005787037	0.397	3.1476268999999997	2.6311359325000003	-6.246131332038532	19	29	13	CDS		0	0
hsa-miR-3934-5p	NM_001807	CEL	TCAGGTGTGGAAACTGAGGCAG#CTGGAAAATCCTCAGCCACATCCTGGC#((((((((((...((((((...#.))))))))))).))))).	205	232	0.8461538461538461	-22.3	1	4.273365e-06	0.412	-0.6266851272727272	-0.012110730000000042	-11.398282843874613	16	19	11	CDS		0	0
hsa-miR-3934-3p	NM_001807	CEL	TGCTCAGGTTGCACAGCTGGGA#CTCGGCTGTGCCCACACACTGGGA#..(((((((.(((((((((((.#)))))))))))....)).))))).	1524	1548	0.9230769230769231	-25.7	1	1.826854e-05	0.382	0.0	0.0	-6.199507187700468	18	24	11	CDS		0	0
hsa-miR-3934-3p	NM_001807	CEL	TGCTCAGGTTGCACAGCTGGGA#TCCTGGCTGGCAAGGGACCCTGAAGGCC#.(((((((((((.(((((((((#))))))))))))).....)))))..)).	225	253	0.8461538461538461	-24.8	1	0.0002679555	0.412	-0.4422041388888889	0.12728319875	-5.08245545002336	20	28	13	CDS		0	0
hsa-miR-3937	NM_001807	CEL	ACAGGCGGCTGTAGCAATGGGGG#CCCCCTGTGCCCCCCACGGGTGACTCTGAGGCTGCCCCTGTG#(((((.(((.((.(((..(((((#)))))..)))....................)).)))))))).	2188	2230	0.9230769230769231	-25.2	0	0.0004357865	0.338	0.0	0.0	-8.370170288389133	18	42	8	CDS		0	0
hsa-miR-3943	NM_001807	CEL	TAGCCCCCAGGCTTCACTTGGCG#GCCTATAAGGTGCCGCTGGCAGGCCTGGAGTACCCCATGCTGCACTATGTGGGCTT#.(((((((((((((..(.(((((#.)))))..)..))))))))......................))))).	886	942	1.0	-25.4	1	0.0001294304	0.426	0.10494438857142858	0.11487547999999997	-4.761823477911366	19	47	8	CDS		0	0
hsa-miR-3944-5p	NM_001807	CEL	TGTGCAGCAGGCCAACCGAGA#TGGCAGGCCTGGAGTACCCCATGCTGCACT#.((((((((((((..(((...#)))..)))))............))))))).	902	932	0.8461538461538461	-22.8	1	0.0005225034	0.397	0.022966016666666658	0.08206921749999999	-5.3856143151281595	15	30	7	CDS		0	0
hsa-miR-3944-3p	NM_001807	CEL	TTCGGGCTGGCCTGCTGCTCCGG#GGTGCCGCTGGCAGGCCTGGAG#((((((((.(((.((.((.((..#)).)).)).))).)))))))).	894	916	1.0	-27.8	1	7.639042e-06	0.382	-0.42486550000000006	0.04535732249999999	-6.516143797417284	17	22	8	CDS		0	0
hsa-miR-3945	NM_001807	CEL	AGGGCATAGGAGAGGGTTGATAT#CATCCCTCTCGGATGCCCG#.((((((..(((((((.((....#)).)))))))..)))))).	1339	1358	0.9230769230769231	-27.7	1	7.94462e-05	0.382	0.0728077142857143	0.42120261198275855	-7.163349424783512	15	19	7	CDS		0	0
hsa-miR-3945	NM_001807	CEL	AGGGCATAGGAGAGGGTTGATAT#GGCCCCCCCTGTGCCCC#.(((((((((.(.(((((.....#)))))).))))))))).	2184	2201	0.9230769230769231	-25.8	1	2.768455e-05	0.235	0.0	0.0	-7.907229925433711	15	17	9	CDS		0	0
hsa-miR-374c-3p	NM_001807	CEL	CACTTAGCAGGTTGTATTATAT#ATAAGAAGCTCGGCCTCCTGGGTGA#(((((((.((((((........#.)))))).))))))).	131	156	0.8461538461538461	-16.3	1	1.146372e-05	0.426	1.5810044571428572	0.22873145874999998	-7.219708015936543	13	16	7	CDS		0	0
hsa-miR-642b-3p	NM_001807	CEL	AGACACATTTGGAGAGGGACCC#TCCCTCTCGGATGCCCGTCTA#((((.(((((.((((((((...#)))))))))))))...)))).	1341	1362	0.9230769230769231	-21.1	0	7.350945e-05	0.368	0.03598425000000002	0.48056634948275856	-10.881386096424487	17	21	13	CDS		0	0
hsa-miR-642b-3p	NM_001807	CEL	AGACACATTTGGAGAGGGACCC#GGGTTCCTCAGCAC#.........((..(((((((((#)))))))))..)).	526	540	0.8461538461538461	-17.9	0	0.00107503	0.412	3.2713640444444447	1.8141179375	-25.116203449203763	11	14	9	CDS		0	0
hsa-miR-550b-2-5p	NM_001807	CEL	ATGTGCCTGAGGGAGTAAGACA#CTTGGGTTCCTCAGCACT#..(((.((((((((.((((...#))))..))))))))))).	523	541	0.9230769230769231	-18.3	0	0.001117265	0.412	3.4910857999999996	1.7920013150000003	-7.593409040815971	15	18	11	CDS		0	0
hsa-miR-1268b	NM_001807	CEL	CGGGCGTGGTGGTGGGGGTG#CACCCCCACGGGCTACCGGCCCC#.(((((((((.(((((((((#)))))))))..)))))..)))).	1425	1448	0.8461538461538461	-31.9	1	1.824644e-06	0.353	0.0	0.0	-6.618099312767468	18	23	9	CDS		0	0
hsa-miR-4420	NM_001807	CEL	GTCACTGATGTCTGTAGCTGAG#CTCAGATGCCTGCAGTCATTAGG#....((((((.(((((((((((#)))))....)))))).)))))).	2255	2278	0.8461538461538461	-20.6	0	0.0002842956	0.515	0.0	0.0	-12.371336944048279	17	23	6	CDS		0	0
hsa-miR-4421	NM_001807	CEL	ACCTGTCTGTGGAAAGGAGCTA#AGCCCTTCGCCACCCCCACGGGCTACCGGCCCCAAGACAGGA#.(((((((.(((...((((((.#.)))).))....)))))))))).	1415	1457	0.9230769230769231	-22.1	1	0.0005744497	0.353	0.0	0.0	-7.731134586040165	16	23	10	CDS		0	0
hsa-miR-4422	NM_001807	CEL	AAAAGCATCAGGAAGTACCCA#TGTCCTCTTCCTGGTGCC#....(((((((((((......#.))))))))))).	1251	1269	0.9230769230769231	-18.9	0	9.935774e-05	0.412	0.30084890909090906	0.51167527	-9.779611548941542	11	13	11	CDS		0	0
hsa-miR-4423-5p	NM_001807	CEL	AGTTGCCTTTTTGTTCCCATGC#TGGGCCAAAAAGGTGGCTG#(((((((((((((..((((...#)))).))))))))))))).	787	806	0.8461538461538461	-21.0	1	2.507798e-05	0.441	-0.4236643846153846	0.11018889250000002	-5.529863923972706	17	19	13	CDS		0	0
hsa-miR-378g	NM_001807	CEL	ACTGGGCTTGGAGTCAGAAG#TGACTCCAAGGAAGCTCAGA#.(((((((((((((((....#))))))))....))))))).	2241	2261	0.9230769230769231	-22.6	1	0.002554685	0.426	0.0	0.0	-3.793324837357118	15	20	8	CDS		0	0
hsa-miR-378g	NM_001807	CEL	ACTGGGCTTGGAGTCAGAAG#GAGTCCTGGGCCCAGG#.(((((((((((.((.....#)).))).)))))))).	1186	1202	0.9230769230769231	-22.4	1	6.107627e-06	0.471	0.3145769166666667	0.1804879024999999	-5.315504530326973	13	16	8	CDS		0	0
hsa-miR-4429	NM_001807	CEL	AAAAGCTGGGCTGAGAGGCG#TGTCCTCTTCCTGGTGCCCACCGAGATTGCCCTAGCCCAGCA#....((((((((.((.((((#.)))))))))))))).	1251	1293	1.0	-24.0	0	0.01018721	0.397	0.38748032499999996	0.37888791999999993	-11.068742161607785	14	16	14	CDS		0	0
hsa-miR-4430	NM_001807	CEL	AGGCTGGAGTGAGCGGAG#CTTCCTCATGGGGTCCGGCCA#.((((((((((((.((((#)))))))))....))))))).	405	426	0.8461538461538461	-21.1	1	2.21448e-06	0.412	2.8210789125000004	2.3761438575	-4.650164754877524	16	21	9	CDS		0	0
hsa-miR-4433a-3p	NM_001807	CEL	ACAGGAGTGGGGGTGGGACAT#TTCATCCCCGCTGACCCGATCAACCTGTA#(((((((((((((((((....#))))))))))))...........))))).	964	993	1.0	-23.5	1	0.09075136	0.441	0.35846773571428575	0.00161566500000003	-3.937574446201665	17	29	12	CDS		0	0
hsa-miR-4433a-3p	NM_001807	CEL	ACAGGAGTGGGGGTGGGACAT#TCGCCACCCCCACGGGCTA#..((..((((((((((((...#)).))))))))))...)).	1421	1440	0.9230769230769231	-24.5	0	4.498926e-05	0.368	0.0	0.0	-10.976996655377809	14	19	10	CDS		0	0
hsa-miR-4436a	NM_001807	CEL	GCAGGACAGGCAGAAGTGGAT#CTACGGGGATGAAGACTGCCTGTACCTCA#(.(((((((((((..((((..#))))...........)))))))).)))).	303	332	0.8461538461538461	-19.1	1	0.04350006	0.426	1.3316999999999999	1.3443221825	-6.693539805987878	16	29	8	CDS		0	0
hsa-miR-4437	NM_001807	CEL	TGGGCTCAGGGTACAAAGGTT#ACCGAGTCCTGGGCCCAG#(((((((((((......(((.#)))...))))))))))).	1183	1201	1.0	-22.1	1	0.0003821686	0.471	0.08498027272727277	0.17267687749999988	-10.39884692653892	14	18	11	CDS		0	0
hsa-miR-4437	NM_001807	CEL	TGGGCTCAGGGTACAAAGGTT#AGCGGCGTGGCCCTGAGTCCC#.(((((((((((......(((#)))......))))))))))).	739	760	0.9230769230769231	-22.8	1	3.499676e-06	0.368	0.039534400000000004	-0.3553484024999999	-6.907794008098015	14	21	11	CDS		0	0
hsa-miR-4437	NM_001807	CEL	TGGGCTCAGGGTACAAAGGTT#ACCGAGATTGCCCTAGCCCAG#((((((.((((((....(((.#))).....)))))))))))).	1270	1291	1.0	-22.5	0	0.00585921	0.397	0.4343460666666667	0.3101509925	-7.306599539147638	15	21	12	CDS		0	0
hsa-miR-4439	NM_001807	CEL	GTGACTGATACCTTGGAGGCAT#GCCTTCGGGATCAGCACA#(((.(((((.((.(((((((..#))))))))))))))))).	569	587	0.9230769230769231	-24.1	0	0.00595965	0.485	-0.538247	1.3676118725000004	-9.501233802155276	17	18	17	CDS		0	0
hsa-miR-4439	NM_001807	CEL	GTGACTGATACCTTGGAGGCAT#ATGCCGCCAGGATGGCCCAGTGTCTGAAGGTTACT#((((((((((((((((.(((((#))))).)))))........)))))....)))))).	830	865	0.8461538461538461	-21.7	1	0.00561413	0.397	0.12860086428571432	-0.07805678499999999	-3.937574446201665	21	35	6	CDS		0	0
hsa-miR-4440	NM_001807	CEL	TGTCGTGGGGCTTGCTGGCTTG#GGGCAGCAGCTCCATGAA#..(((((((((.(((((.((..#)).)))))))))))))).	1596	1614	1.0	-25.8	1	1.409954e-05	0.426	0.0	0.0	-8.303804028968646	16	18	14	CDS		0	0
hsa-miR-4442	NM_001807	CEL	GCCGGACAAGAGGGAGG#CCTTCCTCATGGGGTCCGGCC#(((((((..((((((((#)))))))).....))))))).	404	425	0.9230769230769231	-26.6	1	2.191668e-06	0.412	2.17709205	2.5465728325	-7.307599033628058	15	21	8	CDS		0	0
hsa-miR-4443	NM_001807	CEL	TTGGAGGCGTGGGTTTT#AAGACCTACGCCTACCT#..(((((((((((((((#))))))))))))).)).	1315	1332	1.0	-23.3	1	0.1974403	0.426	0.33670893749999997	0.34842531	-4.95700071937229	15	17	13	CDS		0	0
hsa-miR-4443	NM_001807	CEL	TTGGAGGCGTGGGTTTT#GAAGCTCGGCCTCCT#..((((((.((((((((#)))))))))))))).	135	150	0.9230769230769231	-19.7	1	0.007124616	0.441	0.38508814999999996	0.2326162375000001	-6.013390377618052	14	15	14	CDS		0	0
hsa-miR-4445-5p	NM_001807	CEL	AGATTGTTTCTTTTGCCGTGCA#CAGGGCAGGAAGCAAGTCTC#(((((((((((..((((.((..#)).)))))))))))).))).	346	366	0.9230769230769231	-17.7	1	0.0001299658	0.412	2.4676465833333334	1.9704390299999996	-8.573508368464264	17	20	12	CDS		0	0
hsa-miR-4447	NM_001807	CEL	GGTGGGGGCTGTTGTTT#GGACATCTTCAAGGGCATCCCCTTCGCAGCTCCCACCA#((((((((((((.....#.)))))))))))).	162	200	1.0	-25.6	1	0.1440313	0.426	1.3562497750000002	0.19279849750000003	-7.052043616942562	12	14	12	CDS		0	0
hsa-miR-4448	NM_001807	CEL	GGCTCCTTGGTCTAGGGGTA#AGTCCTGGGCCCAGGACCCA#((.((((.(((((((((.(.#).))))))))).)))).)).	1187	1207	0.9230769230769231	-24.5	0	6.26457e-07	0.471	0.20175100000000004	0.22344857749999997	-7.808748849688744	16	20	9	CDS		0	0
hsa-miR-4448	NM_001807	CEL	GGCTCCTTGGTCTAGGGGTA#TACCCCAAATGGGTGGGGGCCG#(((((((...((((((((((#))))))...)))).))))))).	1360	1382	0.9230769230769231	-23.4	1	7.42307e-07	0.426	0.9654972615384617	0.4218489	-8.550105501956237	17	22	7	CDS		0	0
hsa-miR-4449	NM_001807	CEL	CGTCCCGGGGCTGCGCGAGGCA#TGCCCCAGGGCAGGAAGCAAGTCTCCCGGGACC#.(((((((((((((.(..((((#))))...).))))..........))))))))).	341	374	1.0	-29.9	1	0.0003759247	0.397	1.8833927913043476	2.01540877	-4.528774397607753	18	33	9	CDS		0	0
hsa-miR-4451	NM_001807	CEL	TGGTAGAGCTGAGGACA#TGTCGGCCCCCTTGGGTTCCTCAGCACTGGGGACGCCAATCTGCCAG#(((((((((((((((..#.))))))))..............))))))).	513	560	0.9230769230769231	-21.8	1	0.0005974036	0.412	3.7207778758620687	1.6762139200000004	-4.1706235265052785	15	31	8	CDS		0	0
hsa-miR-4452	NM_001807	CEL	TTGAATTCTTGGCCTTAAGTGAT#TCAGCCACATCCTGGCTGGCAAGGGACCCTGAAGGCCAAGAACTTCAAG#((((((((((((((((.((....#.)).))))))))))).))))).	216	265	1.0	-22.4	1	0.0001161711	0.412	-0.5415140529411765	-0.2294707799999999	-3.937574446201665	18	22	11	CDS		0	0
hsa-miR-4453	NM_001807	CEL	GAGCTTGGTCTGTAGCGGTT#GCCGCTGGCAGGCCTGGAGTA#..(((((((((((((((((.#))))))).))))))..)))).	897	918	0.8461538461538461	-23.5	1	3.370309e-05	0.368	0.03754649	0.06410376749999999	-4.95700071937229	17	21	7	CDS		0	0
hsa-miR-4453	NM_001807	CEL	GAGCTTGGTCTGTAGCGGTT#GATCGCCTACTGGACCAACTTT#(((.((((((((((((((((#)))))).))).)))))))))).	1473	1495	1.0	-19.2	0	0.00394404	0.456	0.0	0.0	-6.969596721160855	19	22	10	CDS		0	0
hsa-miR-4453	NM_001807	CEL	GAGCTTGGTCTGTAGCGGTT#CGCTACTGGACCCTCA#(((...(((((((((((...#)))))).)))))))).	1639	1655	0.8461538461538461	-19.2	0	0.02503475	0.382	0.0	0.0	-12.989592657166373	14	16	8	CDS		0	0
hsa-miR-4456	NM_001807	CEL	CCTGGTGGCTTCCTTTT#AGAAGGTGGGTTGCCCTGTGGGTGATGCCGCCAGGA#(((((((((.(((((..#.))).)).))))))))).	806	842	0.8333333333333334	-22.1	1	1.50489e-07	0.397	-0.12457540000000004	-0.06790243749999994	-5.413129994833456	14	18	9	CDS		0	0
hsa-miR-4458	NM_001807	CEL	AGAGGTAGGTGTGGAAGAA#CTACGCCTACCTG#..((((((((((((.....#)))))))))))).	1320	1333	0.9230769230769231	-21.2	1	0.1927888	0.441	0.03858856666666662	0.41325674749999997	-5.925499359926538	12	13	12	CDS		0	0
hsa-miR-4458	NM_001807	CEL	AGAGGTAGGTGTGGAAGAA#TCGACATGCCTGCCATCA#.((((((((((((...((.#))..)))))))))).)).	1061	1079	0.9230769230769231	-18.4	1	0.0008027406	0.441	0.16757024615384616	-0.4670458624999999	-5.618663395431772	14	18	10	CDS		0	0
hsa-miR-4458	NM_001807	CEL	AGAGGTAGGTGTGGAAGAA#CCTCACCTATCTG#..(((((((((.((.....#)).))))))))).	1650	1663	1.0	-17.1	1	0.003891743	0.382	0.0	0.0	-9.272302669522894	11	13	9	CDS		0	0
hsa-miR-4460	NM_001807	CEL	ATAGTGGTTGTGAATTTACCTT#AAGTCACGGAGGAGGACTTCTACAAGCTGGTCAGTGAGTTCACAATCACC#...((((((((((((((((...#.)))))))))))))))).	1094	1144	0.9230769230769231	-22.2	0	0.004899272	0.456	-0.48735477499999996	-0.30223304500000003	-6.514540193678739	16	18	16	CDS		0	0
hsa-miR-378h	NM_001807	CEL	ACTGGACTTGGTGTCAGATGG#CCAAGACGACCTTTGATGTCTACACCGAGTCCTGGG#.(((((((((((((.((((..#.))))))))))))))).)).	1160	1196	0.8461538461538461	-23.4	1	0.0002499379	0.426	-0.22624328571428573	0.12112428500000001	-4.528774397607753	17	20	15	CDS		0	0
hsa-miR-3135b	NM_001807	CEL	GGCTGGAGCGAGTGCAGTGGTG#CGCCACCCCCACGGGCTACCGGCCC#(((((((((..(((..((((((#))))))...)))..))).)))))).	1422	1447	0.9230769230769231	-27.5	1	1.716024e-06	0.368	0.0	0.0	-8.973354030494443	18	25	6	CDS		0	0
hsa-miR-3135b	NM_001807	CEL	GGCTGGAGCGAGTGCAGTGGTG#CACCGAGATTGCCCTAGCCCAGCA#.(((((.((.((.(((((((((#))))...))))).)).))))))).	1269	1293	0.8974358974358976	-22.8	0	0.01018721	0.397	0.6895064166666666	0.3484249625	-7.868648453222859	18	24	7	CDS		0	0
hsa-miR-4463	NM_001807	CEL	GAGACTGGGGTGGGGCC#GGCCCCAAGACAGGACAGTCTCT#(((((((...(((((((#)))))))........))))))).	1442	1465	0.9230769230769231	-24.6	1	0.0009051185	0.397	0.0	0.0	-8.550105501956237	14	23	7	CDS		0	0
hsa-miR-548ai	NM_001807	CEL	AAAGGTAATTGCAGTTTTTCCC#GGACAGCACCTACGGGGATGAAGACTGCCTGTACCTC#..(((((...((((((((((((#.))))..))))))))...))))).	294	331	0.9230769230769231	-20.9	0	0.05066552	0.412	1.8441965	0.48180317375	-9.569531775126862	17	24	8	CDS		0	0
hsa-miR-4469	NM_001807	CEL	GCTCCCTCTAGGGTCGCTCGGA#CGGGTGACTCTGAGGCTGCC#((..((((.(((((((((((..#)))))))))))))))..)).	2204	2224	1.0	-27.4	0	0.007774406	0.294	0.0	0.0	-9.583525853713066	17	20	15	CDS		0	0
hsa-miR-4469	NM_001807	CEL	GCTCCCTCTAGGGTCGCTCGGA#GCGGCCTTCGGGGGGGA#.(((((((.((((((((.....#)))))))).))))))).	616	633	1.0	-26.8	1	1.85018e-05	0.397	-0.16710247500000003	-0.1767902175	-4.849714495602881	15	17	8	CDS		0	0
hsa-miR-4470	NM_001807	CEL	TGGCAAACGTGGAAGCCGAGA#CTCGGCCTCCTGGGTGACTC#.((((..((.(((.((((((.#)))))).)))))..)).)).	139	159	0.9230769230769231	-19.0	0	0.000360011	0.426	1.2461852	0.25980861875000005	-9.33731651927007	15	20	6	CDS		0	0
hsa-miR-4472	NM_001807	CEL	GGTGGGGGGTGTTGTTTT#CGGCGCCCCCCCCG#((.(((((((((((....#))))))))))))).	2082	2096	0.8461538461538461	-25.8	0	7.185415e-06	0.147	0.0	0.0	-6.4636125610623605	13	14	13	CDS		0	0
hsa-miR-4473	NM_001807	CEL	CTAGTGCTCTCCGTTACAAGTA#CGGGGAGTCTGCTGGA#(((((((((((((.........#))))))))..))))).	654	670	0.9230769230769231	-17.8	1	5.806864e-07	0.382	-0.021817293333333355	-0.2984061699999999	-5.762913004276319	13	16	8	CDS		0	0
hsa-miR-4474-3p	NM_001807	CEL	TTGTGGCTGGTCATGAGGCTAA#CCTCATGGGGTCCGGCCATGGG#((((((((((((((((((....#))))))))...)))))))))).	408	430	1.0	-24.7	1	2.214861e-09	0.441	2.9855606952380955	2.2200257150000002	-3.937574446201665	18	22	10	CDS		0	0
hsa-miR-4474-3p	NM_001807	CEL	TTGTGGCTGGTCATGAGGCTAA#TGGCCTTCGGGATCAGCACATG#..((((((((((.((((((((.#)))))).)).))))))).))).	567	589	0.9230769230769231	-23.1	1	0.002104755	0.485	-0.24628600000000003	1.2004569675000003	-6.246131332038532	18	22	7	CDS		0	0
hsa-miR-4476	NM_001807	CEL	CAGGAAGGATTTAGGGACAGGC#GCCATCAGCCAGAGCGGCGTGGCCCTGAGTCCCTGGGTCATCCA#(((...((((((((((.((.((#.)).)).))))))))))))).	727	771	0.8461538461538461	-23.3	0	4.209559e-05	0.397	0.19064309999999995	-0.19366034249999997	-12.989592657166373	17	21	13	CDS		0	0
hsa-miR-4478	NM_001807	CEL	GAGGCTGAGCTGAGGAG#TTCGTGGAAGGCGTCAATAAGAAGCTCGGCCTCC#(((((((((((......#.))))))))))).	115	149	1.0	-22.0	1	0.008308478	0.426	0.09374027272727274	0.24815473500000007	-10.39884692653892	11	13	11	CDS		0	0
hsa-miR-4478	NM_001807	CEL	GAGGCTGAGCTGAGGAG#TCTTGAGCTCTTCCTGAATAAAGCCTCA#(((((((((((.((((.#)))).)))))...........)))))).	2345	2373	0.8461538461538461	-21.5	1	0.06091495	0.468	0.0	0.0	-7.284377755798021	15	28	6	3UTR		0	0
hsa-miR-3689e	NM_001807	CEL	TGTGATATCATGGTTCCTGGGA#TCCCATGAGCCTTGGTATCAA#..((((((((.(((((.(((((#))))).))))).)))))))).	2286	2307	1.0	-25.5	1	0.00042491	0.456	0.0	0.0	-7.7817751947826395	18	21	8	3UTR		0	0
hsa-miR-3689f	NM_001807	CEL	TGTGATATCGTGCTTCCTGGGA#CCCAGAGGCTGATGCTCACC#.(((((((((.((((.(((((.#)))))))))))))).)))).	2	22	0.9230769230769231	-21.8	1	0.0004532643	0.373	-1.07165344	-0.5967554012499998	-6.851148393071081	18	20	14	5UTR		0	0
hsa-miR-3155b	NM_001807	CEL	CCAGGCTCTGCAGTGGGA#TCCCCGAGCCCTGACGCTGGCCTATAAGGTGCCGCTGGCAGGCCTGGA#((((((.(((((((((.(#.).)))))).))))))))).	867	915	0.8461538461538461	-27.0	0	2.039583e-05	0.368	-0.09055446	0.15393070499999997	-5.4812609810729835	16	20	9	CDS		0	0
hsa-miR-3155b	NM_001807	CEL	CCAGGCTCTGCAGTGGGA#TCCATGAAGCGGAGCCTGA#.((((((((((.(((((.#)))))...)))))))))).	1606	1625	1.0	-25.3	1	3.973735e-05	0.412	0.0	0.0	-7.140128146953473	15	19	10	CDS		0	0
hsa-miR-4481	NM_001807	CEL	GGAGTGGGCTGGTGGTT#GGCTACCGGCCCCA#...(.((((((((((((#))))))))))))).	1435	1449	0.8461538461538461	-21.5	0	1.851419e-06	0.338	0.0	0.0	-10.63357736849121	13	14	13	CDS		0	0
hsa-miR-4482-5p	NM_001807	CEL	AACCCAGTGGGCTATGGAAATG#CCGTGCCGCCCACGGGTG#.((((.(((((((((((.....#)))))..)))))))))).	1763	1781	0.8461538461538461	-23.1	0	3.079203e-06	0.176	0.0	0.0	-5.694283598550164	15	18	10	CDS		0	0
hsa-miR-4482-5p	NM_001807	CEL	AACCCAGTGGGCTATGGAAATG#CCGTGCCGCCCACGGGTG#.((((.(((((((((((.....#)))))..)))))))))).	1796	1814	0.8461538461538461	-23.1	0	2.737808e-06	0.147	0.0	0.0	-5.694283598550164	15	18	10	CDS		0	0
hsa-miR-4482-5p	NM_001807	CEL	AACCCAGTGGGCTATGGAAATG#CCGTGCCGCCCACGGGTG#.((((.(((((((((((.....#)))))..)))))))))).	1829	1847	0.8461538461538461	-23.1	0	2.743469e-06	0.147	0.0	0.0	-5.694283598550164	15	18	10	CDS		0	0
hsa-miR-4482-5p	NM_001807	CEL	AACCCAGTGGGCTATGGAAATG#CCGTGCCGCCCACGGGTG#.((((.(((((((((((.....#)))))..)))))))))).	1862	1880	0.8461538461538461	-23.1	0	2.743469e-06	0.147	0.0	0.0	-5.694283598550164	15	18	10	CDS		0	0
hsa-miR-4483	NM_001807	CEL	GGGGTGGTCTGTTGTTG#CAGTGACCGACCAGGAGGCCACCCCT#((((((((((.((((((#.)))).)).)))))))))).	1673	1699	0.8461538461538461	-25.5	1	1.354597e-05	0.265	0.0	0.0	-6.7623489216120145	16	20	10	CDS		0	0
hsa-miR-4483	NM_001807	CEL	GGGGTGGTCTGTTGTTG#GACTCCGAGACCGCCCCC#((((((((((...(((.#)))....)))))))))).	2143	2161	0.8461538461538461	-22.4	1	0.02760656	0.191	0.0	0.0	-11.398282843874613	13	18	10	CDS		0	0
hsa-miR-4484	NM_001807	CEL	AAAAGGCGGGAGAAGCCCCA#GGGGCTCCCCTCCCATCTTG#..((((.(((((.((((((.#))))))...))))).)))).	2330	2350	0.8461538461538461	-25.7	0	1.880866e-05	0.412	0.0	0.0	-7.789817866909852	15	20	6	3UTR		0	0
hsa-miR-4485-5p	NM_001807	CEL	ACCGCCTGCCCAGTGA#CGCTGGCAGGCCTGGA#.(((((((.((((((.#)))))))))))..)).	899	915	0.8461538461538461	-20.5	1	2.039583e-05	0.368	-0.24955155555555553	0.053949409999999996	-5.082763575906494	13	16	11	CDS		0	0
hsa-miR-4485-3p	NM_001807	CEL	TAACGGCCGCGGTACCCTAA#GGGTGAAGAGGAATATCGCGGCCT#....((((((((((.(((..#.)))..)))))))))).	599	623	0.8153846153846154	-22.7	0	0.003189327	0.412	0.23678568000000005	0.06542590250000009	-10.282012028888563	13	17	10	CDS		0	0
hsa-miR-4486	NM_001807	CEL	GCTGGGCGAGGCTGGCA#GCCACATCTTCGCCAGCA#(((.(((((((.((((.#))))...)))))))))).	1043	1061	0.8461538461538461	-23.1	0	0.007464288	0.426	-1.2840781428571428	-0.1366394675	-10.31640003075721	14	18	10	CDS		0	0
hsa-miR-4487	NM_001807	CEL	AGAGCTGGCTGAAGGGCAG#GCTCTTCGGGGAGTCTGCTGGAGGTGCCAGCGTCTC#(((((((((((((((((..#)))))))).................)))))).))).	648	684	0.9230769230769231	-22.1	1	2.692842e-06	0.368	-0.021817240000000016	-0.316335205	-3.937574446201665	17	36	8	CDS		0	0
hsa-miR-4487	NM_001807	CEL	AGAGCTGGCTGAAGGGCAG#GCCCTTCGCCACCCCCACGGGCTA#..(((((((.(((((((..#))))))))))).........))).	1416	1440	0.9230769230769231	-21.2	1	4.498926e-05	0.368	0.0	0.0	-6.199507187700468	14	24	11	CDS		0	0
hsa-miR-4487	NM_001807	CEL	AGAGCTGGCTGAAGGGCAG#GCCACATCTTCGCCAGCATCG#.((((((((.(((((((..#)))....)))))))))).)).	1043	1064	0.8461538461538461	-21.1	1	0.03319138	0.441	-0.8466613999999999	-0.2811435325	-5.035831305685297	15	21	10	CDS		0	0
hsa-miR-4489	NM_001807	CEL	TGGGGCTAGTGATGCAGGACG#CGGAGCCTGAGAACCAACTTCCTGCGCTACTGGACCCTC#.((((((((((.(((((((..#.))))))).)))))).)))).	1615	1654	1.0	-25.6	1	0.01617517	0.382	0.0	0.0	-7.140128146953473	17	21	7	CDS		0	0
hsa-miR-4489	NM_001807	CEL	TGGGGCTAGTGATGCAGGACG#TGCCTGCAGTCATTAGGTTTTAGCGTCCCAT#((((((((((((((((((.((#)))))))).)))))).........)))))).	2261	2292	0.9230769230769231	-22.0	1	0.02003923	0.5	0.0	0.0	-3.937574446201665	20	31	8	CDS		0	0
hsa-miR-4490	NM_001807	CEL	TCTGGTAAGAGATTTGGGCATA#GTGCCCCAGGGCAGGAAGCAAGTCTCCCGGGA#(((((...(((((((((((((.#)))))).............)))))))))))).	340	372	0.9230769230769231	-19.1	0	0.06571029	0.412	2.348677546153846	2.0531665574999995	-9.695854671446662	18	32	12	CDS		0	0
hsa-miR-4492	NM_001807	CEL	GGGGCTGGGCGCGCGCC#GGCGTGGCCCTGAGTCCCT#((((((((((.((((((#))))))))))..)))))).	742	761	0.9230769230769231	-29.0	1	2.902272e-05	0.368	0.15835653333333335	-0.3553484024999999	-6.7623489216120145	16	19	10	CDS		0	0
hsa-miR-4492	NM_001807	CEL	GGGGCTGGGCGCGCGCC#GGCGCTGCCCACAGTGACCGACCAGGAGGCCACCCCTGTGCCCCC#(((((((((((.(((((#)))))))))))............................))))).	1662	1707	0.8461538461538461	-27.8	1	9.377278e-05	0.265	0.0	0.0	-7.284377755798021	16	45	11	CDS		0	0
hsa-miR-4493	NM_001807	CEL	AGAAGGCCTTTCCATCTCTGT#ATGGAGGCGCCTTCC#.((((((.(((((((......#))))))).)))))).	395	410	0.8461538461538461	-17.4	1	5.019533e-05	0.397	3.4316114285714288	2.5588063675	-6.340008846841362	13	15	7	CDS		0	0
hsa-miR-4494	NM_001807	CEL	CCAGACTGTGGCTGACCAGAGG#CCTTCGCAGCTCCCACCAAGGCCCTGGAAAATCCTCAGCCACATCCTGGC#((((..(((((((((((((.((#.)))))).......)))))))))..)))).	182	232	0.8461538461538461	-27.3	0	4.273365e-06	0.412	0.08985509500000002	0.1833624825000001	-9.957570382207184	19	30	9	CDS		0	0
hsa-miR-4497	NM_001807	CEL	CTCCGGGACGGCTGGGC#GCTCGGCCTCCTGGGT#.(((((((.((((((((#))))))))))))))).	138	154	0.8461538461538461	-25.7	1	1.493611e-05	0.441	1.21057515	0.20056782124999994	-4.849714495602881	15	16	15	CDS		0	0
hsa-miR-4497	NM_001807	CEL	CTCCGGGACGGCTGGGC#GCCCAGGACCCATCCCAGGAGA#((((((((.((((((((#))))))...)).)))).)))).	1195	1217	0.8461538461538461	-25.5	1	0.00444501	0.456	0.3349331818181818	0.1765823424999999	-4.993964104447428	16	22	6	CDS		0	0
hsa-miR-4498	NM_001807	CEL	TGGGCTGGCAGGGCAAGTGCTG#CGGCGCCCCCCCCGTGCCGCCCAC#(((((.(((((((...((((((#))))))....))).))))))))).	2016	2040	0.8461538461538461	-28.4	0	0.0001134425	0.132	0.0	0.0	-7.6638717654693655	18	24	9	CDS		0	0
hsa-miR-4498	NM_001807	CEL	TGGGCTGGCAGGGCAAGTGCTG#CGGCGCCCCCCCCGTGCCGCCCAC#(((((.(((((((...((((((#))))))....))).))))))))).	2082	2106	0.8461538461538461	-28.4	0	0.0001539216	0.162	0.0	0.0	-7.6638717654693655	18	24	9	CDS		0	0
hsa-miR-4505	NM_001807	CEL	AGGCTGGGCTGGGACGGA#CCGAGATTGCCCTAGCCCAGCA#..(((((((((((.(((.#))).......))))))))))).	1271	1293	1.0	-24.9	1	0.01018721	0.397	-0.011592399999999997	0.3468628925000001	-5.813840636892696	14	22	11	CDS		0	0
hsa-miR-4505	NM_001807	CEL	AGGCTGGGCTGGGACGGA#CCTTCCTCATGGGGTCCGGCCA#.(((((((((((((.((.#)).)))).....))))))))).	404	426	0.8269230769230769	-23.0	1	2.21448e-06	0.412	2.7047132555555558	2.3501242325	-4.528774397607753	15	22	9	CDS		0	0
hsa-miR-4506	NM_001807	CEL	AAATGGGTGGTCTGAGGCAA#TGCCTGCAGGCCACCA#.....((((((((((((((.#))))).))))))))).	271	287	0.9230769230769231	-26.2	0	0.0002190806	0.441	-0.7468490666666665	0.555546105	-13.6655996434504	14	16	9	CDS		0	0
hsa-miR-2392	NM_001807	CEL	TAGGATGGGGGTGAGAGGTG#CCTCTCCCCCTACAACAAGGGCCTCATCCG#..(((((((((.((((((..#))))))))))..............))))).	693	723	0.8461538461538461	-23.2	1	4.475549e-05	0.324	-0.29241863478260866	0.013332154999999991	-8.303804028968646	15	30	10	CDS		0	0
hsa-miR-2392	NM_001807	CEL	TAGGATGGGGGTGAGAGGTG#TACCTGTTTTCCCATCCC#..(((((((((.((.(((((#))))).))))))))))).	1327	1345	1.0	-21.2	1	0.0841714	0.441	0.16009255555555557	0.3969455104411765	-9.03925358921928	16	18	11	CDS		0	0
hsa-miR-4507	NM_001807	CEL	CTGGGTTGGGCTGGGCTGGG#CCTTTGATGTCTACACCGAGTCCTGGGCCCAGGACCCATCCCAGG#(((((.(((((((((((.((#.)).)))))))..)))).))))).	1169	1214	0.8461538461538461	-32.5	0	0.0008815696	0.471	-0.12564415384615388	0.21719982000000002	-5.838533207394711	18	24	7	CDS		0	0
hsa-miR-4507	NM_001807	CEL	CTGGGTTGGGCTGGGCTGGG#CCTAGCCCAGCACAGAGCCAA#.(((.((.((((((((((((#))))))))))).).)).))).	1281	1302	0.8461538461538461	-28.9	0	0.006909021	0.382	-0.053542476923076926	0.3304597425	-10.225996941350221	17	21	11	CDS		0	0
hsa-miR-4508	NM_001807	CEL	GCGGGGCTGGGCGCGCG#CGGCGCCCCCCCCGTG#((((((..((((((.((#)))))))).)))))).	2082	2098	0.8461538461538461	-26.3	0	5.061394e-06	0.147	0.0	0.0	-8.530345470504251	14	16	8	CDS		0	0
hsa-miR-4508	NM_001807	CEL	GCGGGGCTGGGCGCGCG#CGGGCTACCGGCCCCA#..((((((((..((.((#)).))..)))))))).	1433	1449	0.9230769230769231	-25.5	1	1.851419e-06	0.338	0.0	0.0	-11.864028064629629	12	16	8	CDS		0	0
hsa-miR-4510	NM_001807	CEL	TGAGGGAGTAGGATGTATGGTT#GGCCATGGGGCCAACTTCCTCAA#(((((((((.((.(.(((((((#))))))).).)).))))))))).	421	444	1.0	-24.5	1	0.0004506318	0.412	4.323717711111111	2.5153485200000003	-7.204661087446722	19	23	9	CDS		0	0
hsa-miR-4510	NM_001807	CEL	TGAGGGAGTAGGATGTATGGTT#GACCTACGCCTACCTGTTTTCCCATCCCTCT#.(((((((((((.((((.((((#)))))))))))))...........)))))).	1317	1348	1.0	-22.2	1	0.04588872	0.412	0.05089644545454542	0.45248824346774197	-5.08245545002336	19	31	13	CDS		0	0
hsa-miR-4510	NM_001807	CEL	TGAGGGAGTAGGATGTATGGTT#GACCGATGTCCTCTTCCTGGT#(.((((((.(((((((.(((((#)))))))))))))))))).).	1245	1266	0.8461538461538461	-21.1	1	7.869718e-05	0.412	0.20671074285714286	0.4866800174999999	-6.157639986462598	19	21	18	CDS		0	0
hsa-miR-4514	NM_001807	CEL	ACAGGCAGGATTGGGGAA#TCCCGGGACCTGCCCGTT#((.((((((.((.((((.#)))).)).)))))).)).	364	382	0.9230769230769231	-20.7	0	1.049424e-05	0.382	1.8778671666666664	2.0703981849999997	-8.026751001502536	14	18	6	CDS		0	0
hsa-miR-4515	NM_001807	CEL	AGGACTGGACTCCCGGCAGCCC#GGCGCCTTCCTCATGGGGTCCGGCCA#.((.(((((((((.(((.(((.#))))))........))))))))))).	400	426	0.9230769230769231	-26.0	0	2.21448e-06	0.412	2.878177911111111	2.3774447700000003	-7.682187029836714	17	26	11	CDS		0	0
hsa-miR-4516	NM_001807	CEL	GGGAGAAGGGTCGGGGC#CCCCAGGGGCTCCCCTCCCA#(((((..(((((((((.#))))...)))))..))))).	2325	2345	0.9230769230769231	-22.3	0	3.119037e-07	0.426	0.0	0.0	-7.382219742266031	14	20	5	3UTR		0	0
hsa-miR-4516	NM_001807	CEL	GGGAGAAGGGTCGGGGC#CTGCAGACCCTCTCCCC#(((((.(((((((.((.#)).).))))))))))).	685	702	0.9230769230769231	-22.2	0	0.001384551	0.353	-0.229591725	-0.2147497849999999	-6.695373124915117	14	17	11	CDS		0	0
hsa-miR-4518	NM_001807	CEL	GCTCAGGGATGATAACTGTGCTGAGA#CTGCAGTCATTAGGTTTTAGCGTCCCATGAGCC#(((((((((((..((((((((((((.#)).))).)))..))))....)))))).))))).	2264	2297	0.8461538461538461	-24.8	1	0.0003103223	0.485	0.0	0.0	-8.573508368464264	23	33	6	CDS		0	0
hsa-miR-4518	NM_001807	CEL	GCTCAGGGATGATAACTGTGCTGAGA#CTGGGCCCAGGACCCATCCCAGGAGA#.(((.((((((....(((.(((.((.#)).))).)))....))))))..))).	1191	1217	0.9230769230769231	-24.5	0	0.00444501	0.456	0.7676166666666666	0.14846261499999996	-14.14058541220323	17	26	6	CDS		0	0
hsa-miR-4520-5p	NM_001807	CEL	CCTGCGTGTTTTCTGTCCAA#GGGCAGGAAGCAAGTCTCCCGGGA#((((.(((((((((((((..#)))))))))))).....).)))).	348	372	0.9230769230769231	-20.9	0	0.06571029	0.412	2.550487622222222	1.8439672950000001	-8.056611621014136	17	24	12	CDS		0	0
hsa-miR-4524a-3p	NM_001807	CEL	TGAGACAGGCTTATGCTGCTAT#AGCGGCGTGGCCCTGAGTCC#.((..((((.((((((((((..#)))))))))).))))..)).	739	759	0.9230769230769231	-21.9	0	2.700136e-06	0.368	-0.30301419999999996	-0.25536737249999997	-12.186890755456961	16	20	10	CDS		0	0
hsa-miR-4527	NM_001807	CEL	TGGTCTGCAAAGAGATGACTGT#GGAGTCTGCTGGAGGTGCCAGCGTCTCTCTGCAGACCC#.((((((((.(((((((.(((.#.)))))))))).)))))))).	657	695	1.0	-29.0	1	0.001197327	0.353	0.20782687499999997	-0.2717703325	-5.035831305685297	18	21	10	CDS		0	0
hsa-miR-4529-3p	NM_001807	CEL	ATTGGACTGCTGATGGCCCGT#ATGGGCAGCAGCTCCAT#..(((((((((....((((((#))))))))))).)))).	1594	1611	0.8461538461538461	-20.3	1	5.885162e-06	0.441	0.0	0.0	-11.18522411940593	15	17	11	CDS		0	0
hsa-miR-4533	NM_001807	CEL	TGGAAGGAGGTTGCCGGACGCT#GGCGCCTTCCTCATGGGGTCCGGCCATGGGGCCAACTTCCT#.(((((..(((((((((((.((#.)).))))))).....))))..))))).	400	441	0.9230769230769231	-28.9	0	0.0001827142	0.397	2.5088430375	2.5075434074999996	-7.650646301409068	18	28	7	CDS		0	0
hsa-miR-4534	NM_001807	CEL	GGATGGAGGAGGGGTCT#GGGCCCCCCCCCGTGCCG#((((((.((.(((((((#))))))))).)))).)).	2050	2068	0.8769230769230769	-23.6	0	0.007140534	0.147	0.0	0.0	-6.723767449401163	15	18	9	CDS		0	0
hsa-miR-378i	NM_001807	CEL	ACTGGACTAGGAGTCAGAAGG#CCTTTGATGTCTACACCGAGTCCTGGGCCCAGG#.((((.((((((.((......#.)).))))))..)))).	1169	1202	0.8076923076923077	-19.4	0	6.107627e-06	0.471	-0.34675666666666666	0.14143296999999996	-7.21646329152002	12	17	6	CDS		0	0
hsa-miR-4535	NM_001807	CEL	GTGGACCTGGCTGGGAC#TCCGGCCATGGGGCCAA#.(((.((((((((((..#)))))))).))..))).	418	435	0.8461538461538461	-19.5	0	6.118763e-07	0.382	3.6140879090909093	2.3449199025	-8.145411092473203	13	17	8	CDS		0	0
hsa-miR-1587	NM_001807	CEL	TTGGGCTGGGCTGGGTTGGG#CCTGGTGCCCACCGAGATTGCCCTAGCCCAGC#((((((((((((.((.((((#.)))))).)).....)))))))))).	1260	1292	1.0	-27.2	1	0.007452802	0.397	0.5795396117647059	0.2976533625	-5.459754139171521	18	26	10	CDS		0	0
hsa-miR-1587	NM_001807	CEL	TTGGGCTGGGCTGGGTTGGG#CTGGGCCCAGGACCCATCCCAGG#(((((.(((((((((((.((#)).)))))))..)))).))))).	1191	1214	0.9230769230769231	-26.8	0	0.0008815696	0.471	0.24447823076923075	0.19532880499999997	-5.838533207394711	18	23	7	CDS		0	0
hsa-miR-548an	NM_001807	CEL	AAAAGGCATTGTGGTTTTTG#AAGGCCATGATCGCCTA#...(((((((((((((((..#))))))))))).)))).	1465	1482	0.8461538461538461	-16.5	0	8.247238e-05	0.441	0.0	0.0	-6.514540193678739	15	17	11	CDS		0	0
hsa-miR-4537	NM_001807	CEL	TGAGCCGAGCTGAGCTTAGCTG#AGCTGGGCGCCGTGTACACAGAAGGTGGGTTCGTGGAAGGCGTCAATAAGAAGCTCGGCCTCC#.(((((((((((((((((.((.#.)).)))))))...................)))))))).)).	86	149	1.0	-23.6	1	0.008308478	0.426	0.007648218918918924	-0.05193411999999986	-3.793324837357118	19	42	8	CDS		0	0
hsa-miR-4538	NM_001807	CEL	GAGCTTGGATGAGCTGGGCTGA#TAGCCCAGCACAGAGCCAATGCCA#(.((((((.((.(((((((((.#))))))))).))...)))).))).	1283	1307	1.0	-24.3	1	0.01735386	0.426	-0.027372333333333332	0.37185821750000003	-9.504443296058954	18	24	9	CDS		0	0
hsa-miR-4538	NM_001807	CEL	GAGCTTGGATGAGCTGGGCTGA#CTCAGCCACATCCTGGCTG#.((((.(((((.((((((....#))))))..))))).)))).	215	234	0.8461538461538461	-21.3	0	5.416192e-07	0.426	-1.0846026333333332	-0.08517914250000008	-9.041086908146521	15	19	6	CDS		0	0
hsa-miR-4539	NM_001807	CEL	GCTGAACTGGGCTGAGCTGGGC#GCCTGCAGGCCACCATCACCCAGGACAGCA#((((..(((((.((((((((((#))))...))).....))))))))..)))).	272	302	0.9230769230769231	-25.0	0	0.001637918	0.412	-0.1889844444444442	0.5490713400000002	-13.304373691803539	19	30	8	CDS		0	0
hsa-miR-4539	NM_001807	CEL	GCTGAACTGGGCTGAGCTGGGC#GCCCACCGAGATTGCCCTAGCCCAGCACAGA#.(((..((((((((.(((((((#)))))........)).).)))))))..))).	1266	1297	0.8461538461538461	-24.8	0	0.00703892	0.397	-0.08291742222222222	0.3359274925000001	-10.54877033361327	18	31	7	CDS		0	0
hsa-miR-4540	NM_001807	CEL	TTAGTCCTGCCTGTAGGTTTA#GCCTGCAGGCCACCATCACCCAGGACA#...(((((((((((((((...#))))))))))...........))))).	272	299	0.9230769230769231	-23.8	0	0.002828041	0.426	0.5684499230769233	0.4885799275	-6.514540193678739	15	27	10	CDS		0	0
hsa-miR-3972	NM_001807	CEL	CTGCCAGCCCCGTTCCAGGGCA#GCCCTGGAAAATCCTCAGCCACATCCTGGCTGGCAA#.((((((((...(((((((((.#)))))))))..................)))))))).	202	238	0.8461538461538461	-32.4	1	2.648016e-05	0.456	-0.27746011111111113	0.02250572875000012	-11.207409090692002	17	36	9	CDS		0	0
hsa-miR-3972	NM_001807	CEL	CTGCCAGCCCCGTTCCAGGGCA#GCCCTGACGCTGGCCTATAAGGTGCCGCTGGCAGG#((((((((((.((..((((((.#))))))..)).)).............)))))))).	874	909	0.8461538461538461	-29.9	1	3.050495e-06	0.353	0.1585832956521739	0.04145199250000003	-8.354638399383056	18	35	8	CDS		0	0
hsa-miR-3976	NM_001807	CEL	TATAGAGAGCAGGAAGATTAATGT#CTTCCTGCGCTACTGG#..(((((.((((((((........#)))))))).)).))).	1632	1648	0.8461538461538461	-17.3	0	0.01024723	0.412	0.0	0.0	-7.27063564855292	13	16	8	CDS		0	0
hsa-miR-4632-5p	NM_001807	CEL	GAGGGCAGCGTGGGTGTGGCGGA#TCCTCAGCCACATCCTGGCTGGCAAGGGACCCTG#.((((((((..((((((((((((#)))...)))))))))..))))........)))).	213	247	1.0	-29.3	1	3.658185e-05	0.471	-0.4449310266666666	-0.044613686249999895	-7.8606057810956464	20	34	9	CDS		0	0
hsa-miR-4633-5p	NM_001807	CEL	ATATGCCTGGCTAGCTCCTC#GGGGACGCCAATCTGCCAGGTAA#...((((((((..(((((((#))))).))......)))))))).	541	564	1.0	-20.8	0	0.005149423	0.412	1.5005804999999999	1.491645135	-11.150474115941337	15	23	8	CDS		0	0
hsa-miR-4633-3p	NM_001807	CEL	AGGAGCTAGCCAGGCATATGCA#GCCACATCCTGGCTGGCA#....((((((((((.....((.#)).....)))))))))).	219	237	0.8461538461538461	-22.8	0	2.550629e-06	0.441	-0.86965224	-0.19106282249999995	-10.515061109192176	12	18	10	CDS		0	0
hsa-miR-4640-5p	NM_001807	CEL	TGGGCCAGGGAGCAGCTGGTGGG#CCCACGGGTGACTCTGAGGCTGCCCCTGTGCCCC#.(((((((((.((((((.(((((#))))).)...........)))))))))).)))).	2200	2234	1.0	-34.3	1	0.0002484351	0.353	0.0	0.0	-6.618099312767468	20	34	10	CDS		0	0
hsa-miR-4641	NM_001807	CEL	TGCCCATGCCATACTTTTGCCTCA#GAGGCCACAAGAGTGGGACCCCAGGGGCT#.((((.((((.((((((((((((.#)))))...)))))))))....)).)))).	2307	2336	0.9230769230769231	-23.3	0	3.237025e-07	0.441	0.0	0.0	-8.519058073960514	20	29	9	3UTR		0	0
hsa-miR-4642	NM_001807	CEL	ATGGCATCGTCCCCTGGTGGCT#GGCCACCATCACCCAGGACAGCACCTACGGGGATGAAGACTGCCT#..((((((((((((((((((((#))))))))....................))))))))....)))).	279	324	0.8461538461538461	-30.6	1	0.0003054202	0.412	1.7914957045454543	0.46020165499999993	-4.95700071937229	20	45	8	CDS		0	0
hsa-miR-4646-5p	NM_001807	CEL	ACTGGGAAGAGGAGCTGAGGGA#CTTTGAGACCGATGTCCTCTTCCTGGTG#(((((((((((((.....((..#.))....))))))))))))).	1239	1267	0.9230769230769231	-24.3	1	7.595607e-05	0.412	0.10027478461538465	0.47418240000000006	-5.762913004276319	15	21	13	CDS		0	0
hsa-miR-4647	NM_001807	CEL	GAAGATGGTGCTGTGCTGAGGAA#TTCCTCAGCACTGGGGACGCCAATCTG#..(((((((((((((((((((((#)))))))))))...)).))))).))).	529	556	0.9230769230769231	-28.1	1	5.263758e-05	0.382	2.9987134923076915	1.4017063175000002	-4.95700071937229	21	27	11	CDS		0	0
hsa-miR-4647	NM_001807	CEL	GAAGATGGTGCTGTGCTGAGGAA#CCCAGGACAGCACCT#......((((((((.(((.((..#))))).)))))))).	290	305	0.8461538461538461	-24.0	0	0.001663511	0.412	0.6721763749999999	0.44065187375	-16.30200796489408	13	15	8	CDS		0	0
hsa-miR-4647	NM_001807	CEL	GAAGATGGTGCTGTGCTGAGGAA#TCCTGGGCCCAGGACCCATCC#...((((((.(((.(((.((((.#)))).))).))).))).))).	1189	1210	0.8461538461538461	-23.5	0	4.461105e-05	0.471	0.9565688571428571	0.10550202750000004	-8.613886579527325	16	21	4	CDS		0	0
hsa-miR-4647	NM_001807	CEL	GAAGATGGTGCTGTGCTGAGGAA#CCCAGCACAGAGCCAA#.....((((.((((((((.((..#)))))))))).)))).	1286	1302	1.0	-23.1	0	0.006909021	0.382	0.059416924999999995	0.2617228925	-14.90810611177858	14	16	10	CDS		0	0
hsa-miR-4648	NM_001807	CEL	TGTGGGACTGCAAATGGGAG#TCCCCTTCGCAGCTCCCACC#.((((((((((.((.((((.#)))).)).)))).)))))).	179	199	0.9230769230769231	-23.8	1	0.1476778	0.412	-0.25234675454545447	0.18986108375000008	-7.875577707204108	16	20	6	CDS		0	0
hsa-miR-4649-5p	NM_001807	CEL	TGGGCGAGGGGTGGGCTCTCAGAG#CTCTGAGGCTGCCCCTGTGCCCC#.(((((((((((.(((.(((((((#)))))))))))))))).))))).	2211	2234	0.8717948717948718	-34.2	1	0.0002484351	0.353	0.0	0.0	-5.08245545002336	21	23	16	CDS		0	0
hsa-miR-4649-3p	NM_001807	CEL	TCTGAGGCCTGCCTCTCCCCA#GGGGCTCAGAGGCGCCAAGAC#(((..(((..((((((((((.#))))...))))))))).))).	1146	1167	0.9230769230769231	-23.6	0	1.417921e-05	0.441	-0.18813196923076925	-0.15460508999999995	-13.38753002254727	16	21	9	CDS		0	0
hsa-miR-4650-5p	NM_001807	CEL	TCAGGCCTCTTTCTACCTT#GGTATCAAGAGGCCA#...((((((((..((((..#))))..)))))))).	2299	2314	0.9230769230769231	-20.3	0	0.0004362003	0.397	0.0	0.0	-11.150474115941337	12	15	8	3UTR		0	0
hsa-miR-4651	NM_001807	CEL	CGGGGTGGGTGAGGTCGGGC#GCCAAGACCTACGCCTACCTG#..((((((((((((((.(((#)))..))))).))))))))).	1312	1333	0.9230769230769231	-28.3	1	0.1927888	0.441	0.09482785333333327	0.37654497249999996	-4.95700071937229	17	21	9	CDS		0	0
hsa-miR-4651	NM_001807	CEL	CGGGGTGGGTGAGGTCGGGC#GCCAAGACGACCTTTGATGTCTACACCGAGTCCTGGGCCCAGGACCCATCCCA#.(((((((((((((((((((#)))....))))))).............................))))))))).	1159	1212	0.8461538461538461	-27.6	1	6.525091e-05	0.456	0.10147635	0.08519334249999994	-3.793324837357118	19	53	9	CDS		0	0
hsa-miR-4653-3p	NM_001807	CEL	TGGAGTTAAGGGTTGCTTGGAGA#TCTTCAAGGGCATCCCCTTCGCAGCTCCC#.(((((((((((.((((((((((#))))))..))))..)))))...)))))).	167	196	0.9230769230769231	-23.5	1	0.05488548	0.426	-0.07274517142857138	0.2890955100000001	-5.08245545002336	21	29	6	CDS		0	0
hsa-miR-4653-3p	NM_001807	CEL	TGGAGTTAAGGGTTGCTTGGAGA#CGCCAAGACGACCTTTGATGTCTAC#((((((((((((((((((((.(.#).))))).))))))))))).)))).	1158	1183	0.8461538461538461	-22.9	1	0.008781738	0.382	-0.08260148181818182	0.11018873249999991	-3.937574446201665	21	25	11	CDS		0	0
hsa-miR-4654	NM_001807	CEL	TGTGGGATCTGGAGGCATCTGG#TCAGATGCCTGCAGTCATTAGGTTTTAGCGTCCCATG#.((((((((((.((((((((((#)))))))))).)))...............))))))).	2256	2293	0.9230769230769231	-29.4	1	0.01555649	0.485	0.0	0.0	-7.140128146953473	20	37	10	CDS		0	0
hsa-miR-4655-5p	NM_001807	CEL	CACCGGGGATGGCAGAGGGTCG#GCCCTTCGCCACCCCCACGGG#..((((((.((((.((((((..#)))))).)))).))))..)).	1416	1437	1.0	-26.3	1	5.335891e-05	0.382	0.0	0.0	-6.870230295138458	16	21	6	CDS		0	0
hsa-miR-4657	NM_001807	CEL	AATGTGGAAGTGGTCTGAGGCAT#ATGCCTGCAGGCCACCATCACC#...((((..((((((((((((((#)))))).))))))))..)))).	270	292	0.814102564102564	-25.8	0	0.0004409702	0.456	-0.7401277866666666	0.5941859550000003	-9.884564781105134	18	22	8	CDS		0	0
hsa-miR-4657	NM_001807	CEL	AATGTGGAAGTGGTCTGAGGCAT#GCCTTCCTCATGGGGTCCGGCCATGGGGCCAACTTCCTCAA#..((.(((((((((((.((((..#.))).).)))))).))))).)).	403	444	0.8461538461538461	-24.1	0	0.0004506318	0.412	2.5717237166666664	2.3852508075	-9.076037894184761	17	23	6	CDS		0	0
hsa-miR-4658	NM_001807	CEL	GTGAGTGTGGATCCTGGAGGAAT#CCTTCGGGATCAGCACATGGCC#((.(((((.(((((((((((...#))))))))))).)))).).)).	570	592	0.9230769230769231	-25.8	0	0.0003133201	0.441	-0.5301368	1.4033120025000003	-6.551503578753875	18	22	11	CDS		0	0
hsa-miR-4658	NM_001807	CEL	GTGAGTGTGGATCCTGGAGGAAT#TTCCTCATGGGGTCCGGCCATG#(((.((.((((((((.((((((.#))))))..))))))))))))).	406	428	0.9230769230769231	-23.0	0	1.802006e-08	0.426	2.6584564	2.455503845	-8.746332336335787	19	22	13	CDS		0	0
hsa-miR-4661-5p	NM_001807	CEL	AACTAGCTCTGTGGATCCTGAC#AGGACTTCTACAAGCTGGTC#.(((((((.((((((((((...#))))..))))))))))))).	1106	1126	0.8269230769230769	-20.1	1	0.002557041	0.5	-0.38320779999999993	-0.18116224000000003	-4.849714495602881	17	20	13	CDS		0	0
hsa-miR-4661-5p	NM_001807	CEL	AACTAGCTCTGTGGATCCTGAC#TCTGGATCTATGGAGG#......((((((((((((.((.#)).)))))))))))).	386	402	0.9230769230769231	-19.3	0	0.002061313	0.353	2.172755166666667	2.56453503	-15.566558404643448	14	16	12	CDS		0	0
hsa-miR-4663	NM_001807	CEL	AGCTGAGCTCCATGGACGTGCAGT#GCTGGGCGCCGTGTACACAGAAGGTGGGTTCGTGGAAGGCGTCAATAAGAAGCTCGGCC#.((((((((((((((((.(((...#.))).)))))))))...............))))))).	87	146	0.8205128205128205	-26.4	1	0.03093391	0.456	-0.09673256129032258	0.0762592737500003	-3.793324837357118	19	37	9	CDS		0	0
hsa-miR-4662b	NM_001807	CEL	AAAGATGGACAATTGGCTAAAT#AGACCGATGTCCTCTTC#.((((.((((.(((((((....#)).))))))))))))).	1244	1261	0.8461538461538461	-15.0	0	0.002629211	0.441	0.11409414999999999	0.37732579499999996	-8.519058073960514	15	17	13	CDS		0	0
hsa-miR-4664-5p	NM_001807	CEL	TGGGGTGCCCACTCCGCAAGTT#GCTTGGGTGAAGAGGAATATCGCGGCCTTCGGGGGGGACCCCAA#((((((.(((.(((((.(((..#.))))))))))))))))).	595	639	0.8461538461538461	-27.0	0	1.268502e-06	0.382	0.3663542333333334	0.04095817750000011	-8.306035456483334	17	19	17	CDS		0	0
hsa-miR-4664-5p	NM_001807	CEL	TGGGGTGCCCACTCCGCAAGTT#GACTCTGTGGACATCTTCAAGGGCATCCCC#.(((((((((..((((((((((#)))).)))))).........))))))))).	154	184	0.9230769230769231	-25.9	1	0.0002296995	0.412	0.5528335636363638	0.16172141375000001	-9.964902622363823	19	30	9	CDS		0	0
hsa-miR-4664-5p	NM_001807	CEL	TGGGGTGCCCACTCCGCAAGTT#GCTGGCAGGCCTGGAGTACCCCAT#(((((((((((..((((.(((.#))).)).))..))).)))))))).	900	924	1.0	-25.2	1	9.937376e-05	0.382	0.2572969	0.04926286	-8.573508368464264	18	24	8	CDS		0	0
hsa-miR-4664-3p	NM_001807	CEL	CTTCCGGTCTGTGAGCCCCGTC#GGGGCTCAGAGGCGCCAAGA#(((...((((.((((((((...#)))))))).))))...))).	1146	1166	0.8461538461538461	-26.7	0	3.805766e-06	0.441	0.200015675	-0.23037198749999993	-15.814367132576724	15	20	8	CDS		0	0
hsa-miR-4665-5p	NM_001807	CEL	CTGGGGGACGCGTGAGCGCGAGC#GTGACTCCGGCGCCCCCC#..(((((.(((..((((((....#))).)))..)))))))).	2009	2027	0.8461538461538461	-25.2	0	0.001874494	0.132	0.0	0.0	-11.906569570815519	14	18	8	CDS		0	0
hsa-miR-4667-5p	NM_001807	CEL	ACTGGGGAGCAGAAGGAGAACC#GGCCCCCTTGGGTTCCTCAGC#.(((((((((..((((.(..((#))..)))))..))))))))).	517	538	0.9230769230769231	-21.0	1	3.473102e-05	0.412	3.2366707111111115	1.71264124	-9.964902622363823	16	21	9	CDS		0	0
hsa-miR-4667-5p	NM_001807	CEL	ACTGGGGAGCAGAAGGAGAACC#GGCATCCCCTTCGCAGCTCCCA#....((((((.(((((.((.((#))..)).)))))...)))))).	175	197	0.8461538461538461	-20.6	0	0.06256724	0.426	-1.14934655	0.24818861875000006	-12.371336944048279	15	22	6	CDS		0	0
hsa-miR-4667-3p	NM_001807	CEL	TCCCTCCTTCTGTCCCCACAG#TGGGCGCCGTGTACACAGAAGGTGGGT#.(((.((((((((...(((..#.)))...)))))))).))).	89	116	0.8461538461538461	-21.5	0	0.003550312	0.382	-0.333570375	-0.15390585749999983	-9.737700570244245	14	20	8	CDS		0	0
hsa-miR-4669	NM_001807	CEL	TGTGTCCGGGAAGTGGAGGAGG#CCTCAGCCACATCCTGGCTGGCAA#(((..((((((.((((..((((#))))..)))).))))))...))).	214	238	0.8461538461538461	-25.6	0	2.648016e-05	0.456	-0.3853667666666667	-0.29621650999999993	-14.435437205569682	17	24	6	CDS		0	0
hsa-miR-4669	NM_001807	CEL	TGTGTCCGGGAAGTGGAGGAGG#CTTCCTGCGCTACTGGACC#...((((((..((((.((((((#)))))).)))).)))))).	1632	1651	0.9230769230769231	-24.1	0	0.01286152	0.397	0.0	0.0	-10.814870217720882	16	19	6	CDS		0	0
hsa-miR-4669	NM_001807	CEL	TGTGTCCGGGAAGTGGAGGAGG#CCGATGTCCTCTTCCTGGTGCCCACCGAGATTGCCCTAGCCCAGCACAG#(((((((((((((.(((.(.((#))..).))).)))))))).........................))))).	1247	1296	0.8461538461538461	-22.8	1	0.005917341	0.397	0.3291030894736842	0.40310228499999995	-4.794414363722071	19	49	8	CDS		0	0
hsa-miR-4670-5p	NM_001807	CEL	AAGCGACCATGATGTAACTTCA#CATCGTGGTCA#....((((((((((........#)))))))))).	489	500	0.8461538461538461	-16.4	0	0.003152717	0.368	1.9611295000000002	2.8978380975	-10.515061109192176	10	11	10	CDS		0	0
hsa-miR-4670-3p	NM_001807	CEL	TGAAGTTACATCATGGTCGCTT#AGGCGCCTTCCTCATGGGGTCCGGCCATGGGGCCAACTTCC#.((((((...(((((((((...#.)))))))))....)))))).	399	440	0.8461538461538461	-19.3	1	0.0002465371	0.382	2.3115263333333336	2.7153378949999993	-8.40585589311169	15	21	9	CDS		0	0
hsa-miR-4671-3p	NM_001807	CEL	TTAGTGCATAGTCTTTGGTCT#CCAGAGGCTGATGCTCA#...(.(((((((((((((...#)))))))))).))).).	3	20	0.8461538461538461	-17.7	0	0.0001069766	0.388	0.0	0.0	-10.63357736849121	14	17	10	5UTR		0	0
hsa-miR-4674	NM_001807	CEL	CTGGGCTCGGGACGCGCGGCT#CCGAGTCCTGGGCCCAGG#(((((((((((((...(((..#))).))))))))))))).	1184	1202	0.9230769230769231	-30.2	1	6.107627e-06	0.471	0.22525092307692304	0.1773634899999999	-5.762913004276319	16	18	13	CDS		0	0
hsa-miR-4674	NM_001807	CEL	CTGGGCTCGGGACGCGCGGCT#AGCGGCGTGGCCCTGAGTCCC#..(((((((((.(((((.(((#))).)))))..))))))))).	739	760	0.9230769230769231	-30.3	1	3.499676e-06	0.368	0.22952382222222223	-0.34206966499999986	-8.303804028968646	17	21	9	CDS		0	0
hsa-miR-4675	NM_001807	CEL	GGGGCTGTGATTGACCAGCAGG#GCTGGTCAGTGAGTTCACAATCACCAAGGGGCTCAGAGGCGCCA#((.((((((((((((((((...#))))))))).....)))))...................)).)).	1119	1163	0.8205128205128205	-24.1	0	9.175357e-07	0.456	-0.17491346499999996	-0.0499372225	-5.495113920508112	18	44	9	CDS		0	0
hsa-miR-4677-5p	NM_001807	CEL	TTGTTCTTTGGTCTTTCAGCCA#TGGCTGGCAAGGGACCCTGAAGGCCAAGAACT#..((((.(((((((((((((((#))))))............))))))))))))).	228	260	0.8461538461538461	-22.4	0	0.002079892	0.426	-0.5050285925925925	0.23318853125000014	-6.5006872542436085	19	32	13	CDS		0	0
hsa-miR-4677-5p	NM_001807	CEL	TTGTTCTTTGGTCTTTCAGCCA#GGCTGATGCTCACCATGGGGCGC#.((((((.((((...((((((.#)))))).....)))).)))))).	8	31	0.9230769230769231	-20.8	1	1.401894e-06	0.367	0.0	0.0	-8.988379856975033	16	23	6	5UTR		0	0
hsa-miR-4681	NM_001807	CEL	AACGGGAATGCAGGCTGTATCT#AGAGATGCCTGCAGGCCA#....((..(((((((....(((#)))...)))))))..)).	266	284	0.8461538461538461	-19.7	0	0.001609137	0.441	-2.0517331428571426	0.7267647524999998	-13.636933012993492	12	18	7	CDS		0	0
hsa-miR-4682	NM_001807	CEL	TCTGAGTTCCTGGAGCCTGGTCT#AGGCCACAAGAGTGGGACCCCAGGGGCTCC#...((((((((((.(((((.(((#.))).)))).).)))))))))).	2308	2338	1.0	-25.9	0	2.932886e-07	0.441	0.0	0.0	-7.371380111199145	18	23	10	3UTR		0	0
hsa-miR-4683	NM_001807	CEL	TGGAGATCCAGTGCTCGCCCGAT#CGTGGCCCTGAGTCCCTGGGTCATCCAG#(((((((((((.(((((((((..#)).)))...))))..))))))).)))).	744	772	0.8461538461538461	-25.6	1	4.661151e-05	0.412	0.6009814333333333	-0.32879075999999996	-7.284377755798021	20	28	7	CDS		0	0
hsa-miR-4683	NM_001807	CEL	TGGAGATCCAGTGCTCGCCCGAT#TTGGGTTCCTCAGCACTGGGGACGCCAA#(((...(((((((((.((((((.#)))))).....)))))))))....))).	524	552	0.9230769230769231	-24.9	0	2.747185e-05	0.382	4.138687711111111	1.7659819350000001	-13.222641737469987	18	28	9	CDS		0	0
hsa-miR-4685-5p	NM_001807	CEL	CCCAGGGCTTGGAGTGGGGCAAGGTT#GACCTTTGATGTCTACACCGAGTCCTGGGC#((((((((((((.(((((..((((((#)))))).....))))).)))))))))))).	1167	1197	0.9230769230769231	-33.4	1	0.002662107	0.441	-0.003071249999999986	0.23438403999999996	-5.226705058867908	23	30	12	CDS		0	0
hsa-miR-4685-5p	NM_001807	CEL	CCCAGGGCTTGGAGTGGGGCAAGGTT#CCTTCGCAGCTCCCACCAAGGCCCTGGA#.(((((((((.(.(((((((((((..#))))....)).)))))).))))))))).	182	210	0.8461538461538461	-32.5	1	0.001577039	0.382	0.05489324375000008	0.22288061000000006	-7.907229925433711	21	28	9	CDS		0	0
hsa-miR-4685-3p	NM_001807	CEL	TCTCCCTTCCTGCCCTGGCTAG#AGACTGCCTGTACCTCAACATTTGGGTGCCCCAGGGCAGGAAGCAAGTCTCCCGGGAC#..((((((((((((((((....#.))))))))))))...........)))).	315	373	0.9230769230769231	-28.6	1	0.0008977307	0.412	1.181405074074074	1.3009979925	-4.95700071937229	16	29	12	CDS		0	0
hsa-miR-4687-5p	NM_001807	CEL	CAGCCCTCCTCCCGCACCCAAA#TTTGGGTGCCCCAGGGCAGGAAGCAAGTCTCCCGGGACCTGC#((((((((((((((((((((((#)))))))))....))).))))............)))..))).	335	377	0.8461538461538461	-25.8	1	4.065658e-06	0.353	1.680537546341463	2.240097595	-3.937574446201665	22	42	9	CDS		0	0
hsa-miR-4687-3p	NM_001807	CEL	TGGCTGTTGGAGGGGGCAGGC#GTCGGCCCCCTTGGGTTCCTCAGCACTGGGGACGCCAATCTGCCAG#((((.((((((((((((.(((#))).))))))).......................)))))..)))).	514	560	0.8461538461538461	-26.4	0	0.0005974036	0.412	3.0301662800000004	1.3939003675000001	-8.056611621014136	19	46	7	CDS		0	0
hsa-miR-4688	NM_001807	CEL	TAGGGGCAGCAGAGGACCTGGG#TCCGGGGCCCCCCCTGTGCCCCCCACGGGTGACTCTGAGGCTGCCCCTGT#((((((((((((((.(((((((#.)).)))))..))))...)))))))))).	2179	2229	0.8461538461538461	-33.1	1	0.0006269439	0.324	0.0	0.0	-4.6730240064523	21	29	10	CDS		0	0
hsa-miR-4689	NM_001807	CEL	TTGAGGAGACATGGTGGGGGCC#GGCCCCCCCCGTGCCGCCCAC#.((.((.(.(((((.(((((((#))))))).))))).).)))).	1788	1809	0.8461538461538461	-28.1	0	0.001555272	0.147	0.0	0.0	-10.160872865684023	17	21	7	CDS		0	0
hsa-miR-4689	NM_001807	CEL	TTGAGGAGACATGGTGGGGGCC#GGCCCCCCCCGTGCCGCCCAC#.((.((.(.(((((.(((((((#))))))).))))).).)))).	1821	1842	0.8461538461538461	-28.1	0	0.001641391	0.147	0.0	0.0	-10.160872865684023	17	21	7	CDS		0	0
hsa-miR-4689	NM_001807	CEL	TTGAGGAGACATGGTGGGGGCC#GGCCCCCCCCGTGCCGCCCAC#.((.((.(.(((((.(((((((#))))))).))))).).)))).	1854	1875	0.8461538461538461	-28.1	0	0.001641391	0.147	0.0	0.0	-10.160872865684023	17	21	7	CDS		0	0
hsa-miR-4689	NM_001807	CEL	TTGAGGAGACATGGTGGGGGCC#GGCCCCCCCCGTGCCGCCCAC#.((.((.(.(((((.(((((((#))))))).))))).).)))).	1887	1908	0.8461538461538461	-28.1	0	0.001641391	0.147	0.0	0.0	-10.160872865684023	17	21	7	CDS		0	0
hsa-miR-4690-3p	NM_001807	CEL	GCAGCCCAGCTGAGGCCTCTG#GAGTGCCGCGAAGCTGGGCGCC#((.((((((((..((((((..#))).)))....)))))))))).	75	97	0.9230769230769231	-28.4	0	5.237031e-07	0.338	-0.1878968125	-0.3665903537499998	-10.131047842770712	16	22	10	CDS		0	0
hsa-miR-4691-5p	NM_001807	CEL	GTCCTCCAGGCCATGAGCTGCGG#CGCTGGCCTATAAGGTGCCGCTGGCAGGCCTGGAGTACC#((.(((((((((....(((((((#.)))).))).))))))))).)).	881	920	0.8269230769230769	-28.3	0	4.569587e-05	0.368	0.02817315555555555	0.06254167250000002	-8.60958309124901	18	23	9	CDS		0	0
hsa-miR-4691-5p	NM_001807	CEL	GTCCTCCAGGCCATGAGCTGCGG#CCGCGAAGCTGGGCGCCGTGTACACAGAAGGTGGGTTCGTGGAAGGCGTCAATAAGAAGCTCGGCCTCCTGGGTGACT#(((.(((((((((((((((((((#)))).............................))))))))).........................)))))).))).	80	158	0.8461538461538461	-25.3	0	0.0001885679	0.441	0.17569025753424666	-0.1665311337499998	-6.969596721160855	22	78	9	CDS		0	0
hsa-miR-4691-3p	NM_001807	CEL	CCAGCCACGGACTGAGAGTGCAT#CACTCTTCTGGGCCAAAAAGGTGGCTGA#.(((((((((.(((((((((...#)))))))..)).))......))))))).	779	807	0.9230769230769231	-21.9	1	0.0009480305	0.426	-0.08544161818181817	0.04457627999999994	-6.618099312767468	18	28	7	CDS		0	0
hsa-miR-4691-3p	NM_001807	CEL	CCAGCCACGGACTGAGAGTGCAT#GCCCTGGAAAATCCTCAGCCACATCCTGGCTGGC#(((((((.((((((((((.((..#)).))........))))).....)))))))))).	202	236	0.9230769230769231	-22.2	1	1.812717e-06	0.426	-0.2575670956521739	-0.09414301249999996	-6.251209375382295	19	34	10	CDS		0	0
hsa-miR-4692	NM_001807	CEL	TCAGGCAGTGTGGGTATCAGAT#CTGGTGCCCACCGAGATTGCCC#...(((((((((((((((((..#)))))))))))....)))))).	1261	1283	0.9230769230769231	-26.2	0	0.01349566	0.412	0.6084207142857143	0.38123131499999996	-6.514540193678739	17	22	11	CDS		0	0
hsa-miR-4692	NM_001807	CEL	TCAGGCAGTGTGGGTATCAGAT#ATCTGGCGCTGCCCACAGTGACCG#...((((.((((((((((((((#))))))...)))))))).)).)).	1658	1682	1.0	-24.0	0	0.0009551309	0.324	0.0	0.0	-8.82817512285937	18	24	8	CDS		0	0
hsa-miR-4694-5p	NM_001807	CEL	AGGTGTTATCCTATCCATTTGC#GCCCGTCTACCCCAAATGGGTGGGGGCCGACCA#.(((....(((((((((((((.#.)))))))))))))....))).	1353	1386	1.0	-23.1	0	2.407275e-06	0.426	0.7107372615384615	0.3546025875	-13.670642237414587	16	22	13	CDS		0	0
hsa-miR-4695-5p	NM_001807	CEL	CAGGAGGCAGTGGGCGAGCAGG#CCTGTGCCCCCCACGGGTGACTCTGAGGCTGCCCCTGT#((((.((((((((((..(((((#)))))))))..................)))))))))).	2191	2229	0.8461538461538461	-27.6	0	0.0006269439	0.324	0.0	0.0	-8.28966070131775	19	38	10	CDS		0	0
hsa-miR-4695-5p	NM_001807	CEL	CAGGAGGCAGTGGGCGAGCAGG#CCGTGCCGCCCACGGGTGACTCCG#..((((((.(((((((.(((((#)).))))))))))..))..)))).	1763	1787	0.8461538461538461	-26.5	1	6.116967e-05	0.191	0.0	0.0	-6.013390377618052	18	24	10	CDS		0	0
hsa-miR-4697-3p	NM_001807	CEL	TGTCAGTGACTCCTGCCCCTTGGT#ACCAAGGGGCTCAGAGGCGCCAAGACGA#((((.(((.(((..((((((((((#))))))))))...))).)))...)))).	1141	1169	0.9230769230769231	-28.9	0	6.812547e-05	0.426	0.37185812000000007	-0.22880981249999993	-11.25897180944655	20	28	10	CDS		0	0
hsa-miR-4701-5p	NM_001807	CEL	TTGGCCACCACACCTACCCCTT#TGGGTGGGGGCCGAC#((((((.((.((((((......#)))))))))))))).	1369	1384	1.0	-21.6	0	1.334339e-06	0.426	0.5176653333333333	0.49891777083333333	-6.723767449401163	14	15	14	CDS		0	0
hsa-miR-4701-3p	NM_001807	CEL	ATGGGTGATGGGTGTGGTGT#GCGCTACTGGACCCTCACCTATC#((((((((.(((((((((((#)))))))...)))))))))))).	1638	1661	1.0	-24.3	1	0.04261423	0.397	0.0	0.0	-4.993964104447428	19	23	12	CDS		0	0
hsa-miR-4704-5p	NM_001807	CEL	GACACTAGGCATGTGAGTGATT#GCTCAGATGCCTGCAGTCA#(((..(((((((.(((((....#))))).)))))))..))).	2254	2273	0.9230769230769231	-22.9	0	7.349953e-05	0.485	0.0	0.0	-12.37776450863957	15	19	7	CDS		0	0
hsa-miR-4706	NM_001807	CEL	AGCGGGGAGGAAGTGGGCGCTGCTT#GGGCTTCGTCCCTGTCATTGATGGAGACTTCATCCCCGCTG#((((((((.((((((((((..((((#))))..)))))...............))))).)))))))).	936	977	1.0	-31.7	1	0.02076469	0.397	0.090661352	0.22032437500000004	-4.993964104447428	22	41	8	CDS		0	0
hsa-miR-4707-5p	NM_001807	CEL	GCCCCGGCGCGGGCGGGTTCTGG#CCGGGACCTGCCCGTTATGATCTGGATCTATGGAGGCGCCTTCCTCATGGGGTCCGGCCATGGGGCC#(((((((((((((((((((((((#)))))))))))))......................))))).....................))))).	366	433	0.9230769230769231	-39.6	1	1.491494e-07	0.412	2.3667207545454545	1.9294862025000004	-3.937574446201665	23	67	13	CDS		0	0
hsa-miR-4707-3p	NM_001807	CEL	AGCCCGCCCCAGCCGAGGTTCT#AGAAGCTCGGCCTCCTGGGTGACTCTGTGGACATCTTCAAGGGCA#.((((..((((((((((.((((#)))).))))))....)))).....................)))).	134	179	0.8461538461538461	-26.5	0	5.479344e-05	0.368	1.175891892857143	0.27146265999999997	-7.2379701334214825	18	45	6	CDS		0	0
hsa-miR-4707-3p	NM_001807	CEL	AGCCCGCCCCAGCCGAGGTTCT#GAGCCTTGGTATCAAGAGGCCACAAGAGTGGGACCCCAGGGGCTC#(((((..((((((((((((((.#))))))))))..................)))).......))))).	2292	2337	0.8461538461538461	-26.0	0	2.315113e-07	0.441	0.0	0.0	-7.382219742266031	19	45	10	3UTR		0	0
hsa-miR-4707-3p	NM_001807	CEL	AGCCCGCCCCAGCCGAGGTTCT#GGGCCAAAAAGGTGGCTGAGAAGGTGGGTTG#(((((((((((((((.(((((.#))))).......)))))).)..)))))))).	788	819	0.8461538461538461	-25.0	1	9.670636e-07	0.382	-0.1037459888888889	0.11878095000000002	-4.1706235265052785	20	31	8	CDS		0	0
hsa-miR-4708-3p	NM_001807	CEL	AGCAAGGCGGCATCTCTCTGAT#TCAAGAAGAGATGCCTGCAGGCC#.((...(((((((((((((((.#))).)).)))))))).))..)).	260	283	0.8461538461538461	-21.1	0	0.001436531	0.426	-0.9115194777777779	0.7675690112499998	-12.845343048321826	17	23	8	CDS		0	0
hsa-miR-4709-3p	NM_001807	CEL	TTGAAGAGGAGGTGCTCTGTAGC#GCACAGAGCCAATGCCAAGAGTGCCAAGACCTACGCCTACCTGTTTT#..(((.((((((((((((((.((#))))))))).........................)))).))).))).	1290	1337	0.9230769230769231	-20.3	0	0.2473426	0.412	0.165647355	0.421067865	-6.857959480565336	19	47	9	CDS		0	0
hsa-miR-4709-3p	NM_001807	CEL	TTGAAGAGGAGGTGCTCTGTAGC#AGGGCATCCCCTTCGC#.(((((.((.((((((((.....#))))))))))))))).	173	189	1.0	-19.5	0	1.83715e-05	0.412	0.16172202500000002	0.13938449500000005	-6.5795178405566155	15	16	15	CDS		0	0
hsa-miR-4710	NM_001807	CEL	GGGTGAGGGCAGGTGGTT#AACTTCCTGCGCTACTGGACCCTCACCTA#((((((((((.((((((.#.)))))).).))))))))).	1630	1659	1.0	-25.3	1	0.03780859	0.382	0.0	0.0	-6.7623489216120145	16	20	9	CDS		0	0
hsa-miR-4711-5p	NM_001807	CEL	TGCATCAGGCCAGAAGACATGAG#CTTTGAGACCGATGTCCTCTTCCTGGTGCC#.((((((((..(((.(((((...#.))))).))).)))))))).	1239	1269	0.9230769230769231	-21.4	1	9.935774e-05	0.412	0.21563765000000001	0.4999587549999999	-8.596055341346283	16	20	8	CDS		0	0
hsa-miR-4713-3p	NM_001807	CEL	TGGGATCCAGACAGTGGGAGAA#TTTTCCCATCCCTCTCGGATGCCCGT#(((((((((((..(((((((((#)))))))))...))).)))).)))).	1333	1359	0.9230769230769231	-23.0	1	7.367003e-05	0.382	0.49923816923076914	0.39763474500000007	-8.573508368464264	20	26	9	CDS		0	0
hsa-miR-4714-5p	NM_001807	CEL	AACTCTGACCCCTTAGGTTGAT#CAAGCTGGTCAGTGAGTTCACAATCACCAAGGGGCTCAGAGG#..((((((((((((.((.((((#.)))))))))))).)))))).	1116	1158	0.9230769230769231	-25.3	1	1.392219e-06	0.441	-0.08238283076923077	-0.21709320499999998	-5.692450279622925	18	21	12	CDS		0	0
hsa-miR-4714-3p	NM_001807	CEL	CCAACCTAGGTGGTCAGAGTTG#CAGCTCCCACCAAGGCCCTGGA#(((.(((.(((((...((((((#))))))))))).)))...))).	188	210	0.8461538461538461	-21.0	0	0.001577039	0.382	-0.9033193	0.2506075737500001	-11.108570208416142	17	22	11	CDS		0	0
hsa-miR-4714-3p	NM_001807	CEL	CCAACCTAGGTGGTCAGAGTTG#CAATAAGAAGCTCGGCCTCCTGGGTGACTCTGTGGA#((((((((((.((((.(((((.#.))))))))).))))))).......))).	129	165	0.9230769230769231	-25.0	1	1.183736e-05	0.426	1.3048356058823531	0.19376974999999996	-6.995398001915627	19	29	9	CDS		0	0
hsa-miR-4715-5p	NM_001807	CEL	AAGTTGGCTGCAGTTAAGGTGG#TCGCCTACTGGACCAACTTT#(((((((.(.((((..((((((#)))))))))).)))))))).	1475	1495	0.9230769230769231	-19.7	1	0.00394404	0.456	0.0	0.0	-8.462214484264722	18	20	10	CDS		0	0
hsa-miR-4715-3p	NM_001807	CEL	GTGCCACCTTAACTGCAGCCAAT#TGGCTGAGAAGGTGGG#...(((((((..((.((((((..#))))))))))))))).	800	816	0.9230769230769231	-21.9	0	6.326477e-07	0.382	-0.31997445714285716	0.03676519249999999	-13.42156753893608	15	16	15	CDS		0	0
hsa-miR-4716-5p	NM_001807	CEL	TCCATGTTTCCTTCCCCCTTCT#GGGGACCCCAACATGGGC#((((((((....(((((.....#)))))....)))))))).	1504	1522	0.8461538461538461	-18.5	1	3.490246e-06	0.397	0.0	0.0	-12.408048357782313	13	18	8	CDS		0	0
hsa-miR-4716-3p	NM_001807	CEL	AAGGGGGAAGGAAACATGGAGA#CTACCGTGTCGGCCCCCTTG#(((((((..(...((((((((.#)).)))))))..))))))).	507	527	1.0	-21.3	1	0.0003469392	0.397	3.3060577777777778	2.7117969475000008	-14.768307431301007	16	20	7	CDS		0	0
hsa-miR-3529-5p	NM_001807	CEL	AGGTAGACTGGGATTTGTTGTT#CGGATGCCCGTCTACCC#.(((((((.((.(((((.....#))))).)).))))))).	1348	1365	0.8461538461538461	-19.5	1	5.776201e-05	0.397	0.5459330571428571	0.3207516589285715	-8.196517805199235	14	17	7	CDS		0	0
hsa-miR-4720-5p	NM_001807	CEL	CCTGGCATATTTGGTATAACTT#GCCAATCTGCCAGGT#(((((((...(((((.......#)))))..))))))).	547	562	1.0	-18.1	1	0.00236198	0.412	1.4243799999999998	1.4446385849999999	-8.78315458225985	12	15	7	CDS		0	0
hsa-miR-4720-5p	NM_001807	CEL	CCTGGCATATTTGGTATAACTT#GAGCCAATGCCAAGAGTGCCAA#..((((((.((((((((.....#.)))))))).)))))).	1295	1317	1.0	-18.8	1	0.01079599	0.426	-0.28426775	0.25859848	-6.013390377618052	14	17	8	CDS		0	0
hsa-miR-4721	NM_001807	CEL	TGAGGGCTCCAGGTGACGGTGG#CCGCTGGCAGGCCTGGAGTACCCCAT#((.(((((((((((..((((((#))))))....))))))))..))))).	898	924	1.0	-28.0	0	9.937376e-05	0.382	0.12911599999999998	0.05160619749999999	-6.4636125610623605	19	26	8	CDS		0	0
hsa-miR-4721	NM_001807	CEL	TGAGGGCTCCAGGTGACGGTGG#CACCGAGTCCTGGGCCCA#...((((.(((((...(((((.#)))))...))))))))).	1182	1200	1.0	-27.6	0	0.001001427	0.471	-0.03431503999999999	0.23828956250000008	-10.653513680934026	14	18	9	CDS		0	0
hsa-miR-4722-5p	NM_001807	CEL	GGCAGGAGGGCTGTGCCAGGTTG#CAACATGGACGGCCACATCTTCGCCAGCATCGACATGCCTGCCA#((((((..((((((.(((.((((#)))).))))))))).......................)))))).	1032	1076	0.9230769230769231	-27.3	0	0.001046992	0.441	-0.6071236999999999	-0.15148029750000003	-8.530345470504251	19	44	9	CDS		0	0
hsa-miR-4722-3p	NM_001807	CEL	ACCTGCCAGCACCTCCCTGCAG#CTTCGGGGAGTCTGCTGGAGGTG#((((.((((((.(((((((.((#)).)))))))..)))))))))).	651	674	0.9230769230769231	-27.8	0	1.916442e-07	0.368	-0.16821820000000004	-0.2655998575	-11.403414930610491	19	23	10	CDS		0	0
hsa-miR-4724-5p	NM_001807	CEL	AACTGAACCAGGAGTGAGCTTCG#GAAGCTCGGCCTCCTGGG#.......(((((((((((((((.#))))))))..))))))).	135	153	0.9230769230769231	-25.9	0	2.577634e-05	0.441	0.9575028529411763	0.1733754437499999	-17.110244939514768	15	18	8	CDS		0	0
hsa-miR-4724-5p	NM_001807	CEL	AACTGAACCAGGAGTGAGCTTCG#GAAGCTCAGATGCCTGCAGTC#.((((...((((..((((((((.#))))))))....)))))))).	2251	2272	0.9230769230769231	-21.8	0	4.074819e-05	0.471	0.0	0.0	-11.697575592788764	16	21	8	CDS		0	0
hsa-miR-4725-3p	NM_001807	CEL	TGGGGAAGGCGTCAGTGTCGGG#CCCGGGACCTGCCCGTTATGATCTGGATCTATGGAGGCGCCTTCCTCAT#(((((((((((((.((.(((((#))))).))...........................))))))))))))).	365	414	0.9230769230769231	-30.3	1	2.226195e-05	0.397	2.4262800307692314	2.7426586950000003	-4.794414363722071	20	49	13	CDS		0	0
hsa-miR-4725-3p	NM_001807	CEL	TGGGGAAGGCGTCAGTGTCGGG#CCCGAGCCCTGACGCTGGCCTA#..(((..((((((((.((((((#))))).).))))))))..))).	869	891	0.9230769230769231	-28.4	0	2.072029e-05	0.382	0.5671329500000001	0.10315899250000002	-8.63469509574027	17	22	8	CDS		0	0
hsa-miR-4726-3p	NM_001807	CEL	ACCCAGGTTCCCTCTGGCCGCA#GGGGCTCAGAGGCGCCAAGACGACCTTTGATGTCTACACCGAGTCCTGGGC#.((((((((((((((((((.(.#).))).))))))............................))).)))))).	1146	1197	0.8461538461538461	-28.9	1	0.002662107	0.441	-0.10461445000000003	0.11018857249999997	-3.793324837357118	19	51	6	CDS		0	0
hsa-miR-4728-3p	NM_001807	CEL	CATGCTGACCTCCCTCCTGCCCCAG#CTGGGGACGCCAATCTGCCAGGTAACTATGGCCTTCGGGATCAGCAC#..((((((..((((.((((((((((#))))))............))))..............)))))))))).	539	586	0.8461538461538461	-23.9	1	0.001173107	0.485	2.1759092909090905	1.2468892000000007	-7.991346406196866	20	47	10	CDS		0	0
hsa-miR-4730	NM_001807	CEL	CTGGCGGAGCCCATTCCATGCCA#TGGCAGGCCTGGAGTACCCCATGCTGCACTATGTGGGCTTCGTCC#..(((((((((((((((((((((#)))))....))))...................)))))))))))).	902	947	1.0	-28.5	1	0.0002512991	0.426	0.05799703181818186	0.19611007250000004	-4.95700071937229	21	45	12	CDS		0	0
hsa-miR-4730	NM_001807	CEL	CTGGCGGAGCCCATTCCATGCCA#GGCCAAAAAGGTGGCTGAGAAGGTGGGTTGCCCTGTGGGTGATGCCGCCAGG#((((((((((((((((((.((((#.)))))).))..)))))))...............))))))).	789	841	0.9230769230769231	-28.1	1	6.332264e-08	0.397	-0.058615927777777826	0.027392030000000005	-3.937574446201665	22	42	7	CDS		0	0
hsa-miR-4730	NM_001807	CEL	CTGGCGGAGCCCATTCCATGCCA#TGGATCTATGGAGGCGCCTTCCTCATGGGGTCCGGCCAT#.(((((((.((((((((((((((#)))...))))))............))))).)))).))).	388	427	0.8461538461538461	-25.5	1	2.127102e-06	0.426	2.195485193103448	2.6292626099999996	-4.849714495602881	21	39	6	CDS		0	0
hsa-miR-4731-5p	NM_001807	CEL	TGCTGGGGGCCACATGAGTGTG#CACCTTCAACTACCGTGTCGGCCCCCTTGGGTTCCTCAGCAC#((((((((((((((((.(((..#.)))))))).)))))))...........)))).	498	540	1.0	-26.3	1	0.00107503	0.412	2.8628975928571427	2.0248773975	-3.937574446201665	19	33	8	CDS		0	0
hsa-miR-4732-5p	NM_001807	CEL	TGTAGAGCAGGGAGCAGGAAGCT#AGCTCCATGAAGCGGAGCCTGAGAACCAACTTCCTGCGCTACT#.((((.((((((((((((..(((#.)))....))))........)))))))).)))).	1603	1646	0.9230769230769231	-25.3	0	0.02184595	0.397	0.0	0.0	-5.694283598550164	19	34	8	CDS		0	0
hsa-miR-4732-3p	NM_001807	CEL	GCCCTGACCTGTCCTGTTCTG#CAGGGCAGGAAGCAAGTCTCCCGGGA#.(((.(((.((((((((((((#)))))))))..))).)))....))).	346	372	0.8461538461538461	-20.9	0	0.06571029	0.412	2.698355014285714	1.6632557399999999	-8.968751670415353	18	26	9	CDS		0	0
hsa-miR-4736	NM_001807	CEL	AGGCAGGTTATCTGGGCTG#AGCTCAGATGCCTGCA#..(((((.((((((((((.#))))))))))))))).	2253	2269	0.9692307692307692	-24.9	0	0.0009328883	0.456	0.0	0.0	-7.27063564855292	15	16	15	CDS		0	0
hsa-miR-4736	NM_001807	CEL	AGGCAGGTTATCTGGGCTG#TAGCCCAGCACAGAGCCAATGCCA#.((((((((..((((((((#)))))))).....))))..)))).	1283	1307	1.0	-22.3	1	0.01735386	0.426	-0.09680375	0.36951490500000006	-7.8606057810956464	16	24	8	CDS		0	0
hsa-miR-4736	NM_001807	CEL	AGGCAGGTTATCTGGGCTG#CAGGAAGCAAGTCTCCCGGGACCTGCCC#.((((((((..(((((...#.))))))))))))).	351	379	1.0	-21.9	1	5.130004e-06	0.382	2.9186546250000003	1.8494562799999996	-7.8606057810956464	13	15	13	CDS		0	0
hsa-miR-4737	NM_001807	CEL	ATGCGAGGATGCTGACAGTG#GCTGGAGGTGCCAGCGTCTCTCTGCAG#.(((((((((((((.((.(.#.).)).))))))).))).))).	664	691	0.8461538461538461	-19.4	1	0.0002980396	0.382	0.003177986666666647	-0.3467561775	-4.528774397607753	16	22	7	CDS		0	0
hsa-miR-3064-5p	NM_001807	CEL	TCTGGCTGTTGTGGTGTGCAA#GCGAGCCATCAGCCAGAG#((((((((..(((((.(((..#))).))))))))))))).	723	741	0.9230769230769231	-24.3	1	0.000122706	0.338	-0.01869237500000001	-0.11867445249999993	-6.46951965307922	16	18	13	CDS		0	0
hsa-miR-3064-5p	NM_001807	CEL	TCTGGCTGTTGTGGTGTGCAA#TGCCGCCAGGATGGCCCAGT#.(((((((((.(((((.(((.#)))))))).))))))).)).	831	851	0.9230769230769231	-23.5	1	7.462483e-07	0.368	0.3718591200000001	-0.06087254750000004	-6.618099312767468	17	20	8	CDS		0	0
hsa-miR-3064-5p	NM_001807	CEL	TCTGGCTGTTGTGGTGTGCAA#TGCAGGCCACCATCACCCAGGA#(((((.((..(((((.((((.#)))).)))))...)).))))).	275	297	0.8461538461538461	-22.5	0	0.006607272	0.426	0.9065810000000001	0.5826460125000003	-8.370478414272267	16	22	5	CDS		0	0
hsa-miR-4739	NM_001807	CEL	AAGGGAGGAGGAGCGGAGGGGCCCT#GGGACCCCAGGGGCTCCCCTCCCA#..((((((.(((((...(((((((.#))).))))....))))))))))).	2321	2345	0.9230769230769231	-38.1	1	3.119037e-07	0.426	0.0	0.0	-6.9818890181723	18	24	11	3UTR		0	0
hsa-miR-4739	NM_001807	CEL	AAGGGAGGAGGAGCGGAGGGGCCCT#AGGGCATCCCCTTCGCAGCTCCCACCA#..((..((((..(((((((((((((#)))))...))))))))..))))..)).	173	200	0.8461538461538461	-35.2	0	0.1440313	0.426	0.4967720250000001	0.11607665500000008	-17.148574440384515	19	27	8	CDS		0	0
hsa-miR-4740-5p	NM_001807	CEL	AGGACTGATCCTCTCGGGCAGG#CCGGCCCCAAGACAGGACAGTCTC#.((((((.((((.((((((.((#)).))))...)).)))))))))).	1440	1464	0.9230769230769231	-23.3	1	0.001001012	0.382	0.0	0.0	-7.396090379203992	18	24	10	CDS		0	0
hsa-miR-4741	NM_001807	CEL	CGGGCTGTCCGGAGGGGTCGGCT#GCCACCCCCACGGGCTACCGGCCCC#.((((((((((..(((((.(((.#))))))))..)))))....))))).	1423	1448	0.9230769230769231	-33.7	1	1.824644e-06	0.353	0.0	0.0	-8.429258759619717	18	25	8	CDS		0	0
hsa-miR-4741	NM_001807	CEL	CGGGCTGTCCGGAGGGGTCGGCT#CCCATCCCTCTCGGATGCCCGT#(((((.((((((((((((.((..#)).))))))).)))))))))).	1337	1359	1.0	-32.0	0	7.367003e-05	0.382	0.3165802461538461	0.493554186	-5.838533207394711	19	22	10	CDS		0	0
hsa-miR-4742-5p	NM_001807	CEL	TCAGGCAAAGGGATATTTACAGA#GTGGGTTGCCCTGTGGGTGATGCCGCCAGGATGGCCCAGTGTCTGAA#(((((((..(((.(((((((((.#.)))))))))...............)))..))))))).	811	858	0.9230769230769231	-19.7	1	0.0001104066	0.353	-0.31203953333333345	-0.06555913999999996	-8.596729646294301	19	38	9	CDS		0	0
hsa-miR-4743-5p	NM_001807	CEL	TGGCCGGATGGGACAGGAGGCAT#GCCTACCTGTTTTCCCATCCCTCTCGGATGCCC#.(((.((((((((((((((((..#)))).))))...)))))))).........))).	1324	1357	0.8461538461538461	-28.7	0	8.593012e-05	0.382	0.04067113999999998	0.4422494129411765	-7.91236201216959	19	33	8	CDS		0	0
hsa-miR-4743-5p	NM_001807	CEL	TGGCCGGATGGGACAGGAGGCAT#GCCTTCCTCATGGGGTCCGGCCAT#(((((((((.....(((((((..#)))).)))......))))))))).	403	427	0.8461538461538461	-28.5	1	2.127102e-06	0.426	3.5373423333333336	2.3540268825000004	-13.4976292297232	16	24	9	CDS		0	0
hsa-miR-4743-5p	NM_001807	CEL	TGGCCGGATGGGACAGGAGGCAT#GCCTCCTGGGTGACTCTGTGGACATCTTCAAGGGCATCCCCTTCGCAGCTCCCACCAAGGCCC#.(((((((.((((((((((((..#))))))))............................)))).)))..............)))).	143	206	0.9230769230769231	-25.9	1	0.002092809	0.397	0.8182266000000004	-0.083011385	-4.849714495602881	19	63	8	CDS		0	0
hsa-miR-4746-5p	NM_001807	CEL	CCGGTCCCAGGAGAACCTGCAGA#GCAGGAAGCAAGTCTCCCGGGACCT#..((((((.(((((.(((((...#))))).......))))).)))))).	350	375	0.9230769230769231	-28.1	1	0.0002534519	0.382	0.3687243666666667	1.9678086849999996	-6.748839937868687	16	25	6	CDS		0	0
hsa-miR-4746-3p	NM_001807	CEL	AGCGGTGCTCCTGCGGGCCGA#GCCTGCAGGCCACCATCACCCAGGACAGCACCT#...(((((((((((((((...#))))))))).................)))))).	272	305	0.9230769230769231	-26.3	0	0.001663511	0.412	0.6060145312500003	0.47381575499999995	-6.514540193678739	15	33	9	CDS		0	0
hsa-miR-4747-5p	NM_001807	CEL	AGGGAAGGAGGCTTGGTCTTAG#TTGAGACCGATGTCCTCTTCCTG#.(((((((.(((((((((((((#)))))))))).))).))))))).	1241	1264	0.9230769230769231	-24.4	1	0.0007468392	0.426	0.14868597142857146	0.33202185999999995	-4.849714495602881	20	23	10	CDS		0	0
hsa-miR-4747-3p	NM_001807	CEL	AAGGCCCGGGCTTTCCTCCCAG#GGGCAGGAAGCAAGTCTCCCGGGACCTG#.(((((((((((((((((((..#))).)))))...))...)))))).))).	348	376	0.8461538461538461	-27.4	1	4.95252e-05	0.368	1.7923949037037032	1.9025113450000002	-3.793324837357118	19	28	6	CDS		0	0
hsa-miR-4748	NM_001807	CEL	GAGGTTTGGGGAGGATTTGCT#AGCAAGTCTCCCGGGACCTG#.((((((.((((.((((((((#)))))))))))).)))))).	356	376	0.9230769230769231	-27.1	1	4.95252e-05	0.368	3.3349696250000003	1.85811503	-7.396090379203992	18	20	12	CDS		0	0
hsa-miR-4749-3p	NM_001807	CEL	CGCCCCTCCTGCCCCCACAG#GTGGGACCCCAGGGGCT#.((((((......(((((..#))))).....)))))).	2319	2336	0.8461538461538461	-21.4	1	3.237025e-07	0.441	0.0	0.0	-15.86656429078464	11	17	6	3UTR		0	0
hsa-miR-4750-3p	NM_001807	CEL	CCTGACCCACCCCCTCCCGCAG#GCGGCCTTCGGGGGGGACCCCAACAACATCACGCTCTTCGGGG#((((((((.((((...((((..#)))).....))))))).....................))))).	616	659	0.9230769230769231	-23.5	1	0.002548549	0.353	-0.22393413793103448	-0.13594938250000002	-6.819302662522082	16	43	7	CDS		0	0
hsa-miR-4751	NM_001807	CEL	AGAGGACCCGTAGCTGCTAGAAGG#CTTCCTGCGCTACTGGACCCTCA#.((((..(((((((.((..((((.#))))..))))))).))..)))).	1632	1655	0.8461538461538461	-23.6	0	0.02503475	0.382	0.0	0.0	-7.973419693672118	17	23	7	CDS		0	0
hsa-miR-4752	NM_001807	CEL	TTGTGGATCTCAAGGATGTGCT#GGCGCCTTCCTCATGGGGTCCGG#...(((((((((((((.(((((#)))))..))))..))))))))).	400	423	0.9230769230769231	-22.6	0	2.124219e-06	0.412	2.6792720400000003	2.3488233075	-6.514540193678739	18	23	9	CDS		0	0
hsa-miR-4752	NM_001807	CEL	TTGTGGATCTCAAGGATGTGCT#AGCTGGTCAGTGAGTTCACAAT#(((((((.((((..(((..(((#)))..)))..))))))))))).	1118	1140	0.8461538461538461	-18.2	1	0.001011507	0.441	-0.3913903714285714	-0.310825555	-8.397179905568944	17	22	11	CDS		0	0
hsa-miR-371b-5p	NM_001807	CEL	ACTCAAAAGATGGCGGCACTTT#AAGGTGCCGCTGGCAGGCCTGGAGTA#((((......((((((((((((#)))))))))))).........)))).	892	918	0.8461538461538461	-20.9	0	3.370309e-05	0.368	0.04379523333333333	0.07816369250000002	-16.113787972833077	16	26	12	CDS		0	0
hsa-miR-371b-3p	NM_001807	CEL	AAGTGCCCCCACAGTTTGAGTGC#TACCCCAAATGGGTGGGGGCCG#..(.((((((((.(((((.(((.#)))..)))))..))))))))).	1360	1382	1.0	-22.0	0	7.42307e-07	0.426	0.0	0.0	-9.278153606997723	17	22	9	CDS		0	0
hsa-miR-4754	NM_001807	CEL	ATGCGGACCTGGGTTAGCGGAGT#TCCCCGAGCCCTGACGCTGGCCTATAAGGTGCCGCT#..(((((((((((((((((..(.#.)..)))))))))...)))).)))).	867	903	0.8461538461538461	-27.0	1	5.83491e-05	0.353	0.17993005714285715	0.15314956000000002	-4.95700071937229	18	26	9	CDS		0	0
hsa-miR-4754	NM_001807	CEL	ATGCGGACCTGGGTTAGCGGAGT#CCGCTGACCCGATCAACCTGTACGCCAACGCCGCC#..((((...(((((((((((...#)))))))))))...................)))).	971	1006	0.9230769230769231	-24.3	0	0.0152254	0.426	0.4315061818181819	-0.0108819925	-9.870711841670003	15	35	11	CDS		0	0
hsa-miR-4755-3p	NM_001807	CEL	AGCCAGGCTCTGAAGGGAAAGT#TCCATGAAGCGGAGCCTGA#...(((((((((...(((....#)))......))))))))).	1606	1625	0.8461538461538461	-19.7	0	3.973735e-05	0.412	0.0	0.0	-9.395960284116024	12	19	9	CDS		0	0
hsa-miR-499b-5p	NM_001807	CEL	ACAGACTTGCTGTGATGTTCA#GGGCAGGAAGCAAGTCTC#..(((((((((....(((((.#)))))...))))))))).	348	366	0.9230769230769231	-19.5	1	0.0001299658	0.412	3.178851888888889	1.8633189049999999	-11.18522411940593	14	18	9	CDS		0	0
hsa-miR-499b-5p	NM_001807	CEL	ACAGACTTGCTGTGATGTTCA#GAATATCGCGGCC#........((((((((((((.#)))))))))))).	609	622	0.8461538461538461	-18.4	0	0.002444928	0.412	0.2549986	0.05084863000000009	-19.423879868695398	12	13	12	CDS		0	0
hsa-miR-4756-5p	NM_001807	CEL	CAGGGAGGCGCTCACTCTCTGCT#CAGGGCAGGAAGCAAGTCTCCCG#..((((((((((..(((((((..#))))).))..)))..))))))).	346	369	0.9230769230769231	-24.3	1	0.0001617183	0.426	2.537033	1.8451051325	-7.102971249558938	17	23	7	CDS		0	0
hsa-miR-4757-5p	NM_001807	CEL	AGGCCTCTGTGACGTCACGGTGT#GCGCCGTGTACACAGAAGGTGGGTTCGTGGAAGGCGTCAATAAGAAGCTCGGCCTC#((((((((.((((((((((((((#)))))))).........................))))))...))).....))))).	92	148	0.8461538461538461	-25.0	1	0.01143304	0.426	0.041944982051282054	0.10248064500000026	-4.993964104447428	22	56	8	CDS		0	0
hsa-miR-4757-5p	NM_001807	CEL	AGGCCTCTGTGACGTCACGGTGT#CACAGTGACCGACCAGGAGGCCA#.(((((((.....(((((.(((.#))).)))))......))))))).	1671	1694	0.9230769230769231	-24.4	1	0.001695558	0.294	0.0	0.0	-13.552929361604008	15	23	7	CDS		0	0
hsa-miR-4757-3p	NM_001807	CEL	CATGACGTCACAGAGGCTTCGC#GGGTTGCCCTGTGGGTGATGC#(((.((.((((((.(((..(.(#).)..))))))))))).))).	813	834	0.8461538461538461	-19.7	0	2.053827e-05	0.412	-0.22177953333333336	-0.16397797749999993	-9.37012317355258	16	21	11	CDS		0	0
hsa-miR-4758-5p	NM_001807	CEL	GTGAGTGGGAGCCGGTGGGGCTG#GGACCCCAGGGGCTCCCCTCCCA#(.(((.(((((((..(((((((.#)).)))))..)))))))))).).	2322	2345	1.0	-31.4	0	3.119037e-07	0.426	0.0	0.0	-8.594498567180924	18	23	10	3UTR		0	0
hsa-miR-4758-5p	NM_001807	CEL	GTGAGTGGGAGCCGGTGGGGCTG#AGCCCTGACGCTGGCCTATAAGGTGCCGCTGGCA#((.(((((.(((((((((((((.#)))))...)))))))........).))))).)).	873	907	0.8461538461538461	-29.5	0	5.206855e-05	0.353	0.20001538333333335	0.13049759999999996	-6.551503578753875	20	34	7	CDS		0	0
hsa-miR-4758-3p	NM_001807	CEL	TGCCCCACCTGCTGACCACCCTC#GGTGGCTGAGAAGGTGGGTTGCC#.(((((((((.((.((((((...#))))).).)).)))))))..)).	798	821	1.0	-25.3	1	2.663256e-06	0.382	-0.23882127272727283	0.011769897499999987	-7.474939230287874	17	23	7	CDS		0	0
hsa-miR-4758-3p	NM_001807	CEL	TGCCCCACCTGCTGACCACCCTC#GGGTTCCTCAGCACTGGGGA#..(((((..((((((..((((..#))))...)))))).))))).	526	546	0.9230769230769231	-23.6	0	3.258507e-06	0.382	4.757378333333333	1.8583515425000001	-8.560074387102297	15	20	6	CDS		0	0
hsa-miR-4761-3p	NM_001807	CEL	GAGGGCATGCGCACTTTGTCC#GGGCCAAAAAGGTGGCTGAGAAGGTGGGTTGCCCTG#.((((((.((.((((((.((.#.)).)))))).)))))))).	788	824	0.9230769230769231	-24.1	1	2.858684e-06	0.382	-1.1070285	0.09769129999999998	-8.9317342419481	16	20	8	CDS		0	0
hsa-miR-4763-3p	NM_001807	CEL	AGGCAGGGGCTGGTGCTGGGCGGG#CCCACCGAGATTGCCCTAGCCCAGCACAGAGCCAATGCCA#.((((..((((.((((((((((((#.)))..)))))))))..))))..)))).	1267	1307	0.9230769230769231	-39.2	0	0.01735386	0.426	0.7110798857142857	0.35545489	-10.584773443017838	20	28	9	CDS		0	0
hsa-miR-4764-5p	NM_001807	CEL	TGGATGTGGAAGGAGTTATCT#GGGTGACTCTGTGGACATCTT#.((((((....((((((((((#))))))))))....)))))).	150	171	0.9230769230769231	-19.7	1	0.001184029	0.412	0.8706690199999999	0.12190373250000003	-11.230630368522041	16	21	10	CDS		0	0
hsa-miR-4764-3p	NM_001807	CEL	TTAACTCCTTTCACACCCATGG#CCGTGTACACAGAAGGTGGGTTCGTGGAAGGCGTC#...((.((((((((((((((..#.))))))..)))))))).)).	95	130	0.8461538461538461	-21.0	0	8.248911e-05	0.397	0.03547066250000003	-0.058732161249999804	-8.415498954871785	16	21	8	CDS		0	0
hsa-miR-4768-5p	NM_001807	CEL	ATTCTCTCTGGATCCCATGGAT#ATCTATGGAGGCGCCTTCCTCATGGGGTCCGGCCATGGGGC#...(((((((((((((((((..#.)))))))))))))....)))).	391	432	1.0	-24.0	0	3.684745e-08	0.412	2.2024917333333334	2.523377785	-6.514540193678739	17	23	13	CDS		0	0
hsa-miR-4768-5p	NM_001807	CEL	ATTCTCTCTGGATCCCATGGAT#GTCCTGGGCCCAGGACCCATCCCAGGAGAATA#(((((((((((..((((.((((#)))))))).))))...........))))))).	1188	1220	0.8461538461538461	-20.4	1	0.02152825	0.441	0.5053557272727272	0.15783587249999997	-8.573508368464264	19	32	8	CDS		0	0
hsa-miR-4769-5p	NM_001807	CEL	GGTGGGATGGAGAGAAGGTATGAG#TACCTGTTTTCCCATCCCTCTC#((.(((((((.(((((((((....#)))))..))))))))))).)).	1327	1349	1.0	-22.2	0	0.03655316	0.397	-0.03431447272727275	0.4070078549999999	-8.319888395918463	18	22	11	CDS		0	0
hsa-miR-4769-5p	NM_001807	CEL	GGTGGGATGGAGAGAAGGTATGAG#GCCTTCCTCATGGGGTCCGGCCA#(((.((((.(((.((((((.....#))))))))).....)))).))).	403	426	0.9230769230769231	-22.2	0	2.21448e-06	0.412	1.5656295	2.5777963449999994	-9.315116992072863	16	23	9	CDS		0	0
hsa-miR-4769-5p	NM_001807	CEL	GGTGGGATGGAGAGAAGGTATGAG#CTCGGCCTCCTGGGTGACTCTGTGGACATCTTCAAGGGCATCCCCTTCGCAGCTCCCACCA#(((((((.(..(.(((((.(((..#.)))..))))).)..)))))))).	139	200	0.8461538461538461	-23.1	1	0.1440313	0.426	0.21582845714285717	0.16851947125000002	-11.607620931787068	17	24	8	CDS		0	0
hsa-miR-4771	NM_001807	CEL	AGCAGACTTGACCTACAATTA#GGGGAGTCTGCTG#(((((((((..(((.......#)))))))))))).	655	668	0.9230769230769231	-16.1	1	1.929386e-06	0.368	0.014286977777777784	-0.19260849999999996	-8.973354030494443	12	13	12	CDS		0	0
hsa-miR-4772-3p	NM_001807	CEL	CCTGCAACTTTGCCTGATCAGA#CTGGCAGGCCTGGAGTACCCCATGCTGCACTATGTGGGC#((((((((((((((((.((((.#)))))))))..)))))................)))))).	901	940	1.0	-18.8	1	7.336678e-05	0.441	0.09066149411764705	0.1508061725	-3.937574446201665	20	39	9	CDS		0	0
hsa-miR-4776-5p	NM_001807	CEL	GTGGACCAGGATGGCAAGGGCT#AGCTCGGCCTCCTGGGTGACT#((.(.((((((.(((..(((((#))))).))))))))).).)).	137	158	0.9230769230769231	-24.5	0	0.0001885679	0.441	0.7411822166666667	0.22970268499999993	-13.194003485220554	17	21	9	CDS		0	0
hsa-miR-4776-3p	NM_001807	CEL	CTTGCCATCCTGGTCCACTGCAT#GCCAAAAAGGTGGCTGAGAAGGTGGGTTGCCCTGTGGGTGATGCCGCCAGGATGGCC#...(((((((((((((((.(((.#.)))...))))........))))))))))).	790	847	0.9230769230769231	-28.2	0	4.826053e-05	0.382	-0.031597956521739134	0.10550218749999998	-6.514540193678739	18	31	11	CDS		0	0
hsa-miR-4776-3p	NM_001807	CEL	CTTGCCATCCTGGTCCACTGCAT#CAGTGACCGACCAGGAGGCC#...(((.(((((((((((((...#)))))...))))))))))).	1673	1693	1.0	-25.2	0	0.0009412682	0.309	0.0	0.0	-8.058226728550057	16	20	11	CDS		0	0
hsa-miR-4780	NM_001807	CEL	ACCCTTGAGCCTGATCCCTAGC#GCGCCTTCCTCATGGGGTCCGGCCATGGGG#.(((.((.(((.((((((....#.)))))).))))).))).	401	431	1.0	-24.2	0	5.321891e-09	0.426	1.7564401666666667	2.6389425949999996	-13.572800250946576	14	18	6	CDS		0	0
hsa-miR-4780	NM_001807	CEL	ACCCTTGAGCCTGATCCCTAGC#GGGATCAGCACATGGCCATTGCTTGGGTG#((((..((((((((((((....#))))))))............)))))))).	575	604	0.8461538461538461	-21.2	0	4.929019e-05	0.412	-0.04325341666666669	1.2816193925000003	-9.957570382207184	16	29	8	CDS		0	0
hsa-miR-4436b-5p	NM_001807	CEL	GTCCACTTCTGCCTGCCCTGCC#GGTGCCCCAGGGCAGGAAGCAAGTCTCCCGGGACC#((((((((((.(((((((((..#.))))))))).)).))))......)))).	339	374	0.9230769230769231	-26.8	1	0.0003759247	0.397	2.705728882352941	1.852785945	-6.7623489216120145	19	29	9	CDS		0	0
hsa-miR-4436b-5p	NM_001807	CEL	GTCCACTTCTGCCTGCCCTGCC#GCTGGCAGGCCTGGAGTACCCCATGCTGCACTATGTGGGCT#(((((((((((((((((..((.#)).)))))))..))))..................)))))).	900	941	0.9743589743589745	-24.8	1	9.592184e-05	0.441	0.09741686486486492	0.1562738475	-3.937574446201665	19	41	7	CDS		0	0
hsa-miR-4436b-3p	NM_001807	CEL	CAGGGCAGGAAGAAGTGGACAA#TGTCCTCTTCCTGGTGCCCA#..(((((((((((...(((((.#))))))))))))...)))).	1251	1271	0.9230769230769231	-23.5	1	0.0005621562	0.397	0.2691991857142857	0.39450992249999994	-6.782339277446944	16	20	12	CDS		0	0
hsa-miR-4436b-3p	NM_001807	CEL	CAGGGCAGGAAGAAGTGGACAA#CCAACTTCCTGCGCTA#.((.((((((((...(((....#))).)))))))).)).	1628	1644	1.0	-20.3	0	0.00909141	0.397	0.0	0.0	-9.706767202753593	13	16	8	CDS		0	0
hsa-miR-4781-5p	NM_001807	CEL	TAGCGGGGATTCCAATATTGG#TGGAGACTTCATCCCCGCTGA#((((((((((((((.......#))))......)))))))))).	957	978	1.0	-21.2	1	0.04418811	0.397	0.12190544	0.03129760499999999	-4.906073086755913	14	21	10	CDS		0	0
hsa-miR-4783-5p	NM_001807	CEL	GGCGCGCCCAGCTCCCGGGCT#GGCCTCACCTGCTGCTGGGCAGTGGCGAGTGCCGCGAAGCTGGGCGCCGTG#.((((((((((((.(((((((#.))).))).).)))))))))).)).	49	100	1.0	-29.0	1	0.0001438927	0.338	-0.26484150769230763	-0.6084094637499997	-4.650164754877524	19	25	10	CDS		0	0
hsa-miR-4783-3p	NM_001807	CEL	CCCCGGTGTTGGGGCGCGTCTGC#GCGGAAACGTCATCGTGGTCACCTTCAACTACCGTGTCGGCCCCCTTGGGTTCCTCAGCACTGGGGA#(((((((((((((((((((((((#)))))...........................))))................)))))))))))))).	479	546	0.9692307692307692	-30.5	1	3.258507e-06	0.382	3.054271651515153	1.8128173499999998	-3.937574446201665	23	67	14	CDS		0	0
hsa-miR-4784	NM_001807	CEL	TGAGGAGATGCTGGGACTGA#TCTGCTGGAGGTGCCAGCGTCTCTCTGCAG#((((((((((((((.(((..#.))).)))))))))).)).)).	661	691	0.8461538461538461	-24.8	1	0.0002980396	0.382	0.03988981249999998	-0.3319152925	-4.6730240064523	17	22	10	CDS		0	0
hsa-miR-2467-5p	NM_001807	CEL	TGAGGCTCTGTTAGCCTTGGCTC#GTGCCGCTGGCAGGCCTGGA#(.((((.((((((((...(((.(#).))))))))))))))).).	895	915	0.8461538461538461	-22.5	0	2.039583e-05	0.368	0.14533854999999996	0.07816359750000001	-6.877985943391768	17	20	15	CDS		0	0
hsa-miR-2467-5p	NM_001807	CEL	TGAGGCTCTGTTAGCCTTGGCTC#GAGCCAATGCCAAGAGTGCCA#...(((.((.((.((.(((((((#))))))).)).)).)).))).	1295	1316	0.9230769230769231	-23.1	0	0.0115348	0.426	-0.13251100000000002	0.205483525	-10.822912889848094	16	21	7	CDS		0	0
hsa-miR-4786-5p	NM_001807	CEL	TGAGACCAGGACTGGATGCACC#GCGTCCCATGAGCCTTGGTATCAA#(((.((((((.((((((((...#))))))....)).)))))).))).	2283	2307	0.8461538461538461	-20.2	0	0.00042491	0.456	0.0	0.0	-9.794371196571205	17	24	6	CDS		0	0
hsa-miR-4786-3p	NM_001807	CEL	TGAAGCCAGCTCTGGTCTGGGC#TCCGGCGAGCCATCAGCCAGAGCGGCG#....(((.(((((((.((((((#.)))..))))))))))))).	719	746	0.8461538461538461	-25.9	0	1.474797e-05	0.353	-0.9091505714285715	-0.14913739749999996	-12.093246478122174	16	20	13	CDS		0	0
hsa-miR-4786-3p	NM_001807	CEL	TGAAGCCAGCTCTGGTCTGGGC#GCCCAGCACAGAGCCAATGCC#....((..((((((..((((((#))))))..))))))....)).	1285	1306	0.9230769230769231	-23.5	0	0.004530102	0.412	-0.10721863333333331	0.3374897425000001	-14.372382573244126	14	21	6	CDS		0	0
hsa-miR-4787-5p	NM_001807	CEL	GCGGGGGTGGCGGCGGCATCCC#GGGAAGCCCTTCGCCACCCCCACG#(.(((((((((((.(((.((((#)))).)))..))))))))))).).	1411	1435	1.0	-37.6	1	0.00190713	0.382	0.0	0.0	-5.958090245737242	19	24	11	CDS		0	0
hsa-miR-4787-3p	NM_001807	CEL	GATGCGCCGCCCACTGCCCCGCGC#GCAACTGGTTGTGTTGGGCCTCACCTGCTGCTGGGCAGTGGCGAGTGCCGCG#(..((((((.(((((((((.((((#.)).)).))))))))))).))))..).	33	85	0.8461538461538461	-32.5	0	1.131036e-07	0.324	-1.9349088333333333	-0.7964909925	-7.901296270851464	20	27	11	CDS		0	0
hsa-miR-4788	NM_001807	CEL	TTACGGACCAGCTAAGGGAGGC#GCCTTCCTCATGGGGTCCGG#...((((((.....((((((((#)))))))).....)))))).	403	423	0.9230769230769231	-25.7	0	2.124219e-06	0.412	2.476318375	2.5231550574999995	-16.074594977200274	14	20	8	CDS		0	0
hsa-miR-4793-5p	NM_001807	CEL	ACATCCTGCTCCACAGGGCAGAGG#CTGAGAAGGTGGGTTGCCCTGTGGGTGATGCCGCCAGGATGG#.((((((((((((((((((((...#.)))))))))))).......)).)))))).	803	845	0.9230769230769231	-31.4	1	2.727147e-05	0.397	0.010319521428571399	-0.030409595000000025	-3.793324837357118	20	30	12	CDS		0	0
hsa-miR-4793-3p	NM_001807	CEL	TCTGCACTGTGAGTTGGCTGGCT#GCCAGCGTCTCTCTGCAGAC#((((((..(.(((...((((((.#))))))..))).))))))).	673	693	0.8461538461538461	-23.2	0	0.0003834543	0.353	0.08024703333333327	-0.2709892725	-10.862740936656449	16	20	7	CDS		0	0
hsa-miR-4800-5p	NM_001807	CEL	AGTGGACCGAGGAAGGAAGGA#TCTGGATCTATGGAGGCGCCTTCCTCATGGGGTCCGG#..((((((((((((((.....#.))))))))....)))))).	386	423	0.8461538461538461	-23.0	1	2.124219e-06	0.412	2.311526777777778	2.6042215750000004	-4.95700071937229	14	20	8	CDS		0	0
hsa-miR-4800-3p	NM_001807	CEL	CATCCGTCCGTCTGTCCAC#GGACAGCACCTACGGGGATGA#(((((..((((((((((..#)))))).....))))))))).	294	315	0.9230769230769231	-20.3	0	0.0007564783	0.412	1.7400170000000001	0.3406566737499999	-7.382219742266031	15	21	9	CDS		0	0
hsa-miR-4802-5p	NM_001807	CEL	TATGGAGGTTCTAGACCATGTT#CGTGGTCACCTTCAA#..(((((((....(((((((..#)))))))))))))).	492	507	1.0	-18.0	1	0.002281124	0.397	2.3908264285714282	2.8171770350000003	-13.660215585373416	14	15	14	CDS		0	0
hsa-miR-4804-3p	NM_001807	CEL	TGCTTAACCTTGCCCTCGAAA#TTTGGGTGCCCCAGGGCAGGAAGCAA#(((((...((((((((.....#.))))))))))))).	335	361	0.8461538461538461	-18.0	0	3.394158e-06	0.412	2.197060875	1.8685088149999998	-9.695854671446662	13	15	13	CDS		0	0
hsa-miR-4999-5p	NM_001807	CEL	TGCTGTATTGTCAGGTAGTGA#TCAACAACTACCTGTATGACGGCGA#((((((..((.((((((((..#.))))))))))..)))))).	440	465	0.9230769230769231	-21.6	0	0.0006675064	0.426	2.1640838749999998	2.8640121575	-10.619670385663966	16	20	10	CDS		0	0
hsa-miR-5000-5p	NM_001807	CEL	CAGTTCAGAAGTGTTCCTGAGT#ACGGAGGAGGACTTCTACAAGCTGG#(((((.((((((.(((((..((#))..))))).))))))...))))).	1099	1124	0.8461538461538461	-20.5	0	0.0009409379	0.485	-0.6904418333333333	-0.1296095225	-7.127663820060954	18	25	6	CDS		0	0
hsa-miR-5001-5p	NM_001807	CEL	AGGGCTGGACTCAGCGGCGGAGCT#GGCGTGGCCCTGAGTCCCTGGGTCA#..((((((((((((.(((.(.(((#))).).)))))))))))...)))).	742	767	1.0	-29.1	1	9.652189e-05	0.397	0.37394077333333336	-0.3569104674999999	-5.692450279622925	19	25	11	CDS		0	0
hsa-miR-5001-3p	NM_001807	CEL	TTCTGCCTCTGTCCAGGTCCTT#GGGACCTGCCCGTTATGATCTGGATCTATGGAGGCGC#...((((((((((((((((...#.)))))))))....))))))).	368	405	1.0	-23.6	0	0.0004607434	0.353	1.6540981599999998	2.5283629149999998	-6.514540193678739	16	22	9	CDS		0	0
hsa-miR-5002-3p	NM_001807	CEL	TGACTGCCTCACTGACCACTT#GAGGACTTCTACAAGCTGGTCAGTGAGTTCACAATCACCAAGGGGCTCAG#(((((.(((((((((((((((#.))).)))))))))))..............).)).))).	1105	1155	0.8461538461538461	-21.5	0	1.086691e-05	0.471	-0.3613368466666666	-0.17881899250000002	-5.838533207394711	20	39	11	CDS		0	0
hsa-miR-5004-5p	NM_001807	CEL	TGAGGACAGGGCAAATTCACGA#GTGGGTTGCCCTGTG#.....(((((((.(((((((..#)))))))))))))).	811	826	0.9230769230769231	-21.6	0	2.286536e-06	0.382	-0.30212065714285724	-0.04681275499999997	-14.954730256116644	14	15	14	CDS		0	0
hsa-miR-5004-3p	NM_001807	CEL	CTTGGATTTTCCTGGGCCTCAG#CTGGGCCCAGGACCCATCCCAGG#((.((((..(((((((((.(((#))))))))))))...)))).)).	1191	1214	0.8461538461538461	-27.8	0	0.0008815696	0.471	0.0004005555555555275	0.19454770499999993	-8.865138507934507	18	23	12	CDS		0	0
hsa-miR-5004-3p	NM_001807	CEL	CTTGGATTTTCCTGGGCCTCAG#AGGCCCTGGAAAATCCT#...(((((((((.((((((...#)))))).))))))))).	200	217	0.8461538461538461	-26.9	0	0.006184812	0.382	0.10237324444444444	-0.09753810000000002	-7.803670806344982	15	17	9	CDS		0	0
hsa-miR-5006-5p	NM_001807	CEL	TTGCCAGGGCAGGAGGTGGAA#CCACCAAGGCCCTGGA#...(((((((....(((((..#)))))...))))))).	194	210	0.8461538461538461	-24.8	0	0.001577039	0.382	-0.3835173428571429	0.0653303312500001	-14.832088508872095	12	16	7	CDS		0	0
hsa-miR-5006-3p	NM_001807	CEL	TTTCCCTTTCCATCCTGGCAG#CTGCCAGGTAACTATGGCCTTCGGGAT#..((((...((((((((((((#)))))))).....)))).....)))).	553	580	0.9230769230769231	-22.1	0	3.762222e-05	0.426	1.568690423529412	1.6536216424999999	-9.870711841670003	16	27	8	CDS		0	0
hsa-miR-5007-5p	NM_001807	CEL	TAGAGTCTGGCTGATATGGTTT#ACCGTGTCGGCCCCCTTGGGTTCC#..((((((((((((((((((..#)))))))))))).....)))))).	509	533	0.8461538461538461	-20.6	1	1.294142e-05	0.382	3.0430957130434786	1.9585272475000002	-4.95700071937229	18	24	12	CDS		0	0
hsa-miR-5007-5p	NM_001807	CEL	TAGAGTCTGGCTGATATGGTTT#GGGCCTCATCCGGCGAGCCATCAGCCAGAG#.....(((((((((..((((((#.))))))))))))))).	711	741	0.8461538461538461	-21.9	0	0.000122706	0.338	-0.5272788444444445	-0.05696728999999999	-14.634098284004649	15	17	15	CDS		0	0
hsa-miR-5008-5p	NM_001807	CEL	TGAGGCCCTTGGGGCACAGTGG#CCAGGAGGCCACCCCTGTGCCCCCCACAGGGGACTCC#.(((.((((((((((((((.((#.)))))))))))....))))).))).	1683	1720	0.9230769230769231	-30.8	0	9.111982e-09	0.25	0.0	0.0	-7.91236201216959	19	26	11	CDS		0	0
hsa-miR-5008-5p	NM_001807	CEL	TGAGGCCCTTGGGGCACAGTGG#CCCTGTGCCCCCCACGGGTGACTCT#.(((((((..(((((((((.((#)))))))))))....))))..))).	2190	2215	0.8461538461538461	-28.8	1	3.43275e-05	0.265	0.0	0.0	-6.09222096393106	18	25	11	CDS		0	0
hsa-miR-5008-5p	NM_001807	CEL	TGAGGCCCTTGGGGCACAGTGG#CATTTGGGTGCCCCAGGGCAGGAAGCAAGTCTCC#.((((((((((((((((((((.#))))...)))))))))))..........))))).	333	367	1.0	-27.7	1	0.0003129494	0.426	1.8888001272727273	2.079631695	-3.793324837357118	20	34	11	CDS		0	0
hsa-miR-5008-3p	NM_001807	CEL	CCTGTGCTCCCAGGGCCTCGC#GTGTCGGCCCCCTTGGGTTCCTCAGCACTGGGG#(((((((((((((((((.(((#)))..)))))...))))......))))).))).	512	545	0.8461538461538461	-25.6	1	1.277453e-06	0.397	3.491086733333333	1.6475922975000004	-3.937574446201665	20	33	5	CDS		0	0
hsa-miR-5008-3p	NM_001807	CEL	CCTGTGCTCCCAGGGCCTCGC#GGCCTTCGGGATCAGCACATGGC#(((((((((((((((((....#)))))).))))...))))).)).	568	591	0.9230769230769231	-25.2	1	0.0003356723	0.456	-0.25574751818181807	1.4185656975000003	-3.937574446201665	17	23	6	CDS		0	0
hsa-miR-5010-5p	NM_001807	CEL	AGGGGGATGGCAGAGCAAAATT#TGTTTTCCCATCCCTCTC#((((((((((.((((((.....#)))))).)))))))))).	1331	1349	1.0	-22.9	1	0.03655316	0.397	0.05316850000000002	0.46142484416666674	-6.7623489216120145	16	18	10	CDS		0	0
hsa-miR-5010-5p	NM_001807	CEL	AGGGGGATGGCAGAGCAAAATT#CTCTGCAGACCCTCTCCCCCTA#(((((((..((((((.......#))))))........))))))).	683	705	0.8461538461538461	-20.9	1	0.005029287	0.368	-0.5967091714285715	-0.21787433499999992	-7.540648113931671	13	22	7	CDS		0	0
hsa-miR-5010-5p	NM_001807	CEL	AGGGGGATGGCAGAGCAAAATT#TGACTCTGTGGACATCTTCAAGGGCATCCCCTTC#(((((((((((((((((.....#)).))))))...............))))))))).	153	187	0.9230769230769231	-21.0	1	2.420623e-05	0.412	0.7105744212121212	-0.04028033375000005	-3.937574446201665	17	34	9	CDS		0	0
hsa-miR-5011-3p	NM_001807	CEL	GTGCATGGCTGTATATATAACA#GTTGTGTTGGGCCTCACCTGCTGCTGGGCAGTGGCGAGTGCCGCGAAGCTGGGCGCCGTGTACA#(((((((((.((..........#.))))))))))).	40	104	0.9230769230769231	-16.6	1	9.731186e-05	0.353	-1.0025933111111112	-0.7581153543939394	-8.29455008527074	11	13	11	CDS		0	0
hsa-miR-5087	NM_001807	CEL	GGGTTTGTAGCTTTGCTGGCATG#GTGCCAGCGTCTCTCTGCAGACCCT#((((((((((...(((((((((.#))))))))).....)))))))))).	671	696	1.0	-31.3	1	0.005216581	0.353	-0.37175297999999996	-0.17335138749999995	-11.398282843874613	19	25	10	CDS		0	0
hsa-miR-5087	NM_001807	CEL	GGGTTTGTAGCTTTGCTGGCATG#GTGCCGCGAAGCTGGGCGCCG#.(((.(.(((((((((.(((((.#)))))))))))))).).))).	77	98	1.0	-26.7	0	0.000129179	0.324	-0.41558027777777784	-0.3500806037499998	-9.456048547040908	18	21	14	CDS		0	0
hsa-miR-5088-5p	NM_001807	CEL	CAGGGCTCAGGGATTGGATGGAGG#CTGATCCCCGAGCCCTGA#((((((((.((((((((.......#)))))))).)))))))).	863	881	1.0	-29.5	1	0.00192188	0.368	-0.1905356250000001	0.18517484000000003	-4.993964104447428	16	18	8	CDS		0	0
hsa-miR-5088-3p	NM_001807	CEL	TCCCTTCTTCCTGGGCCCTCA#TGATGTCTACACCGAGTCCTGGGCCCAGGACCCATCCCAGGAGA#...(((((((((((((((...#.))))))))))........))))).	1173	1217	0.9230769230769231	-26.4	0	0.00444501	0.456	-0.04246600000000001	0.24453835249999994	-6.514540193678739	15	25	10	CDS		0	0
hsa-miR-5089-5p	NM_001807	CEL	GTGGGATTTCTGAGTAGCATC#GCGACTCGGCTGTGCCCACA#(((((((..((((((.((...#)).))))))..)).))))).	1520	1540	0.8461538461538461	-20.7	1	3.51043e-05	0.397	0.0	0.0	-7.540648113931671	15	20	6	CDS		0	0
hsa-miR-5089-5p	NM_001807	CEL	GTGGGATTTCTGAGTAGCATC#GCTACCTGGAGATCACCAA#.(((((((((((.(((((...#))))).)))))))).))).	1571	1590	1.0	-20.2	1	0.00457296	0.456	0.0	0.0	-5.08245545002336	16	19	8	CDS		0	0
hsa-miR-5090	NM_001807	CEL	CCGGGGCAGATTGGTGTAGGGTG#CCCTTGGGTTCCTCAGCACTGGGGACGCCAATCTGCCAGGT#((..(((((((((((((..((((#.))))....))))))))))))).)).	521	562	0.8923076923076922	-29.3	0	0.00236198	0.412	4.267673615384615	1.6475922725000003	-8.527136195467303	19	26	13	CDS		0	0
hsa-miR-5093	NM_001807	CEL	AGGAAATGAGGCTGGCTAGGAGC#GCCCTAGCCCAGCACAGAGCCA#.((...((..((((((((((.((#))))))))).))).))...)).	1279	1301	0.8461538461538461	-23.0	0	0.00598134	0.397	-0.011592399999999997	0.3468628925000001	-15.14423917489577	16	22	9	CDS		0	0
hsa-miR-5187-5p	NM_001807	CEL	TGGGATGAGGGATTGAAGTGGA#CCATGCTGCACTATGTGGGCTTCGTCCCTGTCATTGATGGAGACTTCATCCCC#.(((((((((((.((((((...#.)))))))))).................))))))).	920	973	0.9230769230769231	-21.5	1	0.0007117192	0.412	-0.025388335714285715	0.2656282175000001	-5.08245545002336	17	36	10	CDS		0	0
hsa-miR-5189-5p	NM_001807	CEL	TCTGGGCACAGGCGGATGGACAGG#TGTCTACACCGAGTCCTGGGCCCAGGA#(((((((.(((((((.((((((..#))))))..)))...)))).))))))).	1176	1203	0.8461538461538461	-28.5	1	1.082614e-06	0.456	-0.021817699999999985	0.26328480249999997	-6.484258455685908	20	27	7	CDS		0	0
hsa-miR-5189-5p	NM_001807	CEL	TCTGGGCACAGGCGGATGGACAGG#CCGATGTCCTCTTCCTGGTGCCCAC#..((((((((((.(((.(((((..#.)))))))).)))).)))))).	1247	1272	0.9230769230769231	-28.1	1	0.0006874149	0.397	0.334933509090909	0.36482803499999994	-6.246131332038532	18	22	8	CDS		0	0
hsa-miR-5190	NM_001807	CEL	CCAGTGACTGAGCTGGAGCCA#GGCCCCCTTGGGTTCCTCAGCACTGGG#((((((.(((((..(((.(((#.))).)))))))))))))).	517	544	1.0	-23.8	0	2.227347e-07	0.397	3.6818961666666663	1.7672826025000001	-7.627231511259633	17	20	14	CDS		0	0
hsa-miR-5190	NM_001807	CEL	CCAGTGACTGAGCTGGAGCCA#TGGCCCAGTGTCTGAAGGTTACTGA#.((((((((..(((((.((((#))))))))).......)))))))).	842	867	0.9230769230769231	-23.4	1	0.003024046	0.397	-0.33894475	0.14455746000000003	-7.8606057810956464	17	25	9	CDS		0	0
hsa-miR-5192	NM_001807	CEL	AGGAGAGTGGATTCCAGGTGGT#GCTACCTGGAGATCACCAAGAAGATGGGCAGCAGCTCCA#.((((.((((.(((((((((((#))))))))))).))))..................)))).	1571	1610	1.0	-24.0	0	5.950268e-06	0.441	0.0	0.0	-8.519058073960514	19	39	11	CDS		0	0
hsa-miR-5194	NM_001807	CEL	TGAGGGGTTTGGAATGGGATGG#CCATCCCTCTCGGATGCCCGTCT#.((.((((((.((..(((((((#)))))))..)).)).)))).)).	1338	1361	0.8461538461538461	-26.4	0	7.826106e-05	0.382	0.11744200000000003	0.4462761802272728	-11.2424110654977	17	23	7	CDS		0	0
hsa-miR-5194	NM_001807	CEL	TGAGGGGTTTGGAATGGGATGG#CGTCTCTCTGCAGACCCTCTCC#.((((((((((.(..((((((.#))))))..).))))))).))).	678	700	0.8461538461538461	-24.0	1	0.02277177	0.353	-0.2785878909090909	-0.22568520749999987	-8.732417624724516	17	22	7	CDS		0	0
hsa-miR-5194	NM_001807	CEL	TGAGGGGTTTGGAATGGGATGG#CATCCCCTTCGCAGCTCCCAC#((.((((((..(((.((((((.#)))))).)))..)))))))).	177	198	1.0	-22.6	0	0.1422856	0.426	0.39156366666666664	0.2656353800000001	-10.297844424497276	17	21	8	CDS		0	0
hsa-miR-5194	NM_001807	CEL	TGAGGGGTTTGGAATGGGATGG#CCCTCCCATCTTGAGCTCTTCC#.(((((((((((.((((((.((#)).)))))).))))))))))).	2337	2359	0.9230769230769231	-22.4	1	0.0102026	0.41	0.0	0.0	-5.08245545002336	19	22	11	3UTR		0	0
hsa-miR-5195-3p	NM_001807	CEL	ATCCAGTTCTCTGAGGGGGCT#GGCCCCCTTGGGTTCCTCAGCACTGGGG#.((((((.(((((((((((((#))))))))))).......)).)))))).	517	545	0.8923076923076922	-26.4	1	1.277453e-06	0.397	3.3401726199999997	1.7321560650000003	-6.106959766537749	19	28	11	CDS		0	0
hsa-miR-5196-5p	NM_001807	CEL	AGGGAAGGGGACGAGGGTTGGG#CTGGGCCCAGGACCCATCCCA#.((((.(((..(..(((((.((#)).))))).)..))).)))).	1191	1212	0.9230769230769231	-25.7	0	6.525091e-05	0.456	-0.20928200000000002	0.21876195249999994	-11.907535072475344	15	21	5	CDS		0	0
hsa-miR-5196-5p	NM_001807	CEL	AGGGAAGGGGACGAGGGTTGGG#GACCGATGTCCTCTTCCTG#.((((((((((((..((((...#))))..)))))))))))).	1245	1264	1.0	-25.5	1	0.0007468392	0.426	0.429139	0.5038642524999999	-5.3856143151281595	16	19	12	CDS		0	0
hsa-miR-5196-5p	NM_001807	CEL	AGGGAAGGGGACGAGGGTTGGG#CCCAGGGGCTCCCCTCCCA#.(((.((((((.(....(((((#)))))...)))))))))).	2326	2345	0.8461538461538461	-23.0	0	3.119037e-07	0.426	0.0	0.0	-13.0845038798406	15	19	10	3UTR		0	0
hsa-miR-5571-3p	NM_001807	CEL	GTCCTAGGAGGCTCCTCTG#GGGGAGTCTGCTGGA#...((((.(((((((((..#))))))))).)))).	655	670	0.8461538461538461	-22.7	0	5.806864e-07	0.382	0.0004007333333333227	-0.18789216749999998	-8.82817512285937	13	15	9	CDS		0	0
hsa-miR-5571-3p	NM_001807	CEL	GTCCTAGGAGGCTCCTCTG#CAGAGGCGCCAAGACGACCTTTGATGTCTACACCGAGTCCTGGGC#..((((((((((.((((((#)))))).)))...........................))))))).	1152	1197	0.8461538461538461	-22.8	1	0.002662107	0.441	-0.0647149945945946	0.17033354999999992	-6.246131332038532	16	45	7	CDS		0	0
hsa-miR-5100	NM_001807	CEL	TTCAGATCCCAGCGGTGCCTCT#AGGTGCCGCTGGCAGGCCTGGAG#(((((.((((((((((((((..#))))))))))))..)).))))).	893	916	0.9230769230769231	-27.0	0	7.639042e-06	0.382	0.0203621125	0.06566604000000002	-5.838533207394711	19	23	12	CDS		0	0
hsa-miR-5100	NM_001807	CEL	TTCAGATCCCAGCGGTGCCTCT#GGGCGCCGTGTACACAGAAGGTGGGTTCGTGGAA#((((((.(((((((((((((..#)))))))))............)))).)).)))).	90	124	0.8461538461538461	-24.1	0	0.0002018015	0.397	-0.015029675999999999	-0.14807919874999992	-5.4812609810729835	19	34	9	CDS		0	0
hsa-miR-5572	NM_001807	CEL	GTTGGGGTGCAGGGGTCTGCT#GGCTGCCCCTGTGCCCCCCACA#((.(((((((((((((..(((#))).)))))))))))))..)).	2217	2239	0.8461538461538461	-30.8	0	0.0003732118	0.353	0.0	0.0	-5.495113920508112	18	22	13	CDS		0	0
hsa-miR-5572	NM_001807	CEL	GTTGGGGTGCAGGGGTCTGCT#GGCAGGCCTGGAGTACCCCATGCT#((((((((((..(((((((((#)))))))))...)))))))).)).	903	927	1.0	-30.1	1	0.0004562537	0.412	0.4655908	0.09769115	-10.10915223120837	19	24	9	CDS		0	0
hsa-miR-5572	NM_001807	CEL	GTTGGGGTGCAGGGGTCTGCT#AGACTGCCTGTACCTCAACA#((((((((((((((((((...#))))).))))))))))))).	315	335	1.0	-29.6	1	0.0278024	0.426	1.1092796842105264	1.16534667	-3.937574446201665	18	20	13	CDS		0	0
hsa-miR-5572	NM_001807	CEL	GTTGGGGTGCAGGGGTCTGCT#GGCCACCCCTGTGCCCCCCACA#((.(((((((((((((..(((#))).)))))))))))))..)).	1689	1711	0.9230769230769231	-29.7	0	2.702442e-05	0.265	0.0	0.0	-5.495113920508112	18	22	13	CDS		0	0
hsa-miR-664b-5p	NM_001807	CEL	TGGGCTAAGGGAGATGATTGGGTA#GCCCAGTGTCTGAAGGTTACTGATCCCCGAGCCCT#.(((((..(((((((.(((((((.#)))))))))).............))))..))))).	844	879	0.9230769230769231	-25.9	0	0.00250912	0.382	0.3138342571428572	0.056292787499999976	-7.883695381712681	19	35	10	CDS		0	0
hsa-miR-664b-5p	NM_001807	CEL	TGGGCTAAGGGAGATGATTGGGTA#TGCCCACCGAGATTGCCCTAGCCCAG#((((((.((((.(((...((((((#)))))).....))).)))))))))).	1265	1291	0.9423076923076923	-25.8	0	0.00585921	0.397	0.27812649999999994	0.3359271999999999	-9.061113370972954	19	26	10	CDS		0	0
hsa-miR-5584-5p	NM_001807	CEL	CAGGGAAATGGGAAGAACTAGA#TTTTCCCATCCCTC#.(((((..((((((((......#))))))))))))).	1333	1347	0.8461538461538461	-17.5	0	0.07487479	0.412	0.20001562500000003	0.4186822357432432	-7.650646301409068	13	14	13	CDS		0	0
hsa-miR-5585-3p	NM_001807	CEL	CTGAATAGCTGGGACTACAGGT#CCTGAGTCCCTGGGTCATCCAGA#(((.((.(((((((((.((((.#))))))))))..))).)).))).	750	773	0.8461538461538461	-20.5	0	5.219529e-05	0.397	0.4371862909090909	-0.32488532999999986	-8.513283256032173	18	23	10	CDS		0	0
hsa-miR-5586-3p	NM_001807	CEL	CAGAGTGACAAGCTGGTTAAAG#CTGGAGGTGCCAGCGTCTCTCTGC#(((((.(((..((((((.....#.))))))))).))))).	665	689	1.0	-20.3	0	0.0002202166	0.368	-0.10721793333333333	-0.26161601999999995	-9.90581415113324	14	17	9	CDS		0	0
hsa-miR-5587-5p	NM_001807	CEL	ATGGTCACCTCCGGGACT#AGTCTGCTGGAGGTGCCAG#.(((.(((((((((((((#))))..)))))))))))).	659	678	0.9230769230769231	-23.5	0	4.664091e-07	0.382	-0.009319693333333327	-0.21197017499999996	-7.91236201216959	16	19	12	CDS		0	0
hsa-miR-5587-3p	NM_001807	CEL	GCCCCGGGCAGTGTGATCATC#ATCACGCTCTTCGGGGA#.(((((((.((((((((....#)))))))).))))))).	643	660	0.9487179487179488	-23.0	1	0.001477281	0.353	0.5202675	-0.1817702625	-4.849714495602881	15	17	8	CDS		0	0
hsa-miR-5587-3p	NM_001807	CEL	GCCCCGGGCAGTGTGATCATC#GATGTCTACACCGAGTCCTGGGCC#((((.((((.(((((..((((#))))..)))))...)))).)))).	1174	1198	0.9230769230769231	-22.9	0	0.002068517	0.456	0.24063316	0.180488035	-9.532167169645929	17	24	5	CDS		0	0
hsa-miR-5587-3p	NM_001807	CEL	GCCCCGGGCAGTGTGATCATC#TGGCGCTGCCCACAGTGACCGACCAGGAGGCC#((((((((((((((.(.....#).)))))))))..............)).))).	1661	1693	1.0	-22.3	1	0.0009412682	0.309	0.0	0.0	-4.6730240064523	15	32	9	CDS		0	0
hsa-miR-548au-3p	NM_001807	CEL	TGGCAGTTACTTTTGCACCAG#CTGGGCCAAAAAGGTGGCTGA#...(((((((((((((.((((#))))))...))))))))))).	786	807	0.8461538461538461	-18.8	0	0.0009480305	0.426	-0.409244375	0.125810905	-6.514540193678739	17	21	11	CDS		0	0
hsa-miR-1295b-3p	NM_001807	CEL	AATAGGCCACGGATCTGGGCAA#GCCCTGACGCTGGCCTATA#.((((((((..(.((.((((..#)))).)))..)))))))).	874	893	0.9230769230769231	-24.8	1	0.0001617645	0.368	0.37185812500000004	0.05551189500000003	-9.382785474065505	15	19	8	CDS		0	0
hsa-miR-5588-3p	NM_001807	CEL	AAGTCCCACTAATGCCAGC#TTGGTATCAAGAGGCCACAAGAGTGGGACC#..((((((((...(((...#.)))......)))))))).	2297	2327	0.8461538461538461	-18.6	1	2.609349e-06	0.397	0.0	0.0	-12.417709117045238	11	19	8	3UTR		0	0
hsa-miR-5589-5p	NM_001807	CEL	GGCTGGGTGCTCTTGTGCAGT#GCTGGCAAGGGACCCTGAAGGCCA#((((((((.(((((((.((((#)))))))))))))))....)))).	230	254	1.0	-24.8	1	0.0002099694	0.412	-0.29820464999999996	0.10186080375000006	-4.993964104447428	19	24	15	CDS		0	0
hsa-miR-5589-5p	NM_001807	CEL	GGCTGGGTGCTCTTGTGCAGT#TGCCAAGAGTGCCAAGACCT#((((.((((((((((.(((..#))))))))))))).)).)).	1302	1322	1.0	-23.8	0	0.01897679	0.426	0.6030645000000001	0.275001635	-8.28966070131775	17	20	13	CDS		0	0
hsa-miR-5589-5p	NM_001807	CEL	GGCTGGGTGCTCTTGTGCAGT#GCTGGCAGGCCTGGAGTACCCCATGCTG#(((.((((((((((.((((((#)))).)).)...)))))))))...))).	900	928	1.0	-22.6	0	0.000474771	0.426	0.12911599999999998	0.05160619749999999	-7.70504628141149	19	28	9	CDS		0	0
hsa-miR-5589-3p	NM_001807	CEL	TGCACATGGCAACCTAGCTCCCA#TGGGCCAAAAAGGTGGCTGAGAAGGTGGGTTGCCCTGTGGGT#(.((((.(((((((((.((((((#))))..................)).))))))))).)))).).	787	829	0.9230769230769231	-26.6	0	2.050577e-06	0.397	-0.31203953333333345	-0.06555913999999996	-6.644936863088155	20	42	9	CDS		0	0
hsa-miR-5591-5p	NM_001807	CEL	TGGGAGCTAAGCTATGGGTAT#CCCTTCGCAGCTCCCAC#((((((((..((...(((...#)))...)))))))))).	181	198	1.0	-20.5	1	0.1422856	0.426	-0.8191517874999998	0.25962354625000006	-9.117890663212892	13	17	10	CDS		0	0
hsa-miR-5682	NM_001807	CEL	GTAGCACCTTGCAGGATAAGGT#CCTATAAGGTGCCGCT#((.((((((((.(((.......#))).)))))))).)).	887	903	1.0	-18.0	0	5.83491e-05	0.353	-0.010881950000000001	0.039889697499999995	-9.074966310408083	13	16	8	CDS		0	0
hsa-miR-5684	NM_001807	CEL	AACTCTAGCCTGAGCAACAG#TTGCTTGGGTGAAGAGG#..((((.((((((((((...#))))))))))..)))).	593	610	0.8461538461538461	-18.9	0	0.007457937	0.397	-0.016366839999999983	0.37170749250000007	-6.5006872542436085	14	17	10	CDS		0	0
hsa-miR-5691	NM_001807	CEL	TTGCTCTGAGCTCCGAGAAAGC#GGGGCTCAGAGG#...(((((((((((........#))))))))))).	1146	1158	0.8461538461538461	-22.5	0	1.392219e-06	0.441	0.022492509090909083	-0.16007280249999994	-7.483038834232987	11	12	11	CDS		0	0
hsa-miR-5691	NM_001807	CEL	TTGCTCTGAGCTCCGAGAAAGC#CTCCAAGGAAGCTCAGATGCC#..(((((((((((((((.....#)))...))).))))))).)).	2244	2265	0.8461538461538461	-19.3	1	0.001640735	0.471	0.0	0.0	-4.95700071937229	15	21	7	CDS		0	0
hsa-miR-5694	NM_001807	CEL	CAGATCATGGGACTGTCTCAG#GGGCAGGAAGCAAGTCTCCCGGGACCTGCCCGTTATGATCTGG#(((((((((((...(((((..#.)))))...)))...)))))))).	348	391	1.0	-21.9	1	0.0007548959	0.412	1.7143146571428574	1.9535349199999998	-9.430348285984671	16	24	8	CDS		0	0
hsa-miR-5699-5p	NM_001807	CEL	TGCCCCAACAAGGAAGGACAAG#GTTATGATCTGGATCTATGGAGGCGCCTTCCTCATGGGGTC#.((((((...(((((((.....#.)))))))..)))))).	379	420	0.9230769230769231	-21.8	1	8.520224e-06	0.441	2.3164857142857143	2.3983974150000003	-8.40585589311169	13	17	7	CDS		0	0
hsa-miR-5705	NM_001807	CEL	TGTTTCGGGGCTCATGGCCTGTG#CACGGGCTACCGGCCCCAAGACAG#(((((.((((((..(((((((((#)))))))))..)))))).))))).	1431	1455	0.8461538461538461	-31.7	0	0.0005469132	0.353	0.0	0.0	-7.984503737581361	20	24	9	CDS		0	0
hsa-miR-5787	NM_001807	CEL	GGGCTGGGGCGCGGGGAGGT#ACCCCCACGGGCTACCGGCCCC#((((((((((.(((((.(((#)))))).)).))).))))))).	1426	1448	0.9230769230769231	-31.9	1	1.824644e-06	0.353	0.0	0.0	-6.7623489216120145	18	22	7	CDS		0	0
hsa-miR-1199-5p	NM_001807	CEL	CCTGAGCCCGGGCCGCGCAG#GTGTCGGCCCCCTTGGGTTCCTCAGCACTGGGG#((((((((((((((((((..#))).))))))....)))))).........))).	512	545	1.0	-26.7	1	1.277453e-06	0.397	3.4910867749999994	1.6697089825000002	-3.937574446201665	18	33	6	CDS		0	0
hsa-miR-1199-5p	NM_001807	CEL	CCTGAGCCCGGGCCGCGCAG#CGCGGCCTTCGGGGGGGACCCCAACAACATCACGCTCTTCGGGG#(((((((((((((((((...#)))))))..))))........................)))))).	615	659	0.8461538461538461	-25.5	1	0.002548549	0.353	-0.17382337209302323	-0.23564972750000002	-3.937574446201665	17	44	7	CDS		0	0
hsa-miR-6069	NM_001807	CEL	GGGCTAGGGCCTGCTGCCCCC#GGCGAGCCATCAGCCAGAGCGGCGTGGCCCTGAGTCCC#(((((((((((((((((....#.)))))).)))))).))))).	722	760	0.8461538461538461	-30.0	1	3.499676e-06	0.368	-0.5111992105263156	-0.07024602999999997	-3.937574446201665	17	21	6	CDS		0	0
hsa-miR-6071	NM_001807	CEL	TTCTGCTGCCGGCCAAGGC#GCCCTGGAAAATCCTCAGCCACATCCTGGCTGGCAAGGGAC#.(((..((((((((.(((.#.)))))))))))..))).	202	243	0.9743589743589743	-22.5	0	1.140386e-05	0.471	0.326819525	-0.08894773999999994	-10.54877033361327	14	18	11	CDS		0	0
hsa-miR-6073	NM_001807	CEL	GGTAGTGAGTTATCAGCTAC#GGTGACTCTGAGGCTGCCC#((((((((((((((......#))))))))....)))))).	2206	2225	0.8461538461538461	-17.6	1	0.008143317	0.309	0.0	0.0	-4.906073086755913	14	19	8	CDS		0	0
hsa-miR-6075	NM_001807	CEL	ACGGCCCAGGCGGCATTGGTG#GCGAGTGCCGCGAAGCTGGGCGCCGTG#(((((((((((((((((.((.#)).))))))))....))))))..))).	73	100	0.9230769230769231	-29.2	1	0.0001438927	0.338	-0.39606316521739116	-0.2636472049999999	-3.937574446201665	19	27	8	CDS		0	0
hsa-miR-6076	NM_001807	CEL	AGCATGACAGAGGAGAGGTGG#GCTTCGTCCCTGTCATT#...(((((((.((((((((..#))))).)))))))))).	938	955	0.9230769230769231	-19.3	0	0.002450449	0.441	-0.22872302222222224	0.20235902750000004	-9.33931466908909	15	17	10	CDS		0	0
hsa-miR-6077	NM_001807	CEL	GGGAAGAGCTGTACGGCCTTC#GGCCATGGGGCCAACTTCCTC#((((((.(((.((.((((...#)))).)).)))...)))))).	421	442	0.8076923076923077	-21.2	0	0.0001739191	0.412	4.948189899999999	2.5895045325000003	-9.162875374003741	15	21	6	CDS		0	0
hsa-miR-6081	NM_001807	CEL	AGGAGCAGTGCCGGCCAAGGCGCC#GCGCTACTGGACCCTCACCTATCTGGCGCTGCCCA#.((.(((((((((((((.(((((.#)))))..)))............)))))))))))).	1638	1673	0.8461538461538461	-30.6	0	7.595077e-06	0.338	0.0	0.0	-6.825347112316308	20	35	12	CDS		0	0
hsa-miR-6084	NM_001807	CEL	TTCCGCCAGTCGGTGGCCGG#CTGGCCTATAAGGTGCCGCTGGCAGGC#..(((((((.((((((((((#))))))........))))))))).)).	883	910	0.8461538461538461	-25.3	1	1.36085e-06	0.353	0.19133673333333337	0.10159685750000003	-6.199507187700468	17	27	9	CDS		0	0
hsa-miR-6084	NM_001807	CEL	TTCCGCCAGTCGGTGGCCGG#CCGGCCATGGGGCCAACTTCCTCAACAACTACCTGTATGACGGCGAGGAG#(((((((.((((((((((((#)))))))).............................)))))))).))).	419	469	0.8153846153846154	-24.4	1	5.365636e-06	0.441	3.288006521951219	2.30849233	-6.251209375382295	19	50	8	CDS		0	0
hsa-miR-6085	NM_001807	CEL	AAGGGGCTGGGGGAGCACA#TGTGCCCCCCACGGGTGACTCTGAGGCTGCCCCTG#.((((((((((((.(((((#))))))))))).................)))))).	2193	2228	0.9230769230769231	-30.0	1	0.0008096704	0.324	0.0	0.0	-4.650164754877524	17	35	11	CDS		0	0
hsa-miR-6086	NM_001807	CEL	GGAGGTTGGGAAGGGCAGAG#GCCCTTCGCCACCCCCA#((.((.((((((((((....#))))))).))).)))).	1416	1433	0.9230769230769231	-24.5	0	0.009581679	0.382	0.0	0.0	-7.39607268170116	14	17	7	CDS		0	0
hsa-miR-6086	NM_001807	CEL	GGAGGTTGGGAAGGGCAGAG#CTTGAGCTCTTCCTGAATAAAGCCTCA#.(((((((((((((((.(((#)))..)))))))))......)))))).	2346	2373	0.8461538461538461	-22.1	1	0.06091495	0.468	0.0	0.0	-3.793324837357118	18	27	9	3UTR		0	0
hsa-miR-6089	NM_001807	CEL	GGAGGCCGGGGTGGGGCGGGGCGG#CCGCCCACGGGTGACTCCGGCGCCCCCCCCGTGCCGCCC#((.((((((((.((((((((((((#))))))..............))))))))))).))).)).	2065	2104	0.8461538461538461	-44.2	0	0.0002802847	0.162	0.0	0.0	-8.84191723010447	22	39	11	CDS		0	0
hsa-miR-6090	NM_001807	CEL	GGGGAGCGAGGGGCGGGGC#GCCCCCCACGGGTGACTCTGAGGCTGCCCCTGTGCCCCCCA#((((.((((((((((((((#)))))....................)))))).))).)))).	2196	2237	0.8461538461538461	-32.5	0	0.000430791	0.353	0.0	0.0	-8.056611621014136	18	41	6	CDS		0	0
hsa-miR-6124	NM_001807	CEL	GGGAAAAGGAAGGGGGAGGA#CCGATGTCCTCTTCCTGGTGCCCA#(((...((((((((((....#.))))))))))....))).	1247	1271	0.9230769230769231	-22.1	0	0.0005621562	0.397	0.30936951999999995	0.4780879	-12.989592657166373	13	19	10	CDS		0	0
hsa-miR-6126	NM_001807	CEL	GTGAAGGCCCGGCGGAGA#TTGTGTTGGGCCTCACC#(((.((((((((((.((.#)).))))))))))))).	41	58	0.8461538461538461	-22.4	0	9.46846e-05	0.338	-0.7531122800000001	-0.7481995760294118	-7.70504628141149	15	17	13	CDS		0	0
hsa-miR-6127	NM_001807	CEL	TGAGGGAGTGGGTGGGAGG#CCTCCCATCTTGAGCTCTTCCTGAATAAAGCCTCAT#(((((((((((((((((((#))))))))))...)))).............))))).	2338	2374	0.8461538461538461	-25.0	1	0.06015815	0.478	0.0	0.0	-3.937574446201665	19	36	10	3UTR		0	0
hsa-miR-6127	NM_001807	CEL	TGAGGGAGTGGGTGGGAGG#CTCCCACCAAGGCCCTGGA#(.((((....((((((((.#))))))))....)))).).	191	210	0.8461538461538461	-24.9	0	0.001577039	0.382	-0.1490509125	0.21238172875000005	-11.257467918842728	13	19	8	CDS		0	0
hsa-miR-6129	NM_001807	CEL	TGAGGGAGTTGGGTGTATA#GCGCCTTCCTCATGGGGTCCGGCCATGGGGCCAACTTCCTCAA#((((((((((((.(.(((.#.))).).)))))))))))).	401	444	1.0	-24.0	1	0.0004506318	0.412	2.779881466666667	2.4151734324999996	-5.962154619118543	16	20	12	CDS		0	0
hsa-miR-6130	NM_001807	CEL	TGAGGGAGTGGATTGTATG#CCAACTTCCTCAA#(((((((((((........#))).)))))))).	431	444	0.8653846153846154	-15.9	1	0.0004506318	0.412	3.8727099499999995	2.5478731325000004	-10.39884692653892	11	13	8	CDS		0	0
hsa-miR-6131	NM_001807	CEL	GGCTGGTCAGATGGGAGTG#GCCTCATCCGGCGAGCCA#((((.(((.((((((.((.#)))))))).))).)))).	713	731	0.8076923076923077	-22.7	0	0.001383826	0.309	-0.4925625	-0.07102707749999998	-9.346050359563515	15	18	8	CDS		0	0
hsa-miR-6131	NM_001807	CEL	GGCTGGTCAGATGGGAGTG#CTCCCATCTTGAGCTCTTCCTGAATAAAGCCT#(((((.(((((((((((..#))))))))).)).).............)))).	2339	2371	0.8846153846153846	-21.7	0	0.08086753	0.449	0.0	0.0	-5.838533207394711	16	32	9	3UTR		0	0
hsa-miR-6131	NM_001807	CEL	GGCTGGTCAGATGGGAGTG#CCTATCTGGCGCTGCCC#(((.(((((((((((....#)))))))))).).))).	1655	1672	0.8461538461538461	-21.7	0	7.585628e-06	0.353	0.0	0.0	-7.202645801464468	14	17	10	CDS		0	0
hsa-miR-6132	NM_001807	CEL	AGCAGGGCTGGGGATTGCA#GCCAGGATGGCCCAGTGTCTGAAGGTTACTGATCCCCGAGCCCTGA#..((((((((((((((...#.))))))).))))))).	835	881	0.8846153846153846	-26.8	1	0.00192188	0.368	0.21563836	-0.09992761750000002	-4.95700071937229	14	17	7	CDS		0	0
hsa-miR-6133	NM_001807	CEL	TGAGGGAGGAGGTTGGGTA#GCTCGGCCTCCTGGGTGACTCTGTGGACATCTTCAA#((((((((((((((((((.#)))))))))))).................)))))).	138	174	0.9230769230769231	-22.3	1	0.0008475171	0.382	0.9883182285714288	-0.05193406124999998	-3.937574446201665	18	36	12	CDS		0	0
hsa-miR-6133	NM_001807	CEL	TGAGGGAGGAGGTTGGGTA#TACCTGTTTTCCCATCCCTCT#.(((((((((((.((((((#)))))).)))))..)))))).	1327	1348	0.8461538461538461	-21.0	1	0.04588872	0.412	0.08104769230769235	0.419681978467742	-5.08245545002336	17	21	6	CDS		0	0
hsa-miR-6499-5p	NM_001807	CEL	TCGGGCGCAAGAGCACTGCAGT#ACTGTGGTGGACTTTGAGACCGATGTCCTCTTCCTGGTGCCCA#..((((((((((((((((((((#)))))))))..................)))))....)))))).	1228	1271	0.9230769230769231	-23.7	1	0.0005621562	0.397	0.4730292	0.253911625	-4.95700071937229	20	43	9	CDS		0	0
hsa-miR-6499-5p	NM_001807	CEL	TCGGGCGCAAGAGCACTGCAGT#CTGCAGTCATTAGGTTTTAGCGTCCC#..((((((.((((((((((((.#)))))))......))))).)))))).	2264	2290	0.8461538461538461	-23.6	1	0.02399677	0.5	0.0	0.0	-6.013390377618052	18	26	7	CDS		0	0
hsa-miR-6500-5p	NM_001807	CEL	AGGAGCTATCCACTCCAGGTGTCC#GGAACCCTACACTACGGAAAACAGCGGCTACCTGGAGATCACCAAGAAGATGGGCAGCAGCTCCA#.((((((.(((((((((((((.((#.)).))))))))).............))))....)))))).	1545	1610	0.8461538461538461	-27.6	1	5.950268e-06	0.441	0.0	0.0	-6.106959766537749	21	41	9	CDS		0	0
hsa-miR-6501-5p	NM_001807	CEL	AGTTGCCAGGGCTGCCTTTGGT#GCCGCTGGCAGGCCTGGA#.....(((((.(((((..((((#))))..))))).))))).	897	915	0.8461538461538461	-26.4	0	2.039583e-05	0.368	0.19064243999999997	0.07425809250000001	-16.49037411886075	14	18	5	CDS		0	0
hsa-miR-6501-5p	NM_001807	CEL	AGTTGCCAGGGCTGCCTTTGGT#TCAAGGGCATCCCCTTCGCAGCTC#((((((.((((.(((((((((.#)))))))))..))))..)))))).	170	194	0.8461538461538461	-25.0	0	0.04000941	0.426	0.3440840222222223	0.20251002375000002	-8.82806429066934	19	24	9	CDS		0	0
hsa-miR-6503-5p	NM_001807	CEL	AGGTCTGCATTCAAATCCCCAGA#GGGGATGAAGACTGCCTGTACCTCAACATTTGGGTGCCCCAGGGCAGGAAGCAAGTCTCCCGGGACCTG#((((((((((((((((((((...#)))))).......................)))))))).........................)))))).	307	376	0.8461538461538461	-22.0	1	4.95252e-05	0.368	1.6360750794117656	1.2156828499999999	-3.937574446201665	20	69	8	CDS		0	0
hsa-miR-6503-5p	NM_001807	CEL	AGGTCTGCATTCAAATCCCCAGA#TGGGGGCCGACCATGCAGATG#..((((((((.....((((((..#))))))......)))))))).	1373	1394	0.8461538461538461	-20.0	1	0.0007626495	0.426	0.0	0.0	-14.00999859481628	14	21	8	CDS		0	0
hsa-miR-6506-5p	NM_001807	CEL	ACTGGGATGTCACTGAATATGGT#CATCTTCAAGGGCATCCCC#...((((((((..((((.(((..#))).))))..)))))))).	165	184	0.8461538461538461	-20.0	0	0.0002296995	0.412	-0.05193347499999995	0.2432986075	-11.150474115941337	15	19	8	CDS		0	0
hsa-miR-6506-5p	NM_001807	CEL	ACTGGGATGTCACTGAATATGGT#ACCATGCAGATGACATTCAGTA#(((.(((((((((((..((((((#))))))))).))))))))))).	1382	1404	0.8461538461538461	-19.9	0	0.01978964	0.412	0.0	0.0	-7.202645801464468	20	22	11	CDS		0	0
hsa-miR-6508-3p	NM_001807	CEL	TGGGCCATGCATTTCTAGAACT#GGGCCTCATCCGGCGAGCCATCAGCCAGAGCGGCGTGGCCCT#.(((((((((..((((......#.))))..))))))))).	711	753	0.9230769230769231	-22.2	1	5.092833e-07	0.353	-0.5272788444444445	-0.05696728999999999	-9.964902622363823	13	17	9	CDS		0	0
hsa-miR-6509-5p	NM_001807	CEL	ATTAGGTAGTGGCAGTGGAAC#CATGGCCATTGCTTGGG#.((((((((((((.(((....#))).)))))))))))).	585	602	0.9230769230769231	-18.1	1	6.988157e-05	0.412	0.22128029999999996	0.6273028124999999	-4.650164754877524	15	17	12	CDS		0	0
hsa-miR-6510-5p	NM_001807	CEL	CAGCAGGGGAGAGAGAGGAGTC#GACTCTGAGGCTGCCCCTGTG#..(((((((((.....((((((#))))))....)).))))))).	2209	2230	0.8461538461538461	-22.5	1	0.0004357865	0.338	0.0	0.0	-11.418273199709544	15	21	7	CDS		0	0
hsa-miR-6511a-5p	NM_001807	CEL	CAGGCAGAAGTGGGGCTGACAGG#CCTTCAACTACCGTGTCGGCCCCCTTGGGTTCCTCAGCACTGGGGACGCCAATCTGCCA#..((((((((.((((((((((((#.)).))))))))))))...........................)))))).	500	559	0.8461538461538461	-30.9	1	0.001337254	0.412	2.0660085538461543	2.762535435000001	-7.7817751947826395	20	50	12	CDS		0	0
hsa-miR-6511a-5p	NM_001807	CEL	CAGGCAGAAGTGGGGCTGACAGG#CCTGTGCCCCCCACAGATGACTCCAAGGAAGCTCAGATGCCTGC#((((((...((((((...(((((#)))))...)))))).......................)))))).	2224	2268	0.9230769230769231	-25.3	0	0.001510391	0.441	0.0	0.0	-9.084334648802992	17	44	6	CDS		0	0
hsa-miR-6512-3p	NM_001807	CEL	TTCCAGCCCTTCTAATGGTAGG#CCTGCCATCAACAAGGGCA#.....((((((...((((((((#))))))))....)))))).	1069	1088	0.9230769230769231	-21.7	0	0.0004206681	0.471	0.38748087499999995	-0.5139119499999999	-19.158373483233404	14	19	8	CDS		0	0
hsa-miR-6513-3p	NM_001807	CEL	TCAAGTGTCATCTGTCCCTAG#TGGGGGCCGACCATGCAGATGACATTC#...(((((((((((((((((.#))))).........)))))))))))).	1373	1400	0.8461538461538461	-21.8	0	0.02139467	0.412	0.0	0.0	-6.514540193678739	17	27	12	CDS		0	0
hsa-miR-6514-3p	NM_001807	CEL	CTGCCTGTTCTTCCACTCCAG#CTGGAGATCACCAAGAAGATGGGCAGC#(((((((.(((((..((((((#))))))........)))))))))))).	1576	1603	0.9230769230769231	-20.9	1	0.0003497849	0.441	0.0	0.0	-7.843498853153337	18	27	12	CDS		0	0
hsa-miR-6515-5p	NM_001807	CEL	TTGGAGGGTGTGGAAGACATC#TGTTTTCCCATCCCTCTC#..((((((((.((((((((..#)))))))))).)))))).	1331	1349	0.8461538461538461	-22.0	1	0.03655316	0.397	-0.5029761249999999	0.41355715897435896	-7.7817751947826395	16	18	10	CDS		0	0
hsa-miR-6715b-5p	NM_001807	CEL	ACAGGCACGACTGGTTTGGCA#GCCAGAGCGGCGTGGCCCTGA#.((((((((.(((.((((((.#)))))).)))))))..)))).	734	755	0.8461538461538461	-25.3	1	5.866181e-07	0.368	-0.19678440000000003	-0.3725327024999999	-5.892671223205703	17	21	7	CDS		0	0
hsa-miR-6715b-5p	NM_001807	CEL	ACAGGCACGACTGGTTTGGCA#GCCGGGCCCCCCCCCGTGCCG#...((((((...((((((((.#))))))))......)))))).	2047	2068	0.9230769230769231	-23.1	0	0.007140534	0.147	0.0	0.0	-13.928624447013624	14	21	8	CDS		0	0
hsa-miR-6715b-3p	NM_001807	CEL	CTCAAACCGGCTGTGCCTGTGG#CCACGGGCTACCGGCCC#........(((((.((((((((#))))))))...))))).	1430	1447	0.8461538461538461	-22.7	0	1.716024e-06	0.368	0.0	0.0	-20.280719786215805	13	17	8	CDS		0	0
hsa-miR-6716-3p	NM_001807	CEL	TCCGAACTCTCCATTCCTCTGC#AGAGGAATATCGCGGCCTTCGGGGGGGACCCCAACAACATCACGCTCTTCGGGG#((((((((((((((((((((..#))))))))............)))))).....................)))))).	605	659	0.8461538461538461	-19.9	1	0.002548549	0.353	-0.09634996603773582	0.023246052500000072	-3.937574446201665	20	54	8	CDS		0	0
hsa-miR-6717-5p	NM_001807	CEL	AGGCGATGTGGGGATGTAGAGA#TCTCTAAGGCCATGATCGCCTA#(((((((((((.....((((((#))))))...)))).))))))).	1460	1482	0.9230769230769231	-22.2	1	8.247238e-05	0.441	0.0	0.0	-10.39884692653892	17	22	7	CDS		0	0
hsa-miR-6511b-5p	NM_001807	CEL	CTGCAGGCAGAAGTGGGGCTGACA#TGTCGGCCCCCTTGGGTTCCTCAGCACTGGGGACGCCAATCTGCCAGGTAA#.(((.((((((((.((((((((((#))))))))))))...........................))))))..))).	513	564	0.8461538461538461	-29.7	0	0.005149423	0.412	3.2933380999999997	2.4958336450000003	-8.769201929689997	21	51	12	CDS		0	0
hsa-miR-6511b-5p	NM_001807	CEL	CTGCAGGCAGAAGTGGGGCTGACA#TGAAGGCCAAGAACTTCAAGAAGAGATGCCTGCAGG#((((((((((((((..((((..((#))..))))....))))).........))))))))).	245	281	1.0	-27.6	1	0.001459985	0.412	-1.0905099826086957	0.7554868812499996	-4.906073086755913	20	36	9	CDS		0	0
hsa-miR-6511b-5p	NM_001807	CEL	CTGCAGGCAGAAGTGGGGCTGACA#TGTGCCCCCCACAGATGACTCCAAGGAAGCTCAGATGCCTGCAGT#(((((((((...((((((...(((#)))...)))))).......................))))))))).	2226	2271	0.8461538461538461	-27.2	1	5.684846e-05	0.471	0.0	0.0	-11.35165869953655	18	45	9	CDS		0	0
hsa-miR-6718-5p	NM_001807	CEL	TAGTGGTCAGAGGGCTTATGA#TCGGGAAGCCCTTCGCCACC#..(((((..((((((((.(((#)))..)))))))).))))).	1409	1429	0.8461538461538461	-20.4	0	0.003468443	0.382	0.0	0.0	-8.327025306798683	16	20	8	CDS		0	0
hsa-miR-6720-5p	NM_001807	CEL	TTCCAGCCCTGGTAGGCGCCGCG#TGGGTGCCCCAGGGCAGGAAG#((((.(((((((..((((((.((#))))))))))))))).)))).	337	358	0.9230769230769231	-30.9	0	7.953583e-07	0.412	2.1737997428571427	1.6669901024999998	-10.202582151200787	19	21	15	CDS		0	0
hsa-miR-6720-3p	NM_001807	CEL	CGCGCCTGCAGGAACTGGTAGA#CTGAGAACCAACTTCCTGCGCTACTGGACCCTCACCTATCTGGCGCT#.(((((((((((((.((((...#.))))..)))))))).....................))))).	1621	1668	0.8461538461538461	-23.6	1	9.575252e-06	0.353	0.0	0.0	-4.528774397607753	17	42	8	CDS		0	0
hsa-miR-6721-5p	NM_001807	CEL	TGGGCAGGGGCTTATTGTAGGAG#CTCAGAGGCGCCAAGACGACCTTTGATGTCTACACCGAGTCCTGGGCCCAG#(((((.(((((((..((((((..#.))))))..)))))))..))))).	1150	1201	0.8461538461538461	-26.1	0	0.0003821686	0.471	-0.18607268571428573	-0.008538785000000021	-7.430822685165753	18	24	7	CDS		0	0
hsa-miR-6722-5p	NM_001807	CEL	AGGCGCACCCGACCACATGC#GCAGTGGCGAGTGCCGCGAAGCTGGGCGCCG#.(((((.((((.((((.(((#)))))))))..............))))))).	67	98	0.8461538461538461	-20.7	0	0.000129179	0.324	-0.13933875999999998	-0.19955052249999977	-8.683814681824792	16	31	9	CDS		0	0
hsa-miR-6722-3p	NM_001807	CEL	TGCAGGGGTCGGGTGGGCCAGG#CCTGTGCCCCCCACAGATGACTCCAAGGAAGCTCAGATGCCTGCAG#((((((.((((((.((((((((#)))).))))))).......................))).)))))).	2224	2270	0.9230769230769231	-31.7	0	0.0003549113	0.471	0.0	0.0	-6.33810089859339	20	46	7	CDS		0	0
hsa-miR-6726-5p	NM_001807	CEL	CGGGAGCTGGGGTCTGCAGGT#GCCAGCGTCTCTCTGCAGACCCTCTCCCC#.(((((..((((((((((((.#.))))))))))))))))).	673	702	0.8461538461538461	-31.7	0	0.001384551	0.353	-0.09680346666666668	-0.33582073749999997	-7.650646301409068	17	19	17	CDS		0	0
hsa-miR-6726-5p	NM_001807	CEL	CGGGAGCTGGGGTCTGCAGGT#GCCTGCAGGCCACCATCACCCA#.(((.(.((((((((((((((#))))))))))).))).).))).	272	294	0.9230769230769231	-31.2	0	0.0003915947	0.426	-0.6594725999999997	0.45329347750000015	-9.456048547040908	18	22	11	CDS		0	0
hsa-miR-6727-3p	NM_001807	CEL	TCCTGCCACCTCCTCCGCAG#CTGCCATCAACAAGGGCAACAAGAAAGTCACGGAGGAGGACTTCTACAAGCTGGTCAGTGAG#(((((((((((((((((...#.)))))))))............))).))).)).	1070	1132	0.8974358974358974	-24.1	1	0.005325421	0.456	-0.24193739354838711	-0.4014331325	-3.937574446201665	17	33	9	CDS		0	0
hsa-miR-6728-5p	NM_001807	CEL	TTGGGATGGTAGGACCAGAGGGG#CCCCCACGGGCTACCGGCCCCAAG#(((((.((((((..((...((((#))))...)).))))))..))))).	1427	1451	0.8461538461538461	-24.3	0	3.942943e-06	0.338	0.0	0.0	-7.984503737581361	17	24	6	CDS		0	0
hsa-miR-6728-5p	NM_001807	CEL	TTGGGATGGTAGGACCAGAGGGG#CCCCTTGGGTTCCTCAGCACTGGGGACGCCAATCTGCCAGG#((((.(((((((((((.((((((#)))))).))).))).............))))...).)))).	520	561	1.0	-22.7	0	0.0009756624	0.412	3.0338828857142857	1.33145313	-8.056611621014136	21	41	6	CDS		0	0
hsa-miR-6728-3p	NM_001807	CEL	TCTCTGCTCTGCTCTCCCCAG#TGGGTGGGGGCCGACCATGCAGATGAC#(((((((((.((((((((((.#)))).)))))).))....))))).)).	1369	1396	0.9230769230769231	-23.5	1	0.02624965	0.426	0.0	0.0	-5.180080914529843	19	27	6	CDS		0	0
hsa-miR-6729-3p	NM_001807	CEL	TCATCCCCCTCGCCCTCTCAG#GGGTGGGGGCCGACCATGCAGATGAC#(((((.(((((((((......#)))))))))...........))))).	1370	1396	0.8461538461538461	-20.1	0	0.02624965	0.426	0.0	0.0	-6.071582287698324	14	26	9	CDS		0	0
hsa-miR-6730-5p	NM_001807	CEL	AGAAAGGTGGAGGGGTTGTCAGA#GGCTCCCCTCCCATCTTG#...((((((((((((..(((...#))).))))))).))))).	2332	2350	0.8076923076923077	-22.7	0	1.880866e-05	0.412	0.0	0.0	-6.747589273982352	15	18	7	3UTR		0	0
hsa-miR-6731-5p	NM_001807	CEL	TGGGAGAGCAGGGTATTGTGGA#CCAAGAGTGCCAAGACCTACGCCTACCTGTTTTCCCAT#((((((((((((....(((((.#.)))))....)))))))))))).	1304	1342	1.0	-25.8	1	0.09711406	0.426	0.022965933333333327	0.38123166499999994	-7.052043616942562	17	23	12	CDS		0	0
hsa-miR-6731-5p	NM_001807	CEL	TGGGAGAGCAGGGTATTGTGGA#TCTGCAGACCCTCTCCCCCT#.(((.(((.(((((.(((((((#))))))))))))))).))).	684	704	0.9230769230769231	-23.8	0	0.004976	0.353	-0.42709971428571425	-0.22802860249999993	-9.704201230665987	18	20	15	CDS		0	0
hsa-miR-6732-5p	NM_001807	CEL	TAGGGGGTGGCAGGCTGGCC#GGGAAGCCCTTCGCCACCCCCA#..(((((((((.((((..((#))..))))....))))))))).	1411	1433	0.9038461538461539	-29.2	1	0.009581679	0.382	0.0	0.0	-8.303804028968646	15	22	9	CDS		0	0
hsa-miR-6735-5p	NM_001807	CEL	CAGGGCAGAGGGCACAGGAATCTGA#CCTGTGCCCCCCACGGGTGACTCTGAGGCTGCCCCTGT#((((((((.(((((((((.......#)))))))))...................)))))).)).	2191	2229	0.9230769230769231	-27.7	1	0.0006269439	0.324	0.0	0.0	-4.993964104447428	17	38	9	CDS		0	0
hsa-miR-6735-5p	NM_001807	CEL	CAGGGCAGAGGGCACAGGAATCTGA#CAGAGCGGCGTGGCCCTGAGTCCCTGG#((((((..(((((.((.(..((((.#))))....).)))))))..).))))).	736	763	0.8461538461538461	-27.9	0	8.396034e-06	0.368	0.8137382000000001	-0.32488537749999985	-8.651735827774022	18	27	7	CDS		0	0
hsa-miR-6735-3p	NM_001807	CEL	AGGCCTGTGGCTCCTCCCTCAG#GGGGTCCGGCCATGGGGCCA#.(((((.(((((...((((...#))))...)))))..))))).	414	434	0.9230769230769231	-24.0	0	4.542667e-07	0.397	2.8666122	2.551776505	-8.21843146266572	14	20	5	CDS		0	0
hsa-miR-6736-5p	NM_001807	CEL	CTGGGTGAGGGCATCTGTGGT#AGAGATGCCTGCAGGCCACCATCACCCAGG#((((((((((((((((.(...#).))))))))...........)))))))).	266	296	0.8461538461538461	-26.1	1	0.000413746	0.426	0.5167477851851853	0.6634753325000002	-3.937574446201665	17	30	8	CDS		0	0
hsa-miR-6736-3p	NM_001807	CEL	TCAGCTCCTCTCTACCCACAG#GTGGGACCCCAGGGGCTC#..(((((((.....(((((..#))))).....))))))).	2319	2337	0.8461538461538461	-19.9	1	2.315113e-07	0.441	0.0	0.0	-14.517055502893824	12	18	7	3UTR		0	0
hsa-miR-6737-5p	NM_001807	CEL	TTGGGGTGGTCGGCCCTGGAG#CTCCGGGGCCCCCCCTGTGCCCCCCACGGGTGACTCTGAGGCTGCCCCT#..(((((((((((((((((((#)))))))))).............................))))))))).	2178	2227	0.8461538461538461	-33.9	1	0.001006612	0.309	0.0	0.0	-4.95700071937229	19	49	10	CDS		0	0
hsa-miR-6737-3p	NM_001807	CEL	TCTGTGCTTCACCCCTACCCAG#TGGGTGGGGGCCGACCATGCAGAT#(((((...((.((((((((((.#))))))))))..))....))))).	1369	1393	1.0	-25.9	0	0.000406416	0.426	0.0	0.0	-12.520629146857013	17	24	10	CDS		0	0
hsa-miR-6738-5p	NM_001807	CEL	CGAGGGGTAGAAGAGCACAGGGG#CCCCTGTGCCCCCCACGGGTGACTCTGAGGCTGCCCCTG#..((((((((....(((((((((#))))))))).....................)))))))).	2189	2228	1.0	-30.3	1	0.0008096704	0.324	0.0	0.0	-13.274549034565645	17	39	9	CDS		0	0
hsa-miR-6738-5p	NM_001807	CEL	CGAGGGGTAGAAGAGCACAGGGG#CCCCTCCCATCTTGAGCTCTTCCTGAATAAAGCCTCATACCCCTG#..((((((((((((((.((((((#)))))........).)))))))...............))))))).	2336	2381	0.8461538461538461	-25.4	1	0.09584366	0.513	0.0	0.0	-4.95700071937229	20	45	7	3UTR		0	0
hsa-miR-6739-3p	NM_001807	CEL	ATTGTTCTGTCTTTCTCCCAG#GGGAAGCCCTTCGCCACCCCCACGGGCTACCGGCCCCAAGACAGGACAGTC#(((((((((((((....((..#.))....))))))))))))).	1411	1462	0.9230769230769231	-18.2	1	0.000676831	0.368	0.0	0.0	-5.762913004276319	15	21	13	CDS		0	0
hsa-miR-6740-5p	NM_001807	CEL	AGTTTGGGATGGAGAGAGGAGA#CTCCCCTCCCATCTTGAGCTC#((((((((((((.(((.((((.#)))).))))))))))))))).	2334	2355	0.9230769230769231	-25.8	1	5.696172e-05	0.415	0.0	0.0	-5.226705058867908	19	21	15	3UTR		0	0
hsa-miR-6740-5p	NM_001807	CEL	AGTTTGGGATGGAGAGAGGAGA#CTGTTTTCCCATCCCT#.....(((((((.(((((.((.#)).)))))))))))).	1330	1346	0.8461538461538461	-20.9	0	0.07924453	0.426	0.11744200000000003	0.4462761802272728	-14.954730256116644	14	16	12	CDS		0	0
hsa-miR-6741-5p	NM_001807	CEL	GTGGGTGCTGGTGGGAGCCGTG#CGCAGCTCCCACCAAGGCCCT#..((((..((((((((((.(((#))).))))))))))..)))).	186	207	0.9230769230769231	-32.5	0	0.006587509	0.382	-0.48895682999999995	0.23741297625000007	-8.81432218342424	17	21	10	CDS		0	0
hsa-miR-6742-3p	NM_001807	CEL	ACCTGGGTTGTCCCCTCTAG#AGAGGCCACAAGAGTGGGACCCCAGGG#.((((((..(((((((((..#.)))).))))))))))).	2306	2333	0.8333333333333333	-26.6	1	3.422876e-07	0.397	0.0	0.0	-7.163349424783512	15	18	11	3UTR		0	0
hsa-miR-6742-3p	NM_001807	CEL	ACCTGGGTTGTCCCCTCTAG#GGGGGGGACCCCAA#...((((..(((((((((..#))))))))))))).	625	639	0.8461538461538461	-22.7	0	1.268502e-06	0.382	-0.5272767555555555	-0.04312125750000002	-9.884564781105134	13	14	13	CDS		0	0
hsa-miR-6743-5p	NM_001807	CEL	AAGGGGCAGGGACGGGTGGCCC#GGCCACCCCTGTGCCCCC#..((((((.((..((((((((.#)))))))))).)))))).	1689	1707	0.9423076923076923	-34.0	1	9.377278e-05	0.265	0.0	0.0	-10.64932429988065	16	18	10	CDS		0	0
hsa-miR-6744-5p	NM_001807	CEL	TGGATGACAGTGGAGGCCT#GGGCCTCATCCGGCGAGCCATCAGCCAGAGCGGCGTGGCCCTGAGTCCCTGGGTCATCCAG#((((((((((.(((((((.#.)))).....)))))..)))))))).	711	772	0.8461538461538461	-22.5	1	4.661151e-05	0.412	-0.7529299999999998	-0.10305233249999998	-6.7623489216120145	17	26	8	CDS		0	0
hsa-miR-6744-5p	NM_001807	CEL	TGGATGACAGTGGAGGCCT#GGGCTTCGTCCCTGTCATTGAT#(.((((((((.((((((((#)))))...))))))))))).).	936	958	0.9230769230769231	-21.4	1	0.001119441	0.441	-0.13088792727272727	0.23282201000000002	-7.926024803627186	17	22	11	CDS		0	0
hsa-miR-6745	NM_001807	CEL	TGGGTGGAAGAAGGTCTGGTT#CAGACCCTCTCCCCCT#.(((.((.(((.((((((...#)))))).)))))))).	688	704	1.0	-21.8	0	0.004976	0.353	-0.12804876666666667	-0.21865528499999992	-13.572800250946576	14	16	8	CDS		0	0
hsa-miR-6745	NM_001807	CEL	TGGGTGGAAGAAGGTCTGGTT#GCCAAGACCTACGCCTACCTG#.((((((..(.(((((((((.#)))).))))).)..)))))).	1312	1333	0.9230769230769231	-20.8	1	0.1927888	0.441	-0.040563680000000005	0.33436552500000005	-9.988123900193862	16	21	6	CDS		0	0
hsa-miR-6746-5p	NM_001807	CEL	CCGGGAGAAGGAGGTGGCCTGG#CAGGAAGCAAGTCTCCCGGG#((((((((.....((..((((.#))))..))...)))))))).	351	371	1.0	-25.7	1	0.06573425	0.426	0.8630996249999999	1.8965351224999998	-13.93022805075217	14	20	8	CDS		0	0
hsa-miR-6746-5p	NM_001807	CEL	CCGGGAGAAGGAGGTGGCCTGG#CAGGCCACCATCACCCAGGA#(((((....((.(((((((((.#))))))))).)).))).)).	277	297	0.8461538461538461	-25.7	0	0.006607272	0.426	-0.25619744444444437	0.5098192025	-14.09904763928878	16	20	9	CDS		0	0
hsa-miR-6746-3p	NM_001807	CEL	CAGCCGCCGCCTGTCTCCACAG#CTGGACCAACTTTGCCAAAACAGGGGACCCCAACATGGGCGACTCGGCTGT#((((((.(((((((((((....#.))))))........)))))...)))))).	1482	1533	0.8461538461538461	-26.5	0	9.7446e-07	0.382	0.0	0.0	-5.4812609810729835	17	30	6	CDS		0	0
hsa-miR-6747-5p	NM_001807	CEL	AGGGGTGTGGAAAGAGGCAGAACA#GCCTACCTGTTTTCCCATCCCTC#(((((((.((((((((((......#)))).....))))))))))))).	1324	1347	1.0	-22.3	1	0.07487479	0.412	0.044837119999999966	0.45886106897435897	-6.251209375382295	17	23	13	CDS		0	0
hsa-miR-6747-5p	NM_001807	CEL	AGGGGTGTGGAAAGAGGCAGAACA#GCCCTTCGCCACCCCCA#.((((.((((.(((.(((......#))))))..)))))))).	1416	1433	1.0	-22.3	0	0.009581679	0.382	0.0	0.0	-9.254507634211148	14	17	8	CDS		0	0
hsa-miR-6747-3p	NM_001807	CEL	TCCTGCCTTCCTCTGCACCAG#GGTGCCCCAGGGCAGGAA#(((((((((.....(((((..#)))))...))))))))).	339	357	0.9230769230769231	-24.0	1	9.600223e-07	0.397	1.870494466666667	1.5885729275	-13.4976292297232	14	18	9	CDS		0	0
hsa-miR-6747-3p	NM_001807	CEL	TCCTGCCTTCCTCTGCACCAG#GGTGGCTGAGAAGGTGGGT#.((((((((.(((.(((((..#)))).).))))))))))).	798	817	0.8717948717948717	-22.1	1	8.145148e-07	0.382	-0.27645600000000004	0.03129747999999996	-5.892671223205703	16	19	11	CDS		0	0
hsa-miR-6748-5p	NM_001807	CEL	TGTGGGTGGGAAGGACTGGATT#ATTCAGTACGTTTTCGGGAAGCCCTTCGCCACCCCCAC#((.((((((((((((((((((.#)))))))...............))))).)))))).)).	1396	1434	0.8461538461538461	-23.8	0	0.01547283	0.382	0.0	0.0	-5.495113920508112	20	38	7	CDS		0	0
hsa-miR-6749-5p	NM_001807	CEL	TCGGGCCTGGGGTTGGGGGAGC#TCCCCGAGCCCTGACGCTGGCCTATAAGGTGCCGCTGGCAGGCCTGGA#((((((((((((((.(((((..#))))).)))))...........................))))))))).	867	915	0.8461538461538461	-33.1	1	2.039583e-05	0.368	0.11199863414634152	0.1304975225	-4.6730240064523	19	48	9	CDS		0	0
hsa-miR-6749-3p	NM_001807	CEL	CTCCTCCCCTGCCTGGCCCAG#TTGGGCCTCACCTGCTGCTGGGCAGTGGCGAGT#...((((((((((((((((((#)))))))............)))))).)).))).	46	79	0.9230769230769231	-26.6	0	1.104906e-08	0.338	-0.7414583156249996	-0.5051426168055555	-6.514540193678739	18	33	7	CDS		0	0
hsa-miR-6750-5p	NM_001807	CEL	CAGGGAACAGCTGGGTGAGCTGCT#GGCGACTCGGCTGTGCCCA#..(((.((((((((((..(((...#))).)))))))))).))).	1519	1538	1.0	-25.7	0	9.270074e-06	0.412	0.0	0.0	-6.857959480565336	16	19	10	CDS		0	0
hsa-miR-6750-3p	NM_001807	CEL	GAACTCACCCTCTGCTCCCAG#CTGGGCGCCGTGTACACAGAAGGTGGGTTCG#(((((((((.(((((.(((((#))))).)).........))).))))))))).	88	119	0.9230769230769231	-26.5	1	0.002729337	0.382	-0.03574717777777778	0.13355771625000007	-5.413129994833456	19	31	9	CDS		0	0
hsa-miR-6752-5p	NM_001807	CEL	GGGGGGTGTGGAGCCAGGGGGC#CCCCCTGTGCCCCCCACGGGTGACTCTGAGGCTGCCCCTGTGCCCCCCA#(((((((((((.(((((((((.#))))))).))...))))........................))))))).	2188	2237	0.8461538461538461	-36.3	1	0.000430791	0.353	0.0	0.0	-7.284377755798021	20	49	7	CDS		0	0
hsa-miR-6752-3p	NM_001807	CEL	TCCCTGCCCCCATACTCCCAG#TTGGGTGCCCCAGGGCAGGA#..(((((((.......(((((#))))).......))))))).	336	356	1.0	-21.4	1	6.894784e-07	0.397	1.7563471714285714	1.6527227525000001	-15.485554143448072	12	20	7	CDS		0	0
hsa-miR-6752-3p	NM_001807	CEL	TCCCTGCCCCCATACTCCCAG#TGGGTGGGGGCCGA#...(.(((((((....((((.#))))))))))).).	1369	1383	0.9230769230769231	-20.5	0	1.034636e-06	0.426	0.0	0.0	-13.748046539232108	12	14	11	CDS		0	0
hsa-miR-6753-5p	NM_001807	CEL	CACCAGGGCAGAGCAGGGCTGA#TCCCCGAGCCCTGACGCTGGCCTATAAGGTGC#(((((((.(((.((((((((..#.))))))).).))).)))....)))).	867	899	0.9230769230769231	-28.4	1	6.110418e-06	0.368	0.00040095555555555017	0.17814486499999993	-9.59801268497865	18	27	7	CDS		0	0
hsa-miR-6753-5p	NM_001807	CEL	CACCAGGGCAGAGCAGGGCTGA#GGCCCTGAGTCCCTGGG#..((((((.....(((((((..#)))))))...)))))).	747	764	0.8205128205128206	-25.4	1	4.920905e-06	0.368	-0.1414378571428571	-0.3428507499999999	-14.71660524361918	13	17	7	CDS		0	0
hsa-miR-6753-3p	NM_001807	CEL	TGGTCTGTCTCTGCCCTGGCAC#GGGTGGGGGCCGACCAT#(((((.((((((((((......#)))))))))).))))).	1370	1387	0.9230769230769231	-25.2	0	8.3849e-06	0.426	0.0	0.0	-5.838533207394711	15	17	10	CDS		0	0
hsa-miR-6753-3p	NM_001807	CEL	TGGTCTGTCTCTGCCCTGGCAC#GTGCCCCAGGGCAGGAAGCAAGTCTCCCGGGACCT#.(((((...(((((((((((((#)))))..))))))))..............))))).	340	375	1.0	-26.1	0	0.0002534519	0.382	1.8300846133333333	1.8619220149999998	-8.707035959654831	18	35	8	CDS		0	0
hsa-miR-6754-5p	NM_001807	CEL	CCAGGGAGGCTGGTTTGGAGGA#CCTCTCCCCCTACAACAAGGGCCTCATCCGGCGAGCCATCAGCCAGAGCGGCGTGGCCCTGAGTCCCTGGG#(((((((((((((((((..(((#.)))..)))))))...)))...................))))))).	693	764	0.9230769230769231	-27.6	1	4.920905e-06	0.368	-0.43968757948717935	-0.030409705000000016	-3.937574446201665	20	46	7	CDS		0	0
hsa-miR-6754-3p	NM_001807	CEL	TCTTCACCTGCCTCTGCCTGCA#GCAGGCCTGGAGTACCCCATGCTGCACTATGTGGGCTTCGTCCCTGTCATTGATGGAGAC#(((((((((((((((((((((.#))))))..))))..................)))))..................)))))).	904	964	0.8461538461538461	-20.7	1	3.933504e-05	0.456	0.07265628813559323	0.23907075000000005	-3.937574446201665	21	60	6	CDS		0	0
hsa-miR-6756-3p	NM_001807	CEL	TCCCCTTCCTCCCTGCCCAG#CTGGGCAGTGGCGAGTGCCGCGAAGCTGGGCGCCGTGTACACAGAAGGTGGGT#(((((((((.((((((((((#)))))))).)).)..............................))))).))).	63	116	0.8461538461538461	-24.1	1	0.003550312	0.382	-0.27353503636363635	-0.5637360212499997	-5.180080914529843	19	53	8	CDS		0	0
hsa-miR-6757-5p	NM_001807	CEL	TAGGGATGGGAGGCCAGGATGA#TCTACACCGAGTCCTGGGCCCAGGACCCATCCCA#..((((((((.(((((((((..#.))))))).)).....)))))))).	1178	1212	1.0	-29.3	1	6.525091e-05	0.456	-0.1405448	0.2734391225	-7.7817751947826395	17	25	8	CDS		0	0
hsa-miR-6757-5p	NM_001807	CEL	TAGGGATGGGAGGCCAGGATGA#CCTGTTTTCCCATCCCTC#.((((((((((((.((((....#)))).)))))))))))).	1329	1347	1.0	-27.7	1	0.07487479	0.412	0.15835675000000002	0.41520952625000007	-4.650164754877524	16	18	12	CDS		0	0
hsa-miR-6757-5p	NM_001807	CEL	TAGGGATGGGAGGCCAGGATGA#CCAGGGGCTCCCCTCCCA#..((((.(((((.((.((....#))..)).))))).)))).	2327	2345	0.9230769230769231	-25.2	0	3.119037e-07	0.426	0.0	0.0	-8.022866947213465	13	18	5	3UTR		0	0
hsa-miR-6757-3p	NM_001807	CEL	AACACTGGCCTTGCTATCCCCA#TGGGCAGTGGCGAGTGCCGCGAAGCTGGGCGCCGTGTA#.((((((((((((((((.((((#))))..)))))))).))))..............)))).	64	102	0.8461538461538461	-22.6	1	0.0002355051	0.338	-0.47517240000000005	-0.3413402200000001	-3.793324837357118	20	38	8	CDS		0	0
hsa-miR-6758-5p	NM_001807	CEL	TAGAGAGGGGAAGGATGTGATGT#ACATCACGCTCTTCGGGGAGTCTGCTGGAGGTGCCAGCGTCTCTCTGC#(((((((..(((((.((((((((#)))))))).)))))..........................))))))).	641	689	0.8461538461538461	-20.4	1	0.0002202166	0.368	-0.15929087499999997	-0.1269102775	-8.043048593878694	20	48	8	CDS		0	0
hsa-miR-6759-5p	NM_001807	CEL	TTGTGGGTGGGCAGAAGTCTGT#ACTCTGAGGCTGCCCCTGTGCCCCCCACAGA#(((((((.(((((.((((((..#.))))).....).)))))))))))).	2210	2241	0.9230769230769231	-26.0	1	9.915335e-05	0.368	0.0	0.0	-7.1080492929027015	18	26	12	CDS		0	0
hsa-miR-6759-5p	NM_001807	CEL	TTGTGGGTGGGCAGAAGTCTGT#GCAGACCCTCTCCCCCTACAAC#(((((((.(((.(((.((((((#))))))..))))))))))))).	687	709	1.0	-24.5	1	0.0560417	0.353	-0.37353688571428567	-0.2522428549999999	-9.831061765282264	19	22	13	CDS		0	0
hsa-miR-6760-5p	NM_001807	CEL	CAGGGAGAAGGTGGAAGTGCAGA#CTGCACTATGTGGGCTTCGTCCCTGT#((((((((((.(.(.(((((((.#)))))))...).).)))).)))))).	925	951	0.8461538461538461	-26.9	1	5.763145e-05	0.426	0.0565766909090909	0.20704563500000003	-8.786929094528894	19	26	7	CDS		0	0
hsa-miR-6760-5p	NM_001807	CEL	CAGGGAGAAGGTGGAAGTGCAGA#CTGCAGGCCACCATCACCCA#..(((.((.(((((...(((((.#)))))..))))).)).))).	274	294	0.8461538461538461	-23.4	0	0.0003915947	0.426	-2.480934	0.7180932674999998	-8.882847779365347	15	20	5	CDS		0	0
hsa-miR-6760-3p	NM_001807	CEL	ACACTGTCCCCTTCTCCCCAG#GGAGGAGGACTTCTACAAGCTGGTCAGTGA#.(((((.((((((((((....#)))))))).............)).))))).	1101	1131	0.8461538461538461	-21.0	0	0.008502495	0.456	-0.5315041913043477	-0.21787396000000003	-5.337011372228436	15	30	8	CDS		0	0
hsa-miR-6760-3p	NM_001807	CEL	ACACTGTCCCCTTCTCCCCAG#CTGGGCCAAAAAGGTGGCTGAGAAGGTGGGTTGCCCTGTGGGTGATGCCGCCAGGATGGCCCAGTGTC#(((((((((((((((((((((#)))))..............)))))))...........................))).....)))))).	786	854	0.8461538461538461	-20.1	1	8.522577e-05	0.368	-0.016594394029850815	0.1008155725	-3.937574446201665	21	68	7	CDS		0	0
hsa-miR-6761-5p	NM_001807	CEL	TCTGAGAGAGCTCGATGGCAG#TGCCAGCGTCTCTCTGCAGAC#((((((((((..((.(((((.#))))).)).)))))).)))).	672	693	0.8461538461538461	-23.1	1	0.0003834543	0.353	-0.2558652181818182	-0.2983277549999999	-10.844601791459004	17	21	6	CDS		0	0
hsa-miR-6761-5p	NM_001807	CEL	TCTGAGAGAGCTCGATGGCAG#GCCCCCTTGGGTTCCTCAGC#.(((((.((((((((.(((..#)))...))))))))))))).	518	538	0.8461538461538461	-21.8	0	3.473102e-05	0.412	3.1528299250000007	1.8622543375	-5.570060452532049	16	20	13	CDS		0	0
hsa-miR-6761-3p	NM_001807	CEL	TCCTACGCTGCTCTCTCACTCC#AGAGCGGCGTGGC#..((((((((((((........#)))))))))))).	737	750	0.9230769230769231	-20.8	1	1.687425e-07	0.338	-0.2217795	-0.241307535	-5.925499359926538	12	13	12	CDS		0	0
hsa-miR-6762-3p	NM_001807	CEL	TGGCTGCTTCCCTTGGTCTCCAG#CTGGAGATCACCAAGAAGATGGGCAGCAGCTC#.(((((((.(((.((((((((((#))))))))))..........))).))))))).	1576	1608	0.9230769230769231	-29.6	1	9.344106e-06	0.426	0.0	0.0	-6.138845108269123	20	32	10	CDS		0	0
hsa-miR-6762-3p	NM_001807	CEL	TGGCTGCTTCCCTTGGTCTCCAG#TGGGGGCCGACCATGCAGATGACATTCAGTACGTTTTCGGGAAGCCCTTCGCCAC#((((.(((((((((((((((((.#))))))))))............................))))))).....)))).	1373	1428	0.8461538461538461	-28.5	0	0.0003936842	0.397	0.0	0.0	-8.056611621014136	21	55	10	CDS		0	0
hsa-miR-6762-3p	NM_001807	CEL	TGGCTGCTTCCCTTGGTCTCCAG#TGGAGGCGCCTTCCTCATGGGGTCCGGCCAT#((((((..((((.(((((((((.#)))))))........)).))))..)))))).	396	427	0.8923076923076922	-25.0	0	2.127102e-06	0.426	2.7564123764705886	2.6446237975	-9.08402652291986	19	31	7	CDS		0	0
hsa-miR-6763-5p	NM_001807	CEL	CTGGGGAGTGGCTGGGGAG#CCCCACAGGGGACTCCGAGGCCACTCCCG#...((((((((((..((((#.))))..)))))))))).	1704	1733	0.9230769230769231	-29.6	0	9.15287e-05	0.235	0.0	0.0	-8.10682967144978	14	18	10	CDS		0	0
hsa-miR-6763-5p	NM_001807	CEL	CTGGGGAGTGGCTGGGGAG#TCCTCAGCCACATCCTGGC#((((((.(((((((((((.#))))))))))).)))))).	213	232	0.9230769230769231	-29.2	0	4.273365e-06	0.412	-0.5631182363636363	0.03763812	-5.4812609810729835	17	19	11	CDS		0	0
hsa-miR-6763-5p	NM_001807	CEL	CTGGGGAGTGGCTGGGGAG#CCCCAGGGGCTCCCCT#..(((((((..((((((..#))))))..))))))).	2325	2341	0.9230769230769231	-27.4	1	2.105059e-05	0.426	0.0	0.0	-9.02428166311082	13	16	7	3UTR		0	0
hsa-miR-6763-3p	NM_001807	CEL	CTCCCCGGCCTCTGCCCCCAG#CTCGGATGCCCGTCTACCCCAAATGGGTGGGGGCCGACCATGCAGATGACATTCAGTACGTTTTCGGGAA#.((((((((((((((((....#.)))))))))))).............................)))).	1346	1416	0.9230769230769231	-27.1	1	0.0001478397	0.368	0.0	0.0	-3.793324837357118	16	47	12	CDS		0	0
hsa-miR-6763-3p	NM_001807	CEL	CTCCCCGGCCTCTGCCCCCAG#TGGCCATTGCTTGGGTGAAGAGGAATATCGCGGCCTTCGGGGGGG#(((((((((((((...(((((#.)))))...))))).............)))))))).	587	632	0.8461538461538461	-26.0	1	3.017248e-05	0.397	-0.10998613076923078	0.26732411250000004	-5.762913004276319	18	36	8	CDS		0	0
hsa-miR-6764-5p	NM_001807	CEL	TCCCAGGGTCTGGTCAGAGTTG#CAGCTCCCACCAAGGCCCTGGA#..((((((((((((..((((((#))))))..)))).)))))))).	188	210	0.9230769230769231	-29.2	1	0.001577039	0.382	0.17740919999999993	0.14982143500000006	-5.925499359926538	18	22	8	CDS		0	0
hsa-miR-6765-5p	NM_001807	CEL	GTGAGGCGGGGCCAGGAGGGTGTGT#GCGCCCCCCCCGTGCCGCCCACG#(((.(((((.((..((.((((((..#)))))).))..)).)))))))).	2018	2041	0.8461538461538461	-32.5	0	6.982626e-06	0.132	0.0	0.0	-10.358073719675684	18	23	8	CDS		0	0
hsa-miR-6765-5p	NM_001807	CEL	GTGAGGCGGGGCCAGGAGGGTGTGT#GCGCCCCCCCCGTGCCGCCCACG#(((.(((((.((..((.((((((..#)))))).))..)).)))))))).	2084	2107	0.8461538461538461	-32.5	0	2.911052e-05	0.162	0.0	0.0	-10.358073719675684	18	23	8	CDS		0	0
hsa-miR-6765-3p	NM_001807	CEL	TCACCTGGCTGGCCCGCCCAG#TGGGTGATGCCGCCAGGATGGC#(((((((((.(((.((((((.#))))))..))))))))).))).	824	846	0.9230769230769231	-28.0	1	3.639907e-05	0.382	0.11565706000000002	-0.08664890250000004	-6.03692083205025	18	22	9	CDS		0	0
hsa-miR-6765-3p	NM_001807	CEL	TCACCTGGCTGGCCCGCCCAG#CTGGGGACGCCAATCTGCCAGGTA#..(((((((((((...(((((#)))))...))))....))))))).	539	563	0.9230769230769231	-27.1	1	0.002629721	0.412	1.9299050666666668	1.46415353	-6.782339277446944	16	24	7	CDS		0	0
hsa-miR-6766-5p	NM_001807	CEL	CGGGTGGGAGCAGATCTTATTGAG#CTCTGAGGCTGCCCCTGTGCCCC#.(((((((.((((.(((((..(((#)))))))))))))))...)))).	2211	2234	1.0	-21.9	1	0.0002484351	0.353	0.0	0.0	-5.706554413123287	19	23	15	CDS		0	0
hsa-miR-6766-5p	NM_001807	CEL	CGGGTGGGAGCAGATCTTATTGAG#TTCAAGGGCATCCCCTTCGCAGCTCCCACCA#..(((((((((.(((((..(((((#))))).)).))).........))))))))).	169	200	0.9230769230769231	-21.0	1	0.1440313	0.426	-0.6400263666666667	0.21238172875000005	-8.303804028968646	19	31	9	CDS		0	0
hsa-miR-6766-3p	NM_001807	CEL	TGATTGTCTTCCCCCACCCTCA#GATGCCCGTCTACCCCAAATGGGTGGGGGCCGACCATGCAGATGACATTCAG#(((.((((..(((((((((...#.)))))))))..............)))).))).	1350	1402	0.8461538461538461	-26.1	0	0.02074154	0.397	0.6252829333333332	0.3653490750000001	-9.268492847734798	16	33	9	CDS		0	0
hsa-miR-6766-3p	NM_001807	CEL	TGATTGTCTTCCCCCACCCTCA#TGGGCGCCGTGTACACAGAAGGTGGGTTCGTGGAAGGCGTCAA#(((.((((((((((((((.((.#.)).)))))).....))))))))))).	89	132	0.8653846153846154	-25.3	0	0.0003665245	0.412	-0.016665431578947378	-0.06844382124999976	-6.969596721160855	19	27	11	CDS		0	0
hsa-miR-6767-5p	NM_001807	CEL	TCGCAGACAGGGACACATGGAGA#GTCCCTGTCATTGAT#(((..(((((((((.........#)))))))))..))).	943	958	0.9230769230769231	-19.2	0	0.001119441	0.441	-0.05514473333333335	0.18751802250000005	-12.057132536527575	12	15	9	CDS		0	0
hsa-miR-6767-3p	NM_001807	CEL	CCACGTGCTTCTCTTTCCGCAG#GTGGAAGGCGTCAATAAGAAGCTCGGCCTCCTGGG#(((((.((((((((((((((..#))))))))........)))))).))......))).	118	153	0.8461538461538461	-20.8	0	2.577634e-05	0.441	0.13258627272727272	0.23358728374999996	-5.838533207394711	19	35	8	CDS		0	0
hsa-miR-6768-5p	NM_001807	CEL	CACACAGGAAAAGCGGGGCCCTG#CGGGGCCCCCCCTGTGCCCCCCACGGGTGACTCTGAGGCTGCCCCTGTGC#..((((((...((((((((((((#)))))))))............................)))...)))))).	2181	2231	0.9230769230769231	-30.0	1	0.0002853684	0.338	0.0	0.0	-10.080671321356581	18	50	9	CDS		0	0
hsa-miR-6768-5p	NM_001807	CEL	CACACAGGAAAAGCGGGGCCCTG#GGGGCTCCCCTCCCATCTTGAGCTCTTCCTGA#....((((((.(((((((((((.#)))))))).............))).)))))).	2330	2362	1.0	-25.4	0	0.007574981	0.414	0.0	0.0	-12.371336944048279	17	32	8	3UTR		0	0
hsa-miR-6769a-5p	NM_001807	CEL	AGGTGGGTATGGAGGAGCCCT#GGGGCTCCCCTCCCATCTT#(((((((...((.((((((((#)))))))))).))))))).	2330	2349	1.0	-29.1	1	1.04287e-05	0.412	0.0	0.0	-9.83923611462248	17	19	10	3UTR		0	0
hsa-miR-6769a-3p	NM_001807	CEL	GAGCCCCTCTCTGCTCTCCAG#CTGGTCAGTGAGTTCACAATCACCAAGGGGCTCA#(((((((((((.(((..((((#))))..)))))).............)))))))).	1120	1154	0.8461538461538461	-24.9	1	2.01672e-05	0.471	-0.02390027499999997	-0.2350585825	-7.517426836101634	18	34	8	CDS		0	0
hsa-miR-6769a-3p	NM_001807	CEL	GAGCCCCTCTCTGCTCTCCAG#AGAGTGGGACCCCAGGGGCTCC#((((((((.((((((((....#)))))))).....)))))))).	2316	2338	1.0	-22.8	1	2.932886e-07	0.441	0.0	0.0	-4.993964104447428	16	22	8	3UTR		0	0
hsa-miR-6770-3p	NM_001807	CEL	CTGGCGGCTGTGTCTTCACAG#CTGAGAAGGTGGGTTGCCCTGTGGGTGATGCCGCCAGG#((((((((...((((((((((#.))))))).))))))))))).	803	841	0.8461538461538461	-26.4	1	6.332264e-08	0.397	-0.20473674545454548	0.07113369749999998	-9.06124504818596	18	21	11	CDS		0	0
hsa-miR-6770-3p	NM_001807	CEL	CTGGCGGCTGTGTCTTCACAG#TGGGGACGCCAATCTGCCAGG#(((((((..(((((((((...#)))))))))....))))))).	540	561	0.9230769230769231	-23.1	1	0.0009756624	0.412	1.663925488888889	1.4966780300000004	-7.307599033628058	16	21	9	CDS		0	0
hsa-miR-6772-5p	NM_001807	CEL	TGGGTGTAGGCTGGAGCTGAGG#CCTCCCATCTTGAGCTCTTCCTGAATAAAGCCTCATACCCC#.(((((((((((((((((.(((#.))).))))))..........))))).)))))).	2338	2379	0.9230769230769231	-26.0	1	0.09408325	0.512	0.0	0.0	-3.793324837357118	20	34	6	3UTR		0	0
hsa-miR-6772-3p	NM_001807	CEL	TTGCTCCTGACTCTGTGCCCACA#TGTACCTCAACATTTGGGTGCCCCAGGGCAGGAAGCAAG#(((((((((.(((((((((((..#.)))))))...))))))))).)))).	323	362	1.0	-26.0	1	3.223165e-06	0.412	0.4759396428571428	1.6453526049999998	-5.180080914529843	20	26	9	CDS		0	0
hsa-miR-6773-5p	NM_001807	CEL	TTGGGCCCAGGAGTAAACAGGAT#CCGAGTCCTGGGCCCAGG#((((((((((((.(.........#.).)))))))))))).	1184	1202	1.0	-26.7	1	6.107627e-06	0.471	-0.018693250000000026	0.21407536499999993	-6.195203699422156	13	16	12	CDS		0	0
hsa-miR-6773-3p	NM_001807	CEL	ACTGTCACTTCTCTGCCCATAG#ATGGGTGGGGGCCGACCATGCAGATGACAT#..((((((((((((((((((..#)))))))))))..........)).))))).	1368	1398	0.8461538461538461	-19.0	1	0.02185751	0.426	0.0	0.0	-4.95700071937229	18	30	11	CDS		0	0
hsa-miR-6774-5p	NM_001807	CEL	ACTTGGGCAGGAGGGACCCTGTATG#GGGTTCCTCAGCACTGGGGACGCCAATCTGCCAGGTA#((((.((((((((((((((......#)))))))))..................))))))))).	526	563	1.0	-25.3	0	0.002629721	0.412	2.9219056500000007	1.2729087975	-8.056611621014136	18	37	9	CDS		0	0
hsa-miR-6775-5p	NM_001807	CEL	TCGGGGCATGGGGGAGGGAGGCTGG#CCGGCGCCCCCCCCGTGCCGCCC#..((((((((((((.(((..(((((#))))).))))))))))))).)).	2015	2038	0.8974358974358974	-40.1	1	3.150228e-05	0.132	0.0	0.0	-5.692450279622925	20	23	13	CDS		0	0
hsa-miR-6775-5p	NM_001807	CEL	TCGGGGCATGGGGGAGGGAGGCTGG#CCGGCGCCCCCCCCGTGCCGCCC#..((((((((((((.(((..(((((#))))).))))))))))))).)).	2081	2104	0.8205128205128205	-40.1	1	0.0002802847	0.162	0.0	0.0	-5.692450279622925	20	23	13	CDS		0	0
hsa-miR-6775-5p	NM_001807	CEL	TCGGGGCATGGGGGAGGGAGGCTGG#CCGGGCCCCCCCCCGTGCCGCCC#..((((((((((((.(((.(.((((#)))).)))))))))))))).)).	2048	2071	0.8205128205128205	-39.3	1	0.0004161176	0.132	0.0	0.0	-5.692450279622925	20	23	14	CDS		0	0
hsa-miR-6775-5p	NM_001807	CEL	TCGGGGCATGGGGGAGGGAGGCTGG#CCGGGGCCCCCCCTGTGCCCCC#..((((((((((((.(((...((((#))))..))))))))))))))).	2180	2202	0.8205128205128205	-36.5	1	8.179152e-05	0.221	0.0	0.0	-5.692450279622925	19	22	15	CDS		0	0
hsa-miR-6775-3p	NM_001807	CEL	AGGCCCTGTCCTCTGCCCCAG#TGGGGTCCGGCCATGGGGCCA#.((((((((((...((((((.#))))))..))..)))))))).	413	434	0.8461538461538461	-25.4	1	4.542667e-07	0.397	3.68189725	2.376143475	-9.286098677140124	16	21	8	CDS		0	0
hsa-miR-6776-5p	NM_001807	CEL	TCTGGGTGCAGTGGGGGTT#GGCCCCCCCTGTGCCCC#...((((((((.(((((((#))))))).)))))))).	2184	2201	0.9230769230769231	-27.3	0	2.768455e-05	0.235	0.0	0.0	-9.861343503275094	15	17	8	CDS		0	0
hsa-miR-6776-5p	NM_001807	CEL	TCTGGGTGCAGTGGGGGTT#ATCCCCGCTGACCCGA#..(((((.((((((((((.#))))))))))))))).	967	983	0.9692307692307692	-25.7	0	0.07678893	0.412	-0.08430581999999998	0.07035266000000001	-7.27063564855292	15	16	15	CDS		0	0
hsa-miR-6776-5p	NM_001807	CEL	TCTGGGTGCAGTGGGGGTT#GCCCCCGTGCCGCCCAC#..((((((((.(((((((.#)))))))))).))))).	2155	2172	0.8769230769230769	-24.7	1	0.001323095	0.191	0.0	0.0	-7.7817751947826395	15	17	10	CDS		0	0
hsa-miR-6777-5p	NM_001807	CEL	ACGGGGAGTCAGGCAGTGGTGGA#TCCCCGCTGACCCGATCAACCTGTA#(((((..(((.((((((((.(((#))))))))).)).)))...))))).	968	993	1.0	-25.3	0	0.09075136	0.441	0.38227322222222226	-0.0007276424999999934	-10.206994217676382	19	25	9	CDS		0	0
hsa-miR-6777-3p	NM_001807	CEL	TCCACTCTCCTGGCCCCCAG#TTGGTATCAAGAGGCCACAAGAGTGGGA#((((((((..(((((.....#.)))))..)))))))).	2297	2325	0.8846153846153846	-22.9	1	1.159045e-06	0.397	0.0	0.0	-6.46951965307922	13	17	8	3UTR		0	0
hsa-miR-6778-5p	NM_001807	CEL	AGTGGGAGGACAGGAGGCAGGT#GCCAAGAGTGCCAAGACCTACGCCTACCTGTTTTCCCATC#.(((((((((((((((((((((#.))))..)))).))))))))))))).	1303	1343	1.0	-32.3	1	0.0896548	0.426	0.45517596666666665	0.40700803750000003	-3.793324837357118	21	26	13	CDS		0	0
hsa-miR-6778-5p	NM_001807	CEL	AGTGGGAGGACAGGAGGCAGGT#ACTCTGAGGCTGCCCCTGTGCCCCCCACA#.(((((.(((((((.(((((.(#.).)))))))))).)).))))).	2210	2239	0.9230769230769231	-31.2	0	0.0003732118	0.353	0.0	0.0	-6.072460932479071	18	23	10	CDS		0	0
hsa-miR-6778-3p	NM_001807	CEL	TGCCTCCCTGACATTCCACAG#GCGGCCTTCGGGGGGGA#..(((((((((....((.(..#).))...))))))))).	616	633	0.9230769230769231	-18.6	1	1.85018e-05	0.397	0.021230222222222223	-0.10227906999999999	-11.18522411940593	12	17	9	CDS		0	0
hsa-miR-6779-5p	NM_001807	CEL	CTGGGAGGGGCTGGGTTTGGC#CTGGGCCCAGGACCCATCCCAGG#(((((((((.((((((((((.#))))))))))..))).)))))).	1191	1214	0.9230769230769231	-30.7	1	0.0008815696	0.471	0.41559939999999995	0.21251306749999993	-5.180080914529843	19	23	10	CDS		0	0
hsa-miR-6779-5p	NM_001807	CEL	CTGGGAGGGGCTGGGTTTGGC#GCCACAAGAGTGGGACCCCAGGGGCTCCCCTCCCAT#.(((((((((((((((((.((#.)).)))))).)).....))))))))).	2310	2346	0.9230769230769231	-29.7	1	2.679862e-07	0.426	0.0	0.0	-3.793324837357118	19	28	9	3UTR		0	0
hsa-miR-6780a-5p	NM_001807	CEL	TTGGGAGGGAAGACAGCTGGAGA#CCAAGACCTACGCCTACCTGTTTTCCCATCCCT#..((((((((((((((.(((...#.))).)))))))))).)))).	1313	1346	1.0	-26.0	1	0.07924453	0.426	0.019841986666666613	0.44371971	-4.95700071937229	17	21	10	CDS		0	0
hsa-miR-6780a-5p	NM_001807	CEL	TTGGGAGGGAAGACAGCTGGAGA#CCAGGGGCTCCCCTCCCAT#.((((((((.((.(..((((...#))))..))).)))))))).	2327	2346	1.0	-25.1	1	2.679862e-07	0.426	0.0	0.0	-7.293460558905788	15	19	8	3UTR		0	0
hsa-miR-6780a-3p	NM_001807	CEL	CTCCTCTGTTTTCTTTCCTAG#GAAAGTCACGGAGGAGG#(((((((((...(((((....#)))))..))))))))).	1092	1109	0.9230769230769231	-19.3	1	0.007410351	0.5	-0.2981543555555556	-0.26395903749999994	-11.35165869953655	14	17	9	CDS		0	0
hsa-miR-6781-5p	NM_001807	CEL	CGGGCCGGAGGTCAAGGGCGT#GCCCTTCGCCACCCCCACGGGCTACCGGCCCC#.(((((((.((((((((((..#)))))).............)))).))))))).	1416	1448	0.9230769230769231	-29.5	1	1.824644e-06	0.353	0.0	0.0	-4.849714495602881	17	32	7	CDS		0	0
hsa-miR-6781-3p	NM_001807	CEL	TGCCTCTTTTCCACGGCCTCAG#CTGGGCCAAAAAGGTGGCTGAGAAGGTG#.(((((((..((((((((.(((#)))))))......))))..)))).))).	786	814	0.8461538461538461	-21.1	1	2.111956e-05	0.412	-0.49404985714285715	0.09144247999999999	-6.09222096393106	18	28	7	CDS		0	0
hsa-miR-6782-5p	NM_001807	CEL	TAGGGGTGGGGGAATTCAGGGGTGT#ACGCCTACCTGTTTTCCCATCCCTC#.(((((((((((((..(((((((((#)))))..))))))))))))))))).	1322	1347	1.0	-30.7	1	0.07487479	0.412	0.1339223076923077	0.41208511125	-4.761823477911366	22	25	17	CDS		0	0
hsa-miR-6782-3p	NM_001807	CEL	CACCTTTGTGTCCCCATCCTGCA#GGGTGGGGGCCGAC#.....(((.((((((((((....#))))))))))))).	1370	1384	0.8461538461538461	-21.7	0	1.334339e-06	0.426	0.0	0.0	-14.721989301696164	13	14	13	CDS		0	0
hsa-miR-6782-3p	NM_001807	CEL	CACCTTTGTGTCCCCATCCTGCA#GCACTGGGGACGCCAATCTGCCAGGTA#.(((((((((((((((...(((.#))).))))))))).))......)))).	536	563	0.9230769230769231	-21.6	1	0.002629721	0.412	1.8589421999999998	1.3002296050000002	-3.793324837357118	18	27	9	CDS		0	0
hsa-miR-6783-3p	NM_001807	CEL	TTCCTGGGCTTCTCCTCTGTAG#CTACACCGAGTCCTGGGCCCAGGAC#.((((((((((...((((((((#)))))..)))....)))))))))).	1179	1204	0.8461538461538461	-24.1	1	2.238053e-07	0.471	0.2781255	0.19142329249999993	-9.286098677140124	18	25	10	CDS		0	0
hsa-miR-6783-3p	NM_001807	CEL	TTCCTGGGCTTCTCCTCTGTAG#ACAAGAGTGGGACCCCAGGGGC#((((((((..((((((((((..#))).))).)))).)))))))).	2313	2335	0.9230769230769231	-21.8	1	3.405475e-07	0.426	0.0	0.0	-6.236470572775607	18	22	8	3UTR		0	0
hsa-miR-6784-5p	NM_001807	CEL	GCCGGGGCTTTGGGTGAGGG#CCTTCGCAGCTCCCACCAAGGCCCTGGA#.(((((((((((((((((((#)))))))........)))))))))))).	182	210	1.0	-30.6	1	0.001577039	0.382	0.05057705555555559	0.2304278612500001	-3.793324837357118	19	28	12	CDS		0	0
hsa-miR-6785-5p	NM_001807	CEL	TGGGAGGGCGTGGATGATGGTG#CGCCAGCATCGACATGCCTGCCA#..((.(((((((((((.(((((#))))).))))..))))))).)).	1053	1076	1.0	-24.2	0	0.001046992	0.441	-0.09199596923076925	-0.37643812249999997	-9.076037894184761	18	23	7	CDS		0	0
hsa-miR-6785-5p	NM_001807	CEL	TGGGAGGGCGTGGATGATGGTG#ACTTCATCCCCGCTGACCCGA#((((..((((.((((((.(((.#))))))))).))))..)))).	962	983	0.9230769230769231	-23.3	0	0.07678893	0.412	-0.14887673333333332	0.16017934750000007	-12.782344857617534	17	21	9	CDS		0	0
hsa-miR-6786-3p	NM_001807	CEL	TGACGCCCCTTCTGATTCTGCCT#AGGTGGGTTCGTGGAAGGCGTCAA#(((((((..((((((.(((((((#))))))).))).))).))))))).	108	132	0.8717948717948718	-23.4	1	0.0003665245	0.412	0.14923608571428573	0.10345171875000003	-7.540648113931671	20	24	7	CDS		0	0
hsa-miR-6787-3p	NM_001807	CEL	TCTCAGCTGCTGCCCTCTCCAG#CTGGAGATCACCAAGAAGATGGGCAGCAGCTCCATGAAGCGGAGCCTGAGAA#((((((((((((((((((((((#))))))).............)))))))))))................)))).	1576	1628	0.9230769230769231	-33.2	1	3.377259e-05	0.412	0.0	0.0	-3.937574446201665	22	52	11	CDS		0	0
hsa-miR-6788-5p	NM_001807	CEL	CTGGGAGAAGAGTGGTGAAGA#CTACGCCTACCTGTTTTCCCAT#.((((((((.((.((((.((.#)).))))...)).)))))))).	1320	1342	1.0	-19.8	1	0.09711406	0.426	0.20001562500000003	0.4186822357432432	-6.32496191835154	16	22	8	CDS		0	0
hsa-miR-6788-5p	NM_001807	CEL	CTGGGAGAAGAGTGGTGAAGA#CCACTCTTCTGGGCCAA#.(((.((((((((((......#))))))))))...))).	778	795	0.8461538461538461	-19.0	0	2.95236e-05	0.441	-0.1655405800000001	0.06722822749999996	-8.145411092473203	13	17	10	CDS		0	0
hsa-miR-6788-5p	NM_001807	CEL	CTGGGAGAAGAGTGGTGAAGA#CTTCGCCACCCCCAC#.((((....(.(((((((((.#)))))))))))))).	1419	1434	0.8461538461538461	-18.7	0	0.01547283	0.382	0.0	0.0	-13.432769196258228	14	15	14	CDS		0	0
hsa-miR-6790-5p	NM_001807	CEL	GTGAGTGTGGATTTGGCGGGGTT#GACCCCAACAACATCACGCTCT#..((((((((..(((..((((((#))))))..)))..)))))))).	631	653	0.9230769230769231	-23.9	1	0.2011846	0.324	0.48902337500000004	-0.1805645525	-11.361627584682608	17	22	8	CDS		0	0
hsa-miR-6790-3p	NM_001807	CEL	CGACCTCGGCGACCCCTCACT#GGGGTCCGGCCATGGGGC#...(((((((((((((.....#))))))..)))..)))).	414	432	0.8461538461538461	-20.7	0	3.684745e-08	0.412	3.631898541176471	2.2291324275000006	-6.514540193678739	13	18	6	CDS		0	0
hsa-miR-6792-5p	NM_001807	CEL	GTAAGCAGGGGCTCTGGGTGA#ACCCAGAGGCTGATGCTCACC#((.((((.((.((((((((..#)))))))).))..)))).)).	1	22	0.9230769230769231	-24.1	0	0.0004532643	0.373	0.0	0.0	-10.633523325099095	16	21	8	5UTR		0	0
hsa-miR-6792-5p	NM_001807	CEL	GTAAGCAGGGGCTCTGGGTGA#GCCTGGAGTACCCCATGCTGCA#((.((((((((((((((((..#))))))))..)))).)))))).	908	930	0.9230769230769231	-24.7	0	0.0002266965	0.412	0.13670551578947368	0.03832743249999999	-5.495113920508112	18	22	8	CDS		0	0
hsa-miR-6793-5p	NM_001807	CEL	TGTGGGTTCTGGGTTGGGGTGA#CACCGAGTCCTGGGCCCAGGACCCATC#.((((((((((((((.(((...#.))).)))))))))))))).	1182	1209	1.0	-31.6	1	7.615048e-06	0.456	0.15314921428571426	0.1898611399999999	-4.026373917660731	17	20	14	CDS		0	0
hsa-miR-6793-5p	NM_001807	CEL	TGTGGGTTCTGGGTTGGGGTGA#TTGCCCTAGCCCAGCACAGAGCCAATGCCAAGAGTGCCAAGACCTACG#.(((((((((((((((((((((#))))))))))))))..........................))))))).	1277	1325	0.8461538461538461	-29.7	1	0.01896105	0.426	0.14783121276595745	0.4905858	-3.793324837357118	21	48	14	CDS		0	0
hsa-miR-6793-5p	NM_001807	CEL	TGTGGGTTCTGGGTTGGGGTGA#GCCCCAGGGCAGGAAGCAAGTCTCCCGGGACCTGCC#.(((((((((((((((((((..#)))))))................)))))))))))).	342	378	0.8461538461538461	-28.8	1	4.019838e-06	0.368	1.6360211828571427	2.1907066075	-3.793324837357118	19	36	12	CDS		0	0
hsa-miR-6794-5p	NM_001807	CEL	CAGGGGGACTGGGGGTGAGC#GCCACCCCTGTGCCCCCC#..(((((((.(((((((.((#))))))))))).))))).	1690	1708	0.9230769230769231	-27.7	1	8.492017e-05	0.265	0.0	0.0	-6.199507187700468	16	18	11	CDS		0	0
hsa-miR-6794-3p	NM_001807	CEL	CTCACTCTCAGTCCCTCCCT#GGGCCAAAAAGGTGGCTGAGAAGGTGGGT#(((((((((((((((((((.#)))......))).))))))))..))))).	788	817	0.8461538461538461	-24.0	1	8.145148e-07	0.382	-0.36014617857142855	0.15393062	-3.937574446201665	19	29	8	CDS		0	0
hsa-miR-6795-5p	NM_001807	CEL	TGGGGGGACAGGATGAGAGGCTGT#GGGGCCCCCCCTGTGCCCCCCAC#((((((((((((..(.(.((((.(#).)))))).))))).))))))).	2182	2205	0.8461538461538461	-28.5	1	0.0006441679	0.221	0.0	0.0	-6.316594056691927	19	23	7	CDS		0	0
hsa-miR-6795-5p	NM_001807	CEL	TGGGGGGACAGGATGAGAGGCTGT#GGCCACTCCCGTGCCCCCCAC#(((((((.((.(..(((.((((..#)))).))).).))))))))).	1722	1743	0.8461538461538461	-27.9	1	0.0001889641	0.221	0.0	0.0	-11.221954380979296	17	21	9	CDS		0	0
hsa-miR-6796-5p	NM_001807	CEL	TTGTGGGGTTGGAGAGCTGGCTG#GCCAGCGTCTCTCTGCAGACCCTCTCCCCCTACAAC#((((((((..(((((((((((..#))))))................))))))))))))).	673	709	0.9230769230769231	-27.8	1	0.0560417	0.353	-0.22872331111111113	-0.28583007999999993	-6.236470572775607	19	36	13	CDS		0	0
hsa-miR-6796-5p	NM_001807	CEL	TTGTGGGGTTGGAGAGCTGGCTG#AGCCCTTCGCCACCCCCACGGG#((((((((.(((.(((..((((.#)))).))).))).)))))))).	1415	1437	0.9230769230769231	-25.6	1	5.335891e-05	0.382	0.0	0.0	-6.283094717113671	18	22	8	CDS		0	0
hsa-miR-6797-5p	NM_001807	CEL	AGGAGGGAAGGGGCTGAGAACAGGA#CCTGTTTTCCCATCCCTCTC#.(((((((.((((....(((((((.#))))))))))).))))))).	1329	1349	0.9230769230769231	-27.0	1	0.03655316	0.397	-0.4895854571428573	0.3984157549999999	-6.675053053677535	18	20	11	CDS		0	0
hsa-miR-6797-5p	NM_001807	CEL	AGGAGGGAAGGGGCTGAGAACAGGA#TCTGCAGACCCTCTCCCCCTA#(((.((((.((((((((((......#))).))).)))).))))))).	684	705	0.9230769230769231	-24.0	0	0.005029287	0.368	-0.4196603166666666	-0.19600337499999992	-8.025986379406618	17	21	7	CDS		0	0
hsa-miR-6797-3p	NM_001807	CEL	TGCATGACCCTTCCCTCCCCAC#TGGGTGGGGGCCGACCATGCAG#((((((......(((((((((.#)))).))))).....)))))).	1369	1391	0.9230769230769231	-22.2	0	7.066233e-05	0.412	0.0	0.0	-16.265369821834263	15	22	6	CDS		0	0
hsa-miR-6798-5p	NM_001807	CEL	CCAGGGGGATGGGCGAGCTTGGG#CCTACCTGTTTTCCCATCCCTCTCGGA#(((((((((((((.((((.((((#))))...)))).))))))))))).)).	1325	1352	0.8461538461538461	-29.7	1	0.00446946	0.382	0.20224741428571427	0.43787594731481483	-4.794414363722071	21	27	11	CDS		0	0
hsa-miR-6798-5p	NM_001807	CEL	CCAGGGGGATGGGCGAGCTTGGG#CCCAGGGGCTCCCCTCCCATCTTGAGCTCTTCCTGA#.((((((((.(((.(((((((((#))))..)))))))))))).............)))).	2326	2362	0.9230769230769231	-28.0	1	0.007574981	0.414	0.0	0.0	-5.892671223205703	20	36	12	3UTR		0	0
hsa-miR-6799-5p	NM_001807	CEL	GGGGAGGTGTGCAGGGCTGG#CCACCCCTGTGCCCCCCA#((((.(((..((((((.(((#))).))))))))))))).	1691	1709	1.0	-26.5	0	6.118741e-05	0.265	0.0	0.0	-10.355507747588078	16	18	13	CDS		0	0
hsa-miR-6799-5p	NM_001807	CEL	GGGGAGGTGTGCAGGGCTGG#CCGGGACCTGCCCGTTATGATCTGGATCTATGGAGGCGCCTTCCTC#(((((((((((((((.((((#))))..)))))........................)))))))))).	366	412	0.8461538461538461	-25.8	1	3.484231e-05	0.397	2.2127863846153843	2.4828108074999995	-4.1706235265052785	19	46	10	CDS		0	0
hsa-miR-6799-3p	NM_001807	CEL	TGCCCTGCATGGTGTCCCCACAG#CTACCCCAAATGGGTGGGGGCCGACCATGCAGA#....(((((((((((((((((..#.))))))))..))))))))).	1359	1392	0.9807692307692307	-32.1	0	0.0001687898	0.412	0.0	0.0	-9.546562468637928	17	21	9	CDS		0	0
hsa-miR-6799-3p	NM_001807	CEL	TGCCCTGCATGGTGTCCCCACAG#TGGGGACGCCAATCTGCCAGGTAA#((((..((((((((((((((...#)))))))))))...)))..)))).	540	564	1.0	-29.0	0	0.005149423	0.412	2.0584726117647056	1.2677049475000002	-9.957570382207184	18	24	11	CDS		0	0
hsa-miR-6801-5p	NM_001807	CEL	TGGTCAGAGGCAGCAGGAAATGA#TTCCTGCGCTACTGGACCC#.((((((.(((.(((((((....#)))))))))).))).))).	1633	1652	1.0	-22.0	1	0.01303486	0.382	0.0	0.0	-9.453763076134104	16	19	10	CDS		0	0
hsa-miR-6801-3p	NM_001807	CEL	ACCCCTGCCACTCACTGGCC#GGTCAGTGAGTTCACAATCACCAAGGGGC#.(((((...(((((((((((#)))))))))))............))))).	1122	1151	0.9615384615384616	-25.2	0	0.0001373188	0.471	-0.04567647272727273	-0.1936601025	-8.707035959654831	16	29	11	CDS		0	0
hsa-miR-6803-3p	NM_001807	CEL	TCCCTCGCCTTCTCACCCTCAG#GGTGGCTGAGAAGGTGGGT#...((((((((((((((((...#)).)).)))))))))))).	798	817	0.8717948717948717	-22.6	0	8.145148e-07	0.382	-0.0968028888888889	0.13596519749999997	-6.514540193678739	16	19	12	CDS		0	0
hsa-miR-6804-5p	NM_001807	CEL	TGAGGGTGTCAGCAGGTGACG#GTGACTCTGTGGACATCTTCAA#((((((((((.((((((.((.#)).)).)))).)))))))))).	152	174	0.9230769230769231	-24.8	1	0.0008475171	0.382	1.67867523	0.17143301250000006	-6.7623489216120145	18	22	10	CDS		0	0
hsa-miR-6804-5p	NM_001807	CEL	TGAGGGTGTCAGCAGGTGACG#CGTCATCGTGGTCACCTTCAA#((((((((.(.((.(((((((#))))))))).).)))))))).	486	507	0.8461538461538461	-23.5	1	0.002281124	0.397	2.944674375000001	2.9511784225000004	-8.675578497378185	18	21	9	CDS		0	0
hsa-miR-6804-5p	NM_001807	CEL	TGAGGGTGTCAGCAGGTGACG#CGGAGCCTGAGAACCAACTTCCTGCGCTACTGGACCCTCAC#(((((((.(((((((((..((#))..)))))....................))))))))))).	1615	1656	0.8461538461538461	-22.4	1	0.01016274	0.382	0.0	0.0	-6.251209375382295	18	41	11	CDS		0	0
hsa-miR-6804-3p	NM_001807	CEL	CGCACCTGCCTCTCACCCACAG#GTGGCTGAGAAGGTGGGTTGCC#.((((((((((((((.((((..#)))).))))).))))))).)).	799	821	1.0	-27.2	1	2.663256e-06	0.382	-0.16710200000000003	0.041451789999999954	-4.026373917660731	18	22	7	CDS		0	0
hsa-miR-6804-3p	NM_001807	CEL	CGCACCTGCCTCTCACCCACAG#TGGGTGCCCCAGGGCAGGAAGCA#.((.((((((.((((((((...#))))))....))))))))..)).	337	360	0.8461538461538461	-23.0	0	3.189748e-06	0.412	2.079439266666667	1.8125633649999995	-9.650121587726659	16	23	8	CDS		0	0
hsa-miR-6804-3p	NM_001807	CEL	CGCACCTGCCTCTCACCCACAG#TGGGTGAAGAGGAATATCGCGG#(((.....(((((((((((...#))))))).))))......))).	598	620	0.8461538461538461	-22.1	0	0.002522738	0.412	-0.6113508166666667	0.3045327749999999	-16.846914121218322	14	22	7	CDS		0	0
hsa-miR-6805-5p	NM_001807	CEL	TAGGGGGCGGCTTGTGGAGTGT#ACTCCGAGACCGCCCCCG#..(((((((((((..(((((..#)))))))).)))))))).	1748	1766	0.8461538461538461	-29.5	1	0.003108757	0.191	0.0	0.0	-6.549290197143331	16	18	8	CDS		0	0
hsa-miR-6805-5p	NM_001807	CEL	TAGGGGGCGGCTTGTGGAGTGT#ACTCCGAGACCGCCCCCG#..(((((((((((..(((((..#)))))))).)))))))).	2144	2162	0.8461538461538461	-29.5	1	0.01989035	0.191	0.0	0.0	-6.549290197143331	16	18	8	CDS		0	0
hsa-miR-6805-3p	NM_001807	CEL	TTGCTCTGCTCCCCCGCCCCCAG#GGGTGGGGGCCGACCATGCAGATGACAT#.((((((((.(((((((((....#)))))))))........))))).).)).	1370	1398	0.8461538461538461	-25.3	1	0.02185751	0.426	0.0	0.0	-5.035831305685297	17	28	9	CDS		0	0
hsa-miR-6806-3p	NM_001807	CEL	TGAAGCTCTGACATTCCTGCAG#CTGGCAGGCCTGGAGTACCCCATGCTGCACTATGTGGGCTTCGT#((((((((..((((...(((((#.)))))..)))))))))))).	901	945	0.9230769230769231	-18.1	1	0.0002320303	0.426	0.45778	0.0656660375	-7.204969213329855	17	21	12	CDS		0	0
hsa-miR-6807-5p	NM_001807	CEL	GTGAGCCAGTGGAATGGAGAGG#CTCCCACCAAGGCCCTGGAAAATCCTCAGCCACATCCTGGCTGGCA#((.((((((.((..(((.((((#.))))..)))..)))))))).)).	191	237	0.9230769230769231	-22.8	0	2.550629e-06	0.441	0.0937403	-0.052273741250000005	-8.883590919022941	17	24	8	CDS		0	0
hsa-miR-6807-3p	NM_001807	CEL	CACTGCATTCCTGCTTGGCCCAG#TTGGGTGCCCCAGGGCAGGAAGCAAGTC#.(((((.((((((((((((((((#)))))....))))).))))))))).)).	336	364	0.8461538461538461	-24.0	0	1.856883e-06	0.426	2.106960819047619	1.826876915	-5.337011372228436	21	28	9	CDS		0	0
hsa-miR-6807-3p	NM_001807	CEL	CACTGCATTCCTGCTTGGCCCAG#CTGGGCAGTGGCGAGTGCCGCGAAGCTGGGCGCCGTGTACACAGAAGGTGG#(((((((((((((((..((((((#))))))))))).))))))............................)))).	63	114	0.8461538461538461	-23.8	1	0.001834979	0.397	-0.26117515000000013	-0.22480097999999982	-4.1706235265052785	21	51	11	CDS		0	0
hsa-miR-6808-5p	NM_001807	CEL	CAGGCAGGGAGGTGGGACCATG#TGGTGCCCACCGAGATTGCCCTAGCCC#..(((((((.((((((((((..#)))).)))))).......)))).))).	1262	1289	0.9230769230769231	-25.8	1	0.03635012	0.412	0.7269050545454546	0.32264850749999996	-6.199507187700468	17	27	6	CDS		0	0
hsa-miR-6808-5p	NM_001807	CEL	CAGGCAGGGAGGTGGGACCATG#GGCCCCCCCCCGTGCCG#..(((((((.((.(((.((...#))))))).))).)))).	2051	2068	0.9230769230769231	-24.7	1	0.007140534	0.147	0.0	0.0	-7.488637800366711	14	17	7	CDS		0	0
hsa-miR-6808-3p	NM_001807	CEL	GTGTGACCACCGTTCCTGCAG#CTGTATGACGGCGAGGAGATCGCCACACGCGGAAACGTCATCGTGGTCACC#..((((((((((((.((((..#.)))).)))).....)))))))).	451	502	0.8461538461538461	-21.9	1	0.003191376	0.397	3.197217882352941	3.1840547525000007	-5.692450279622925	16	24	8	CDS		0	0
hsa-miR-6810-5p	NM_001807	CEL	ATGGGGACAGGGATCAGCATGGC#GCCCCCCACGGGTGACTCTGAGGCTGCCCCTGTGCCCCC#..((((((((((..((((.....#.)))).)))))).)))).	2196	2235	0.8461538461538461	-24.9	1	0.0003339155	0.338	0.0	0.0	-7.102971249558938	14	18	6	CDS		0	0
hsa-miR-6811-5p	NM_001807	CEL	ATGCAGGCCTGTGTACAGCACT#GCTGGCCTATAAGGTGCCGCTGGCAGGCCTGGAG#.(.(((((((((...(.(((((#.))))).)...))))))))).).	882	916	0.9230769230769231	-25.9	0	7.639042e-06	0.382	0.04900253333333333	0.08128809750000003	-8.23228440210085	16	23	9	CDS		0	0
hsa-miR-6811-3p	NM_001807	CEL	AGCCTGTGCTTGTCCCTGCAG#CTGCCAGGTAACTATGGCCTTCGGGATCAGCACATGGCC#.(((((((((.(((((.....#.))))).)))))).))).	553	592	1.0	-23.7	1	0.0003133201	0.441	1.2846157200000001	1.47278462	-6.618099312767468	14	18	6	CDS		0	0
hsa-miR-6812-3p	NM_001807	CEL	CCGCTCTTCCCCTGACCCCAG#TGGGGTCCGGCCATGGGGCC#..(((((...((.(((((((.#))))))).))....))))).	413	433	0.9230769230769231	-23.0	0	1.491494e-07	0.412	3.193718314285715	2.4750185574999994	-10.858662387793105	14	20	7	CDS		0	0
hsa-miR-6812-3p	NM_001807	CEL	CCGCTCTTCCCCTGACCCCAG#TTGGGTGCCCCAGGGCAGGAAGCA#..((((((.(((((.((((((#))))).)...))))).)))).)).	336	360	0.9230769230769231	-19.8	1	3.189748e-06	0.412	2.701155285714286	1.8958294399999998	-6.748839937868687	17	24	5	CDS		0	0
hsa-miR-6813-5p	NM_001807	CEL	CAGGGGCTGGGGTTTCAGGTTCT#GAGCCTTGGTATCAAGAGGCCACAAGAGTGGGACCCCAGGGGCTCCCCTC#.(((((((((((((((((((((.#)))))).......................)))))))))).....))))).	2292	2342	0.8461538461538461	-29.4	1	5.543186e-07	0.426	0.0	0.0	-3.793324837357118	21	50	10	3UTR		0	0
hsa-miR-6813-5p	NM_001807	CEL	CAGGGGCTGGGGTTTCAGGTTCT#AGGCCCTGGAAAATCCTCAGCCACATCCTGG#(((((((((((((((((((.(((#))).)))))))...))))))))....)))).	200	231	0.9230769230769231	-28.3	1	7.000538e-05	0.412	-0.31863023076923075	-0.09981010249999991	-3.937574446201665	22	31	8	CDS		0	0
hsa-miR-6813-3p	NM_001807	CEL	AACCTTGGCCCCTCTCCCCAG#GGGGCTCAGAGGCGCCAAGA#...((((((.(((((((((..#))))...))))).)))))).	1146	1166	0.9230769230769231	-26.5	0	3.805766e-06	0.441	0.012551199999999992	-0.17491375249999994	-7.757046662006918	15	20	6	CDS		0	0
hsa-miR-6813-3p	NM_001807	CEL	AACCTTGGCCCCTCTCCCCAG#TGGGTGGGGGCCGAC#....(((((((((...((((.#)))).))))))))).	1369	1384	0.8461538461538461	-23.5	0	1.334339e-06	0.426	0.0	0.0	-11.371901026712584	13	15	9	CDS		0	0
hsa-miR-6814-5p	NM_001807	CEL	TCCCAAGGGTGAGATGCTGCCA#GGTTTTAGCGTCCCATGAGCCTTGGT#..(((((((((.(((((((((.#)))...)))))).)))...)))))).	2276	2302	0.8461538461538461	-22.1	1	0.0001166857	0.456	0.0	0.0	-8.303804028968646	18	26	6	CDS		0	0
hsa-miR-6815-5p	NM_001807	CEL	TAGGTGGCGCCGGAGGAGTCATT#GGTGACTCCGAGACCGCCCCCGTGCCGCCCACGGGTGACTCCGGGGCCCCCCCTGT#((((.(((.((((((((((((((#)))))))))..............................))))).)))...)))).	2140	2196	0.9230769230769231	-29.7	0	3.789805e-07	0.206	0.0	0.0	-9.113001279259901	21	56	9	CDS		0	0
hsa-miR-6815-3p	NM_001807	CEL	TGGCTTCTCTTGCACACCCAG#CTGGCTGGCAAGGGACCCTGAAGGCCAA#(((((((((((((.((.((((#)))).)))))))))).......))))).	227	255	0.8461538461538461	-23.9	1	0.0001889296	0.426	-0.41016087	0.22054057375000002	-4.794414363722071	19	28	10	CDS		0	0
hsa-miR-6816-5p	NM_001807	CEL	TGGGGCGGGGCAGGTCCCTGC#GGGACCTGCCCGTTATGATCTGGATCTATGGAGGCGCCTTC#.(((((((((((((((((...#))))))))))).......................)))))).	368	409	0.9230769230769231	-31.7	1	0.0001181169	0.397	1.8492446550000001	2.471289895	-3.793324837357118	17	41	11	CDS		0	0
hsa-miR-6819-5p	NM_001807	CEL	TTGGGGTGGAGGGCCAAGGAGC#TCCTGGGCCCAGGACCCATCCCAGG#(((((((((.(((((.((((..#)))).))))).....))))))))).	1189	1214	1.0	-29.6	1	0.0008815696	0.471	0.8266335555555555	0.14299490499999998	-5.413129994833456	18	25	9	CDS		0	0
hsa-miR-6819-3p	NM_001807	CEL	AAGCCTCTGTCCCCACCCCAG#GGGTGGGGGCCGACCATGCA#..((.((.((((((((((...#)))))))))).))....)).	1370	1390	1.0	-23.8	0	0.0001444966	0.426	0.0	0.0	-11.389672823365393	14	20	10	CDS		0	0
hsa-miR-6819-3p	NM_001807	CEL	AAGCCTCTGTCCCCACCCCAG#CTGGTCAGTGAGTTCACAATCACCAAGGGGCTCAGAGGCG#..(((((((.((((.......#.))))..))))))).	1120	1160	1.0	-22.6	1	4.204587e-07	0.456	0.054953742857142863	-0.23740187999999998	-7.168005828254716	11	15	7	CDS		0	0
hsa-miR-6821-5p	NM_001807	CEL	GTGCGTGGTGGCTCGAGGCGGGG#CCCGTCTACCCCAAATGGGTGGGGGCCGACCATGCAG#.(((((((((((((((((((((.#))))))).).............))))).)))))))).	1354	1391	0.9230769230769231	-30.5	1	7.066233e-05	0.412	0.0	0.0	-3.793324837357118	21	37	8	CDS		0	0
hsa-miR-6822-5p	NM_001807	CEL	CAGGGAACCAGTTGGGGCTT#GGCCCCCTTGGGTTCCTC#..(((((((....((((((.#))))))....))))))).	517	535	0.9230769230769231	-23.8	1	3.261188e-05	0.397	3.149112342857143	1.7581756675000002	-13.660215585373416	13	18	7	CDS		0	0
hsa-miR-6822-5p	NM_001807	CEL	CAGGGAACCAGTTGGGGCTT#GCCCACACACTGGGAACCCTA#.((((..(((((((((((..#)))).)).)))))...)))).	1533	1554	0.8461538461538461	-23.1	0	0.001753733	0.397	0.0	0.0	-7.2379701334214825	15	21	5	CDS		0	0
hsa-miR-6822-3p	NM_001807	CEL	AGGCTCTAACTGGCTTTCCCTGCA#GCGCCTTCCTCATGGGGTCCGGCCATGGGGCCA#.(((((((..(((((..((((...#.))))...)))))))))))).	401	434	1.0	-23.9	1	4.542667e-07	0.397	2.9706926	2.46200872	-6.3252700442346725	16	21	12	CDS		0	0
hsa-miR-6823-5p	NM_001807	CEL	TCAGGGTTGGTAGGGGTTGCT#GGCATCCCCTTCGCAGCTCCCACCAAGGCCCTGGA#(((((((((((.((((((((.#.)))))))).))))..))))))).	175	210	0.9230769230769231	-30.5	1	0.001577039	0.382	0.12959805384615397	0.23453450625000008	-7.284377755798021	19	24	8	CDS		0	0
hsa-miR-6823-5p	NM_001807	CEL	TCAGGGTTGGTAGGGGTTGCT#AGCAGCTCCATGAAGCGGAGCCTGAG#(((((.((.((.(((((((((#))))))))).....)).)).))))).	1600	1626	1.0	-24.7	0	3.6807e-05	0.426	0.0	0.0	-10.24172617523683	18	26	9	CDS		0	0
hsa-miR-6823-3p	NM_001807	CEL	TGAGCCTCTCCTTCCCTCCAG#GAGTGGGACCCCAGGGGCTCC#.((((((((..(((((((...#))).))))....)))))))).	2317	2338	0.9230769230769231	-19.9	1	2.932886e-07	0.441	0.0	0.0	-7.8606057810956464	15	21	8	3UTR		0	0
hsa-miR-6824-5p	NM_001807	CEL	GTAGGGGAGGTTGGGCCAGGGA#TCCTGGGCCCAGGACCCATCCCA#...((((.(((((((((.((((#)))).)))))))...)).)))).	1189	1212	1.0	-26.6	0	6.525091e-05	0.456	0.3406139166666666	0.18595556749999992	-8.82817512285937	17	23	7	CDS		0	0
hsa-miR-6825-3p	NM_001807	CEL	GCGCTGACCCGCCTTCTCCGCA#GCTGAGAAGGTGGGTTGCCCTGTGGGTGATGCCGCCAGGATGGCCCAGTGTC#((((((((((((((((((.((.#)).))))))))))))..............................)))))).	802	854	0.8461538461538461	-30.0	1	8.522577e-05	0.368	0.12060382083333336	-0.03665846250000001	-3.937574446201665	20	52	12	CDS		0	0
hsa-miR-6825-3p	NM_001807	CEL	GCGCTGACCCGCCTTCTCCGCA#CGGAGGAGGACTTCTACAAGCTGGTCAGTGA#.((((((((..(((((((((..#))))))))).............)))))))).	1100	1131	0.9230769230769231	-26.9	1	0.008502495	0.456	-0.3953581777777778	-0.23974482749999995	-7.8606057810956464	17	31	9	CDS		0	0
hsa-miR-6825-3p	NM_001807	CEL	GCGCTGACCCGCCTTCTCCGCA#GCGAGTGCCGCGAAGCTGGGCGCCGTGTACACAGAAGGTGGGTTCGTGGAAGGCGTC#(((((((((((((((((((((.#.)).)).............)))))))))))).......))))).	73	130	0.9230769230769231	-26.2	1	8.248911e-05	0.397	-0.29657412380952397	-0.13351179499999988	-3.937574446201665	21	44	12	CDS		0	0
hsa-miR-6827-5p	NM_001807	CEL	TGGGAGCCATGAGGGTCTGTGC#CACAAGAGTGGGACCCCAGGGGCTCCCC#.(((((((.((.((((((....#.))))))))..))))))).	2312	2340	1.0	-27.8	1	1.93636e-05	0.441	0.0	0.0	-8.196517805199235	15	19	8	3UTR		0	0
hsa-miR-6827-3p	NM_001807	CEL	ACCGTCTCTTCTGTTCCCCAG#CTGGCAAGGGACCCTGAAGGCCAAGAACTTCAAGAAGAGATGC#..(((((((((((((((((((#))))...)))))....................)))))))))).	231	274	0.8461538461538461	-20.2	1	0.01133945	0.426	-0.4940769238095238	0.93980100625	-4.95700071937229	19	43	10	CDS		0	0
hsa-miR-6828-5p	NM_001807	CEL	AGGAAGCAAGAGAACCCTGTGG#CCACGGGTGACTCTGAGGCTGCCC#.((.(((.((((.((((.((((#))))))))..))))...))).)).	2201	2225	0.8461538461538461	-21.2	0	0.008143317	0.309	0.0	0.0	-10.428112654163183	17	24	8	CDS		0	0
hsa-miR-6829-5p	NM_001807	CEL	TGGGCTGCTGAGAAGGGGCA#CCCCTTCGCAGCTCCCACCAAGGCCCT#.(((((((((.(((((((..#))))))).)))).........))))).	180	207	0.8461538461538461	-27.3	1	0.006587509	0.382	-0.2127155611111111	0.13541698500000016	-6.618099312767468	16	27	7	CDS		0	0
hsa-miR-6829-5p	NM_001807	CEL	TGGGCTGCTGAGAAGGGGCA#GCGCCTTCCTCATGGGGTCCGG#((((((.(((((((((.((.#)).))))).))).).)))))).	401	423	0.9230769230769231	-25.5	0	2.124219e-06	0.412	2.0434453272727278	2.648049645	-5.4812609810729835	17	22	6	CDS		0	0
hsa-miR-6829-3p	NM_001807	CEL	TGCCTCCTCCGTGGCCTCAG#CTGCCATCAACAAGGGCAACAAGAAAGTCACGGAGGAGGA#..(((((((((((((.....#.))))))))))))).	1070	1110	0.9230769230769231	-27.8	1	0.004731046	0.515	-0.15929161538461545	-0.49438444499999995	-5.1900497996759025	13	15	13	CDS		0	0
hsa-miR-6830-5p	NM_001807	CEL	CCAAGGAAGGAGGCTGGACATC#GAAGCTCGGCCTCCTGGGTGACTCTGTGGA#(((.(((((((((((((.....#.)))))))))).......))).))).	135	165	0.9230769230769231	-21.5	0	1.183736e-05	0.426	1.127055875	0.1471540862499999	-6.969596721160855	16	26	10	CDS		0	0
hsa-miR-6830-5p	NM_001807	CEL	CCAAGGAAGGAGGCTGGACATC#GGGGTCCGGCCATGGGGCCAACTTCCTC#...((((((..((((((((.((#)).))))))))..........)))))).	414	442	0.8461538461538461	-20.6	0	0.0001739191	0.412	3.3089476250000005	2.4450957575	-10.581821137417268	16	28	8	CDS		0	0
hsa-miR-6831-5p	NM_001807	CEL	TAGGTAGAGTGTGAGGAGGAGGTC#GGCCATGGGGCCAACTTCCTCAACAACTACCTGT#(((((((....((((((((.((((#.))))..))))))))....))))))).	421	455	0.9230769230769231	-25.6	1	0.036723	0.382	4.206628674999999	2.3995610825	-11.374879977366588	19	27	8	CDS		0	0
hsa-miR-6831-5p	NM_001807	CEL	TAGGTAGAGTGTGAGGAGGAGGTC#GGCCCCCTTGGGTTCCTCAGCACTGGGGACGCCAATCTGCCA#..(((((((((((((((((.((((#)))).))......)))))).)))............)))))).	517	559	0.8461538461538461	-23.5	1	0.001337254	0.412	2.8637228555555563	1.1805389350000002	-4.95700071937229	21	42	6	CDS		0	0
hsa-miR-6833-5p	NM_001807	CEL	GTGTGGAAGATGGGAGGAGAAA#TCCCCTCCCATCTTGAGCTCT#(.((..(((((((((((.((..#)).)))))))))))..)).).	2335	2356	0.9230769230769231	-23.9	0	7.628207e-05	0.406	0.0	0.0	-11.121246264222355	16	21	11	3UTR		0	0
hsa-miR-6834-5p	NM_001807	CEL	GTGAGGGACTGGGATTTGTGG#CCTGTTTTCCCATCCCTCTCG#(.((((((.(((((.....((#)).....))))))))))).).	1329	1350	1.0	-20.9	1	0.01325628	0.397	-0.11763266666666665	0.486856885967742	-7.1261386270168465	14	21	11	CDS		0	0
hsa-miR-6834-5p	NM_001807	CEL	GTGAGGGACTGGGATTTGTGG#CCAGGATGGCCCAGTGTCTGAAGGTTACTGATCCCCGAGCCCTGACG#((.((((.((((((((.((((#.)))).))))))..)))))).)).	836	883	0.8461538461538461	-21.3	0	0.000928066	0.368	0.20938952	-0.033533905000000044	-7.808748849688744	18	24	6	CDS		0	0
hsa-miR-6835-5p	NM_001807	CEL	AGGGGGTAGAAAGTGGCTGAAG#GGCCACCCCTGTGCCCCCC#.(((((((.(..((((((....#))))))...).))))))).	1689	1708	0.8461538461538461	-24.3	1	8.492017e-05	0.265	0.0	0.0	-11.021292280609586	14	19	7	CDS		0	0
hsa-miR-6835-5p	NM_001807	CEL	AGGGGGTAGAAAGTGGCTGAAG#CTGAGGCTGCCCCTGTGCCCCCC#.(((((((.(..((((((..((#))..))))))...).))))))).	2213	2236	0.8461538461538461	-22.5	1	0.000391038	0.338	0.0	0.0	-11.021292280609586	16	23	7	CDS		0	0
hsa-miR-6780b-3p	NM_001807	CEL	TCCCTTGTCTCCTTTCCCTAG#GGCTGGCAAGGGAC#(((((((((.((.........#))..))))))))).	229	243	1.0	-17.0	1	1.140386e-05	0.471	-0.23202672222222226	-0.121873285	-8.29455008527074	11	14	9	CDS		0	0
hsa-miR-6836-5p	NM_001807	CEL	CGCAGGGCCCTGGCGCAGGCAT#GCCAGAGCGGCGTGGCCCTGA#..(((((((.((.(((.(((..#)))...))).)).))))))).	734	755	0.8461538461538461	-29.1	1	5.866181e-07	0.368	-0.1414378571428571	-0.3428507499999999	-7.488637800366711	15	21	7	CDS		0	0
hsa-miR-6837-5p	NM_001807	CEL	ACCAGGGCCAGCAGGGAATGT#GCATCCCCTTCGCAGCTCCCACCAAGGCCCTGGA#.(((((((((((((((.((((#)))).)))).....)))........)))))))).	176	210	0.9230769230769231	-26.3	1	0.001577039	0.382	0.0437943392857143	0.22848549875000013	-3.793324837357118	19	34	8	CDS		0	0
hsa-miR-6837-5p	NM_001807	CEL	ACCAGGGCCAGCAGGGAATGT#CCCTGACGCTGGCCTATAAGGTGCCGCTGGC#.(((((((((((((((.....#))))...)))))))............)))).	875	906	0.8461538461538461	-23.1	1	0.0005234578	0.353	0.2552132200000001	0.150025115	-3.793324837357118	15	31	7	CDS		0	0
hsa-miR-6837-3p	NM_001807	CEL	CCTTCACTGTGACTCTGCTGCAG#CTGCCATCAACAAGGGCAACAAGAAAGTCACGGAGGAGGA#(((((.(((((((((((.(((..#.))).)).))..))))))).))))).	1070	1110	0.9230769230769231	-21.9	0	0.004731046	0.515	-0.07002280000000002	-0.488916735	-5.838533207394711	19	26	7	CDS		0	0
hsa-miR-6838-5p	NM_001807	CEL	AAGCAGCAGTGGCAAGACTCCT#GGAGTACCCCATGCTGCA#..((((((.(((....(((((.#)))))...))))))))).	912	930	1.0	-21.8	1	0.0002266965	0.412	0.13232013333333334	0.07269590000000002	-9.12785954835895	14	18	9	CDS		0	0
hsa-miR-6840-5p	NM_001807	CEL	ACCCCCGGGCAAAGACCTGCAGAT#GTGGGTTGCCCTGTGGGTG#(((((.(((((...((((((....#))))))))))).).)))).	811	830	0.9230769230769231	-23.3	0	2.054304e-06	0.397	-0.3988284333333334	-0.023379669999999977	-11.331307047177717	16	19	11	CDS		0	0
hsa-miR-6840-3p	NM_001807	CEL	GCCCAGGACTTTGTGCGGGGTG#CGCCAAGACGACCTTTGATGTCTACACCGAGTCCTGGGCC#(((((((((((.(((.(((...#.))).))).))))))))))).	1158	1198	0.9230769230769231	-28.0	1	0.002068517	0.456	-0.19337627272727273	0.08909909750000003	-7.517426836101634	17	21	11	CDS		0	0
hsa-miR-6840-3p	NM_001807	CEL	GCCCAGGACTTTGTGCGGGGTG#GCCCCCCACAGGGGACTCCGAGGCC#(((..((((((((((.(((((.#))))).)))))))...)))..))).	1701	1726	0.8461538461538461	-26.9	0	5.441035e-05	0.25	0.0	0.0	-11.321682976276941	18	25	7	CDS		0	0
hsa-miR-6841-5p	NM_001807	CEL	TAGGGTACTCAGAGCAAGTTGT#GCGGCGTGGCCCTGAGTCCCTGG#(((((.((((((.((..(((((#)))))...)).))))))))))).	740	763	0.8461538461538461	-23.9	0	8.396034e-06	0.368	0.1427347333333334	-0.3077011249999999	-7.360712900364567	18	23	11	CDS		0	0
hsa-miR-6842-5p	NM_001807	CEL	TGGGGGTGGTCTCTAGCCAAGG#CCTTGGTATCAAGAGGCCACAAGAGTGGGACCCCAG#((((((((((((((.(((((((#)))))))....)))))))))..........))))).	2295	2331	0.9230769230769231	-30.5	1	4.918814e-06	0.397	0.0	0.0	-4.6730240064523	21	36	9	3UTR		0	0
hsa-miR-6843-3p	NM_001807	CEL	ATGGTCTCCTGTTCTCTGCAG#CTGTGGTGGACTTTGAGACCG#..((((((..((((.((((((#)))))).))))...)))))).	1229	1250	0.8461538461538461	-21.1	1	4.150802e-05	0.5	1.2987646666666668	0.32655423999999994	-7.991346406196866	16	21	6	CDS		0	0
hsa-miR-6843-3p	NM_001807	CEL	ATGGTCTCCTGTTCTCTGCAG#CAGGGGACTCCGAGGCCAC#.(((((((..((((((((...#))))))))...))))))).	1709	1728	0.9230769230769231	-20.8	1	1.75068e-05	0.25	0.0	0.0	-6.09222096393106	15	19	8	CDS		0	0
hsa-miR-6843-3p	NM_001807	CEL	ATGGTCTCCTGTTCTCTGCAG#TTGCCAAAACAGGGGACCC#..(((((((((((....((((#))))...))))))))))).	1493	1512	0.9230769230769231	-21.0	1	0.0005718367	0.397	0.0	0.0	-6.782339277446944	15	19	11	CDS		0	0
hsa-miR-6843-3p	NM_001807	CEL	ATGGTCTCCTGTTCTCTGCAG#CTGTATGACGGCGAGGAGATCGC#.((((((((((((.(((((((#))))).)).))).))))))))).	451	474	0.9230769230769231	-20.4	1	2.664209e-06	0.441	3.1628390000000004	3.2165794025000003	-4.650164754877524	19	23	9	CDS		0	0
hsa-miR-6845-5p	NM_001807	CEL	CGGGGCCAGAGCAGAGAGC#CTGCCCCTGTGCCCCC#.((((((((.((((.....#))))..))).))))).	2219	2235	0.9230769230769231	-20.4	1	0.0003339155	0.338	0.0	0.0	-6.004329946239545	12	16	5	CDS		0	0
hsa-miR-6845-3p	NM_001807	CEL	CCTCTCCTCCCTGTGCCCCAG#GGCCTTCGGGGGGGACCCCAACAACATCACGCTCTTCGGGGA#(((((((((((((.(((....#)))...)))))))))......................)))).	618	660	0.9230769230769231	-22.2	1	0.001477281	0.353	-0.20214023428571423	-0.17996761499999997	-4.794414363722071	16	42	9	CDS		0	0
hsa-miR-6846-5p	NM_001807	CEL	TGGGGGCTGGATGGGGTAGAGT#CCCCTTCGCAGCTCCCAC#(((((((((((.((((......#)))).)).))))))))).	180	198	0.9230769230769231	-27.4	1	0.1422856	0.426	0.08726530833333346	0.2635081937500001	-7.284377755798021	15	18	9	CDS		0	0
hsa-miR-6846-5p	NM_001807	CEL	TGGGGGCTGGATGGGGTAGAGT#CTACCGTGTCGGCCCCCT#.(((((((.((((.(((((...#))))).))))))))))).	507	525	1.0	-28.3	1	0.002913391	0.382	2.9112208571428573	2.4242795725000006	-5.706554413123287	16	18	11	CDS		0	0
hsa-miR-6846-5p	NM_001807	CEL	TGGGGGCTGGATGGGGTAGAGT#CTGCCCCTGTGCCCCCC#.((((((.....(((((((...#)))))))...)))))).	2219	2236	0.8461538461538461	-27.6	1	0.000391038	0.338	0.0	0.0	-14.577433678118396	13	17	7	CDS		0	0
hsa-miR-6847-3p	NM_001807	CEL	GGCTCATGTGTCTGTCCTCTTC#AGGGGACCCCAACATGGGCG#.((((((((....(((((((..#)))))))....)))))))).	1503	1523	1.0	-23.2	1	1.021502e-05	0.382	0.0	0.0	-12.496539703358245	15	20	8	CDS		0	0
hsa-miR-6847-3p	NM_001807	CEL	GGCTCATGTGTCTGTCCTCTTC#GGGGACGCCAATCTGCCAGGTAACTATGGCCTTCGGGATCAGCACATGGCCA#(((.((((((.(((((((....#.)))).)))))))))))).	541	593	0.9230769230769231	-23.5	0	0.0003976491	0.441	1.461549925	1.5838438975000004	-9.794371196571205	16	19	12	CDS		0	0
hsa-miR-6848-3p	NM_001807	CEL	GTGGTCTCTTGGCCCCCAG#TGGGGGCCGACCATG#((((((....((((((((.#)))))))))))))).	1373	1388	0.9230769230769231	-26.2	0	2.1431e-05	0.426	0.0	0.0	-10.093792036827557	14	15	14	CDS		0	0
hsa-miR-6848-3p	NM_001807	CEL	GTGGTCTCTTGGCCCCCAG#TGGGGCCAACTTCCTCAACAACTACCTGTATGACGGCGAGGAGATCGCC#((((((((((.(((((((.#)))))..............................)).)))))))))).	426	475	0.8153846153846154	-24.1	1	3.519397e-07	0.456	2.9290621000000003	3.094286935	-6.7623489216120145	17	49	10	CDS		0	0
hsa-miR-6848-3p	NM_001807	CEL	GTGGTCTCTTGGCCCCCAG#GGGGCTCAGAGGCGCCAAGACGACCT#..(((((((((((((((..#)))).........))))))).)))).	1146	1172	0.8461538461538461	-24.3	1	3.023117e-05	0.412	-0.151792936	-0.04603178249999995	-4.95700071937229	15	26	7	CDS		0	0
hsa-miR-6849-5p	NM_001807	CEL	GAGTGGATAGGGGAGTGTGTGGA#CCACAAGAGTGGGACCCCAGGGGCTCCCCTCCCATCTTGAGCTCT#((((((((((((((((.(.(((.#.))).).))))))))...))))...)))).	2311	2356	0.9230769230769231	-28.6	1	7.628207e-05	0.406	0.0	0.0	-3.937574446201665	20	30	8	3UTR		0	0
hsa-miR-6849-5p	NM_001807	CEL	GAGTGGATAGGGGAGTGTGTGGA#CCACACACTGGGAACCCTACACTACG#..((((.(((((.(((((((((.#))))))))).....)))))..)))).	1535	1561	0.8461538461538461	-23.9	0	0.007991817	0.426	0.0	0.0	-7.789817866909852	18	26	9	CDS		0	0
hsa-miR-6849-3p	NM_001807	CEL	ACCAGCCTGTGTCCACCTCCAG#GGAGGAGGACTTCTACAAGCTGGTC#((((((.(((((((.(((((..#))))).))))....))).)))))).	1101	1126	0.9230769230769231	-27.4	0	0.002557041	0.5	-0.42628681818181813	-0.12804727999999999	-6.216710541323619	18	25	6	CDS		0	0
hsa-miR-6850-5p	NM_001807	CEL	GTGCGGAACGCTGGCCGGGGCG#CGTGTCGGCCCCCTTGGGTTCCTCAGCACT#(((((((((.(.((((((.(((#))).)))))).....).)))))...)))).	511	541	0.8076923076923077	-27.7	1	0.001117265	0.412	3.7339363666666667	1.70223341	-8.5268842241262	19	30	6	CDS		0	0
hsa-miR-6850-5p	NM_001807	CEL	GTGCGGAACGCTGGCCGGGGCG#CGCTCTTCGGGGAGTCTGCTGGAGGTGCCAGCGTCTCTCTGCAG#.(((((((((((((((((((((#))))))..................).))))))))...)))))).	647	691	0.9230769230769231	-27.3	1	0.0002980396	0.382	-0.08808409767441863	-0.28317483749999994	-3.793324837357118	21	44	8	CDS		0	0
hsa-miR-6850-3p	NM_001807	CEL	CCCGGCCGGAACGCCGCACT#GGCGCCTTCCTCATGGGGTCCGGCCATGGGG#(((((((((.((.(((....#.))).))))))))..))).	400	431	1.0	-24.5	1	5.321891e-09	0.426	2.3840670545454548	2.4867275949999996	-6.469211527196086	14	19	8	CDS		0	0
hsa-miR-6851-5p	NM_001807	CEL	AGGAGGTGGTACTAGGGGCCAGC#GCTGCCCCTGTGCCCCCCA#.((.((.(((((.(((((.((((#)))))))))))))))))).	2218	2237	0.9487179487179488	-29.5	0	0.000430791	0.353	0.0	0.0	-9.65816425985387	18	19	18	CDS		0	0
hsa-miR-6851-3p	NM_001807	CEL	TGGCCCTTTGTACCCCTCCAG#AGGGGCTCAGAGGCGCCAA#((((((((((..(((((....#)))))..)))))).)))).	1145	1164	0.8461538461538461	-25.3	1	1.45884e-06	0.456	-0.2956295454545454	-0.088211255	-10.10915223120837	15	19	6	CDS		0	0
hsa-miR-6852-5p	NM_001807	CEL	CCCTGGGGTTCTGAGGACATG#CACAAGAGTGGGACCCCAGGGG#((((((((((((.........#.)))))))))))).	2312	2334	0.8461538461538461	-25.3	1	3.30944e-07	0.412	0.0	0.0	-7.052043616942562	12	14	12	3UTR		0	0
hsa-miR-6853-5p	NM_001807	CEL	AGCGTGGGATGTCCATGAAGTCAG#GGCTTCGTCCCTGTCATTGATGGAGACTTCATCCCCGCTG#((((.(((((((((((((((((..#)))))).............))))).....)))))))))).	937	977	0.8653846153846154	-25.5	0	0.02076469	0.397	-0.023602800000000018	0.1422140875	-8.056611621014136	21	40	10	CDS		0	0
hsa-miR-6854-5p	NM_001807	CEL	AAGCTCAGGTTTGAGAACTGCTGA#CAGCAGCTCCATGAAGCGGAGCCTGAGA#...((((((((((((..((((((.#))))))))).........))))))))).	1599	1627	0.8461538461538461	-22.9	0	3.936367e-05	0.426	0.0	0.0	-6.747589273982352	18	28	9	CDS		0	0
hsa-miR-6854-3p	NM_001807	CEL	TGCGTTTCTCCTCTTGAGCAG#CTGGTCAGTGAGTTCACAATCACCAAGGGGCTCAGAGGCGCC#.(((((((((((((((.....#.)))))))...)))))))).	1120	1162	0.8461538461538461	-20.4	1	7.39779e-07	0.456	-0.19747860000000003	-0.23037190500000002	-3.793324837357118	15	20	8	CDS		0	0
hsa-miR-6855-5p	NM_001807	CEL	TTGGGGTTTGGGGTGCAGACATTGC#CTGATCCCCGAGCCCTGAC#(((((((((((((..(((.......#)))..))))))))))))).	863	882	1.0	-27.5	1	0.001665195	0.353	0.16276295384615386	0.14768183749999997	-5.529863923972706	16	19	13	CDS		0	0
hsa-miR-6856-5p	NM_001807	CEL	AAGAGAGGAGCAGTGGTGCTGTGG#CCAACAACATCACGCTCTTCG#....(((((((.((((((.(((((#))).)).))))))))))))).	635	656	0.9230769230769231	-22.9	0	0.1277187	0.338	-0.08787600000000005	-0.190577605	-12.893365778234283	18	21	13	CDS		0	0
hsa-miR-6856-5p	NM_001807	CEL	AAGAGAGGAGCAGTGGTGCTGTGG#CCAACTTCCTGCGCTACTGGACCCTCA#..(((.((..(((((((((...((#.)).)))))))))..))))).	1628	1655	1.0	-22.8	0	0.02503475	0.382	0.0	0.0	-9.15685560713928	16	21	9	CDS		0	0
hsa-miR-6857-5p	NM_001807	CEL	TTGGGGATTGGGTCAGGCCAGT#GCGGCGTGGCCCTGAGTCCCTGGG#(((((((((((((((.(((.((#))))).))))))..))))))))).	740	764	1.0	-27.6	1	4.920905e-06	0.368	0.25239508235294117	-0.3795625949999999	-4.1706235265052785	20	24	9	CDS		0	0
hsa-miR-6857-5p	NM_001807	CEL	TTGGGGATTGGGTCAGGCCAGT#GCTGGCCTATAAGGTGCCGCTGGCAGGCCTGGAGTACCCCAT#.(((((((((((((((((((((#)))))))).................)))))..))).))))).	882	924	0.8461538461538461	-26.7	1	9.937376e-05	0.382	0.16077015609756096	0.0672283	-3.793324837357118	21	42	8	CDS		0	0
hsa-miR-6857-5p	NM_001807	CEL	TTGGGGATTGGGTCAGGCCAGT#CTGGGCCCAGGACCCATCCCA#...((((.((((((.((((((.#)))).))...)))))))))).	1191	1212	1.0	-25.6	0	6.525091e-05	0.456	0.3138328571428572	0.2554737425	-9.563624683110007	16	21	10	CDS		0	0
hsa-miR-6857-3p	NM_001807	CEL	TGACTGAGCTTCTCCCCACAG#GTGGAAGGCGTCAATAAGAAGCTCGGC#...((((((((((((((((..#))))..))........)))))))))).	118	145	0.9230769230769231	-20.5	0	0.0008077952	0.456	0.25809034615384613	0.10248046125000002	-6.514540193678739	16	27	10	CDS		0	0
hsa-miR-6858-5p	NM_001807	CEL	GTGAGGAGGGGCTGGCAGGGAC#GTCACCTTCAACTACCGTGTCGGCCCCCTTGGGTTCCTCAG#.((((((((((((((((.((..#.)).)))))))))).......)))))).	496	537	0.9230769230769231	-32.1	1	4.573377e-05	0.397	2.8168379652173914	2.4633090325000007	-3.793324837357118	18	28	10	CDS		0	0
hsa-miR-6858-5p	NM_001807	CEL	GTGAGGAGGGGCTGGCAGGGAC#GTCTCCCGGGACCTGCCCGTTATGATCTGGATCTATGGAGGCGCCTTCCTCATG#(((((((((((((((((((..(#.)..))))))......................))).)))))))))).	361	415	1.0	-31.3	1	9.828339e-06	0.412	1.7267044095238093	2.3776021574999997	-3.937574446201665	20	47	10	CDS		0	0
hsa-miR-6859-5p	NM_001807	CEL	GAGAGGAACATGGGCTCAGGACA#GTCCTGGGCCCAGGACCCATCC#((..((..(.((((((((((((.#)))))))))))))..))..)).	1188	1210	0.9230769230769231	-30.0	0	4.461105e-05	0.471	0.007343499999999989	0.16955246499999987	-13.626964127847433	17	22	13	CDS		0	0
hsa-miR-6859-3p	NM_001807	CEL	TGACCCCCATGTCGCCTCTGTAG#CTACAACAAGGGCCTCATCCGGCGAGCCATCAGCCAGAGCGGCGTGGCCCTGAGTCCCTGGGTCAT#((((((((((((((.(((((...#.)))))))))))))............)))))).	702	768	0.9743589743589743	-28.1	1	0.0001371959	0.412	-0.5630620846153845	-0.071808225	-4.6730240064523	19	33	13	CDS		0	0
hsa-miR-6769b-5p	NM_001807	CEL	TGGTGGGTGGGGAGGAGAAGTGC#CTCTTCCTGGTGCCCACCGA#((((((((.((((((((......#))))))))...)))))))).	1255	1275	0.9230769230769231	-26.7	1	0.0004452643	0.412	0.32499199999999995	0.48902331999999993	-4.993964104447428	16	20	8	CDS		0	0
hsa-miR-6769b-5p	NM_001807	CEL	TGGTGGGTGGGGAGGAGAAGTGC#GCCCTTCGCCACCCCCACGGGCTACCGG#((((((((((((.((.((((.((#)).)))).))..))))))...)))))).	1416	1444	0.8461538461538461	-26.5	1	1.254961e-06	0.368	0.0	0.0	-5.459754139171521	20	28	6	CDS		0	0
hsa-miR-6769b-5p	NM_001807	CEL	TGGTGGGTGGGGAGGAGAAGTGC#ACTTCATCCCCGCTGACCC#.(((.((((((((...(((((..#))))).)))))))).))).	962	981	1.0	-26.0	0	0.07197529	0.397	-0.11242552499999997	0.07660148750000004	-9.737700570244245	16	19	8	CDS		0	0
hsa-miR-6769b-3p	NM_001807	CEL	CCCTCTCTGTCCCACCCATAG#ATGGGTGGGGGCCGACCATGCAGATGACATTCAGTACGTTTTCGGGA#(((((((((((((((((((..#)))))))))..........))))).))................))).	1368	1415	0.9230769230769231	-23.0	1	0.0003975869	0.368	0.0	0.0	-3.937574446201665	19	47	9	CDS		0	0
hsa-miR-6769b-3p	NM_001807	CEL	CCCTCTCTGTCCCACCCATAG#TGGGTGCCCCAGGGCAGGAAGCAAGTCTCCCGGGA#(((((.((((((((((((...#)))))).....))))))))............))).	337	372	0.8461538461538461	-20.5	0	0.06571029	0.412	2.2195623647058826	1.8724084899999995	-5.838533207394711	17	35	8	CDS		0	0
hsa-miR-6860	NM_001807	CEL	ACTGGGCAGGGCTGTGGTGAGT#GCCCACCGAGATTGCCCTAGCCCAGC#.(((((((((((..(((((.((#)).))))).....))))).)))))).	1266	1292	0.9230769230769231	-29.1	1	0.007452802	0.397	0.11669754999999998	0.37263921750000006	-5.9392953675437665	18	26	6	CDS		0	0
hsa-miR-6860	NM_001807	CEL	ACTGGGCAGGGCTGTGGTGAGT#CTCACCTATCTGGCGCTGCCCAC#..(((((((.(((..((((((.#)))))).....))).))))))).	1651	1674	1.0	-28.8	1	4.369764e-06	0.324	0.0	0.0	-7.79179666547151	16	23	7	CDS		0	0
hsa-miR-6860	NM_001807	CEL	ACTGGGCAGGGCTGTGGTGAGT#CTACACCGAGTCCTGGGCCCAGG#.((((((((((((.(((((((.#)).)))))))))))..)))))).	1179	1202	1.0	-27.7	1	6.107627e-06	0.471	0.15314921428571426	0.1898611399999999	-4.650164754877524	19	23	11	CDS		0	0
hsa-miR-6861-5p	NM_001807	CEL	ACTGGGTAGGTGGGGCTCCAGG#CTGGACCCTCACCTATCTGGC#.((((((((((((((.(((((.#))))).)))))))))))))).	1644	1665	1.0	-31.7	1	0.000589561	0.382	0.0	0.0	-4.026373917660731	19	21	14	CDS		0	0
hsa-miR-6861-5p	NM_001807	CEL	ACTGGGTAGGTGGGGCTCCAGG#CCTGCAGGCCACCATCACCCAGG#.((((((.(((((((((.((((#))))..)))).))))))))))).	273	296	1.0	-29.9	1	0.000413746	0.426	0.6746972	0.4755726000000003	-6.106959766537749	19	23	11	CDS		0	0
hsa-miR-6861-5p	NM_001807	CEL	ACTGGGTAGGTGGGGCTCCAGG#CTGGTTGTGTTGGGCCTCACCTGCTGCTGGGCAGTG#((((((((((((((((.((((.#.))))))))))))))))......)))).	37	73	0.8461538461538461	-29.0	1	8.204229e-07	0.338	-0.8844841136363631	-0.7074679671875	-3.937574446201665	20	28	16	CDS		0	0
hsa-miR-6861-3p	NM_001807	CEL	TGGACCTCTCCTCCCCAG#GGGGGGGACCCCAACAACATCACGCTCTTCGGGGAGTCTG#.(((((((((((((((..#)))))))).......................))).)))).	625	665	0.8461538461538461	-20.6	1	2.070803e-05	0.353	-0.16409797948717944	-0.1602869075	-3.793324837357118	15	40	8	CDS		0	0
hsa-miR-6862-5p	NM_001807	CEL	CGGGCATGCTGGGAGAGACTTT#GGGTGCCCCAGGGCAGGAAGCAAGTCTCCCGGGACCTGCCCGT#((((((.(((.((.(((((((.#.))))))))).)).).)))))).	338	381	0.9230769230769231	-27.9	0	8.932196e-06	0.368	1.5201348571428572	1.8749728524999996	-9.162875374003741	18	23	9	CDS		0	0
hsa-miR-6862-5p	NM_001807	CEL	CGGGCATGCTGGGAGAGACTTT#TCCCTCTCGGATGCCCGT#(((((((.(((((((.((....#)).)))))))))))))).	1341	1359	1.0	-24.4	1	7.367003e-05	0.382	0.27812597142857143	0.4410005023148148	-6.484258455685908	16	18	14	CDS		0	0
hsa-miR-6862-3p	NM_001807	CEL	CCTCACCCAGCTCTCTGGCCCTCT#GGGCCAAAAAGGTGGCTGAGAAGGTGGGT#.(((((((((((.((((((((...#))))))....)).)))))....)))))).	788	817	0.8461538461538461	-26.3	1	8.145148e-07	0.382	-0.0801392666666667	0.1476817475	-5.08245545002336	19	29	6	CDS		0	0
hsa-miR-6863	NM_001807	CEL	TAGACGTGGTGAAGGATTGAGTG#CCTTCGCCACC#.....((((((((((........#)))))))))).	1418	1429	0.8461538461538461	-18.3	0	0.003468443	0.382	0.0	0.0	-13.898648723754015	10	11	10	CDS		0	0
hsa-miR-6867-3p	NM_001807	CEL	CTCTCCCTCTTTACCCACTAG#TGGCCATTGCTTGGGTGAAGAGGAATATCGCGGCCTTCGGGGGGGA#(((((((((((((((((....#.)))))))))).................))))))).	587	633	0.9230769230769231	-23.6	1	1.85018e-05	0.397	-0.03714291176470591	0.6146868575	-3.937574446201665	17	36	10	CDS		0	0
hsa-miR-6868-3p	NM_001807	CEL	TTCCTTCTGTTGTCTGTGCAG#CTGCCCCTGTGCCCCCCACAGATGACTCCAAGGAAG#((((((..((((((((((...#.))))))))))...)))))).	2219	2255	0.8461538461538461	-19.0	0	0.0003340901	0.441	0.0	0.0	-7.794895910253615	16	21	10	CDS		0	0
hsa-miR-6869-3p	NM_001807	CEL	CGCCGCGCGCATCGGCTCAGC#GCTGGCCTATAAGGTGCCGCTGGCA#.((((((.((((((((.((((#))))))).....)))))))).))).	882	907	0.9230769230769231	-26.2	1	5.206855e-05	0.353	0.07143410769230767	0.027392162500000004	-6.106959766537749	18	25	8	CDS		0	0
hsa-miR-6870-5p	NM_001807	CEL	TGGGGGAGATGGGGGTTGA#GCCCCTGTGCCCCCCAC#((((((..((((((((...#))))))))..)))))).	2221	2238	0.8974358974358974	-26.1	0	0.0003525516	0.353	0.0	0.0	-7.794895910253615	14	17	8	CDS		0	0
hsa-miR-6870-5p	NM_001807	CEL	TGGGGGAGATGGGGGTTGA#ACCCCTGTGCCCCCCAC#((((((..((((((((...#))))))))..)))))).	1693	1710	0.9487179487179488	-25.8	0	3.769095e-05	0.265	0.0	0.0	-7.794895910253615	14	17	8	CDS		0	0
hsa-miR-6871-3p	NM_001807	CEL	CAGCACCCTGTGGCTCCCACAG#GTGGGACCCCAGGGGCTC#.(((.(((((.((.((((((..#)))))).)))))))))).	2319	2337	0.8461538461538461	-28.4	0	2.315113e-07	0.441	0.0	0.0	-11.593976405100348	16	18	10	3UTR		0	0
hsa-miR-6871-3p	NM_001807	CEL	CAGCACCCTGTGGCTCCCACAG#GGGAGTCTGCTGGAGGTGCC#..((((((((((((((((....#))))))).)).)).))))).	656	676	1.0	-24.0	1	3.898369e-08	0.397	0.06763950526315789	-0.24110507999999992	-4.95700071937229	16	20	7	CDS		0	0
hsa-miR-6872-5p	NM_001807	CEL	TCTCGCATCAGGAGGCAAGG#CTCGGCCTCCTGGGTGAC#..((((.(((((((((..((#))..))))))))))))).	139	157	1.0	-22.0	0	2.873855e-05	0.441	1.4663159222222224	0.22096222124999992	-6.5006872542436085	15	18	13	CDS		0	0
hsa-miR-6872-5p	NM_001807	CEL	TCTCGCATCAGGAGGCAAGG#CTTTGAGACCGATGTCCTCTTCCTGGTGCCCACCGAGAT#(((((((((((((((..(((#.)))))))))))))).....)))).	1239	1278	1.0	-22.1	1	0.001791753	0.412	0.24375730999999998	0.43747059999999993	-4.1706235265052785	18	25	14	CDS		0	0
hsa-miR-6872-3p	NM_001807	CEL	CCCATGCCTCCTGCCGCGGTC#GCCGCTGGCAGGCCTGGAGTACCCCATGCTGCACTATGTGGGC#((((((((.(((((((((((.#))))).))))))...))...................)))))).	897	940	0.8461538461538461	-25.0	1	7.336678e-05	0.441	0.08024665000000002	0.068790395	-4.993964104447428	19	43	6	CDS		0	0
hsa-miR-6873-5p	NM_001807	CEL	CAGAGGGAATACAGAGGGCAAT#TGCCCCTGTGCCCCCCA#..(.(((..(((((.(((((..#))))))))))..)))).	2220	2237	0.9230769230769231	-20.7	0	0.000430791	0.353	0.0	0.0	-12.094497142008509	14	17	10	CDS		0	0
hsa-miR-6873-5p	NM_001807	CEL	CAGAGGGAATACAGAGGGCAAT#CTCTCTGCAGACCCTCTC#.((((((..(.(((((((....#))))))).)..)))))).	681	699	0.9230769230769231	-19.8	1	0.01822942	0.353	-0.44495297142857143	-0.3248852574999999	-9.988123900193862	14	18	7	CDS		0	0
hsa-miR-6874-5p	NM_001807	CEL	ATGGAGCTGGAACCAGATCAGGC#GCCTGCAGTCATTAGGTTTTAGCGTCCC#..((((((((((((.((((((((#)))))..)))....))))))))).))).	2262	2290	1.0	-23.0	1	0.02399677	0.5	0.0	0.0	-5.692450279622925	20	28	9	CDS		0	0
hsa-miR-6874-3p	NM_001807	CEL	CAGTTCTGCTGTTCTGACTCTAG#AGCCAGAGCGGCGTGGCCCTGA#(((.((((((((((((.((....#)).)))))))))).))..))).	733	755	0.9230769230769231	-17.2	0	5.866181e-07	0.368	-0.19293876923076925	-0.241307535	-6.969596721160855	17	22	10	CDS		0	0
hsa-miR-6875-5p	NM_001807	CEL	TGAGGGACCCAGGACAGGAGA#TCTACACCGAGTCCTGGGCCCA#...(((.((((((((.((...#.))..))))))))))).	1178	1200	1.0	-25.6	0	0.001001427	0.471	-0.260834625	0.28906116749999994	-8.29127580885367	13	17	11	CDS		0	0
hsa-miR-6875-5p	NM_001807	CEL	TGAGGGACCCAGGACAGGAGA#TCGGCCCCCTTGGGTTCCTCAG#(((((((((((((...((.((#))..))..))))))))))))).	515	537	0.9230769230769231	-24.0	1	4.573377e-05	0.397	3.2589104923076926	1.7373598900000002	-5.762913004276319	17	22	13	CDS		0	0
hsa-miR-6875-3p	NM_001807	CEL	ATTCTTCCTGCCCTGGCTCCAT#CCAGGGCAGGAAGC#...(((((((((((((......#))))))))))))).	345	359	0.9230769230769231	-27.2	0	5.780475e-07	0.397	2.1733177076923074	1.6826016275	-6.514540193678739	13	14	13	CDS		0	0
hsa-miR-6876-5p	NM_001807	CEL	CAGGAAGGAGACAGGCAGTTCA#TGAGACCGATGTCCTCTTCCTGG#((((((((.((((.....((((#)))).....)))).)))))))).	1242	1265	0.9230769230769231	-19.6	1	6.860346e-05	0.412	0.29374785	0.4187240949999999	-6.819302662522082	16	23	8	CDS		0	0
hsa-miR-6877-5p	NM_001807	CEL	AGGGCCGAAGGGTGGAAGCTGC#GCAGCTCCCACCAAGGCCCTG#((((((....(((((.((((((#)))))).)))))..)))))).	187	208	0.9230769230769231	-32.9	0	0.001633523	0.397	-0.5278028	0.2056787987500001	-10.32684111713117	17	21	6	CDS		0	0
hsa-miR-6877-3p	NM_001807	CEL	CAGCCTCTGCCCTTGGCCTCC#GAGGCCACAAGAGTGGGACCCCAGGGGCTC#.(((((((((((.(((((((.#))))))).......)))....)))))))).	2307	2337	0.9230769230769231	-27.0	1	2.315113e-07	0.441	0.0	0.0	-5.08245545002336	18	30	8	3UTR		0	0
hsa-miR-6877-3p	NM_001807	CEL	CAGCCTCTGCCCTTGGCCTCC#CCAAGGGGCTCAGAGGCG#..((((((((((((((.....#)))))))...))))))).	1142	1160	0.8461538461538461	-24.9	1	4.204587e-07	0.456	0.0024427764705882084	-0.15226181999999994	-4.95700071937229	14	18	7	CDS		0	0
hsa-miR-6880-5p	NM_001807	CEL	TGGTGGAGGAAGAGGGCAGCTC#TGTCCTCTTCCTGGTGCCCACCGA#((((((((((((((((((....#)))))))))))).....)))))).	1251	1275	0.9230769230769231	-29.0	1	0.0004452643	0.412	0.490042547826087	0.39841545999999994	-3.937574446201665	18	24	12	CDS		0	0
hsa-miR-6880-3p	NM_001807	CEL	CCGCCTTCTCTCCTCCCCCAG#CTGGGTCATCCAGAAAAACCCACTCTTCTGGGCCAAAAAGGTGGCTGAGAAGGTGGG#((((((((((.((.(((((((#.))))).......)).))..)))))))))).	759	816	0.9230769230769231	-29.1	1	6.326477e-07	0.382	-0.07180777999999999	0.059417217499999946	-7.619188839132421	19	31	10	CDS		0	0
hsa-miR-6881-5p	NM_001807	CEL	TGGGGTAAGGATAGGAGGGTCA#CCCTCCCATCTTGAGCTCTTCCTGAATAAAGCCTCATACCCCT#.(((((((((((.((((((...#)))))).)))))........................)))))).	2337	2380	0.9230769230769231	-23.7	1	0.09564379	0.5	0.0	0.0	-5.08245545002336	17	43	6	3UTR		0	0
hsa-miR-6881-3p	NM_001807	CEL	ATCCTCTTTCGTCCTTCCCACT#GGGCAACAAGAAAGTCACGGAGGAGGAC#.(((((((((((.((((((...#)))........)))..))))))))))).	1083	1111	0.9230769230769231	-19.4	1	0.0005192612	0.515	-0.4262865636363637	-0.2663023275	-5.08245545002336	17	28	11	CDS		0	0
hsa-miR-6882-3p	NM_001807	CEL	TGCTGCCTCTCCTCTTGCCTGCAG#CTGGAGATCACCAAGAAGATGGGCAGCAG#((((((((.((.(((((.((.(((#))).)).....))))).)).)))))))).	1576	1605	0.9230769230769231	-24.8	1	0.0001370459	0.426	0.0	0.0	-8.340767414043784	20	29	8	CDS		0	0
hsa-miR-6883-3p	NM_001807	CEL	TTCCCTATCTCACTCTCCTCAG#CTTGGTATCAAGAGGCCACAAGAGTGGGACCCCAGGGGC#.(((((.(((((((((((((..#.)))).....)))))))))....))))).	2296	2335	0.8461538461538461	-22.8	0	3.405475e-07	0.426	0.0	0.0	-5.337011372228436	18	29	9	3UTR		0	0
hsa-miR-6884-5p	NM_001807	CEL	AGAGGCTGAGAAGGTGATGTTG#GGCATCCCCTTCGCAGCTC#...(((((.(((((.((((((.#)))))).))))).))))).	175	194	0.8153846153846154	-22.8	0	0.04000941	0.426	0.3009218666666667	0.17920200749999998	-8.306379412175136	16	19	6	CDS		0	0
hsa-miR-6884-5p	NM_001807	CEL	AGAGGCTGAGAAGGTGATGTTG#CAACATCACGCTCTTCGGGGAGTCTGCTGGAGGTGCCAGCGTCTC#(((.(((((((..(((((((((#)))))))))..)))......................)))).))).	639	684	0.8461538461538461	-22.0	0	2.692842e-06	0.368	-0.23566533333333334	-0.08924716750000003	-11.605530643423453	19	45	9	CDS		0	0
hsa-miR-6885-5p	NM_001807	CEL	AGGGGGGCACTGCGCAAGCAAAGCC#GGCCCCCCCTGTGCCCCCCACGGGTGACTCTGAGGCTGCCCCTGTGCCCCCCA#.(((((((((.(.((.(((...(((#.))).........))))).)..))))))))).	2184	2237	0.8461538461538461	-28.0	1	0.000430791	0.353	0.0	0.0	-8.140279005737325	18	32	9	CDS		0	0
hsa-miR-6885-3p	NM_001807	CEL	CTTTGCTTCCTGCTCCCCTAG#GGGCAGGAAGCAAGT#.((((((((((((((......#)))))))))))))).	348	363	1.0	-23.9	1	2.93323e-06	0.412	2.6311514428571425	1.8387633625	-4.026373917660731	14	15	14	CDS		0	0
hsa-miR-6885-3p	NM_001807	CEL	CTTTGCTTCCTGCTCCCCTAG#GGGCAGCAGCTCCATGAAGCGGAGC#((((((((((((((.(((...#))).)))))......))))))))).	1596	1621	0.8461538461538461	-22.3	1	2.195608e-06	0.441	0.0	0.0	-4.6730240064523	17	25	9	CDS		0	0
hsa-miR-6887-5p	NM_001807	CEL	TGGGGGGACAGATGGAGAGGACA#TGTCCTCTTCCTGGTGCCCACCGA#((((((.((....((((((((((#))))))))))...)).))).))).	1251	1275	1.0	-27.6	0	0.0004452643	0.412	0.22813540000000004	0.49995873999999996	-14.184475847074111	18	24	10	CDS		0	0
[truncated: 161 more rows]
